# Supplementary material for: Stabilization of heterochromatin by CLOCK promotes stem cell rejuvenation and cartilage regeneration
Source: Cell Res. 2020 Jul 31;31(2):187–205. doi: 10.1038/s41422-020-0385-7 (PMC8027439; doi:10.1038/s41422-020-0385-7)
Supplement: Supplementary file 7 — Table S1 [file 41422_2020_385_MOESM7_ESM.xlsx]

## Sheet: Gene targeting
Supplementary information, Table S1. The sequences of sgRNAs and primers used for gene targeting, knockdown and the construction of mutants.
Name	Sequences
CLOCK gRNA	GAACAATTATGTCTACCCGTGGG
5' Homology arm-Forward	CCTCTAGATGCATGCTCGAGTTGAGGAGTTCGAGACCAGCCTGACCAA
5' Homology arm-Reverse	ATCCATCACACTGGCGGCCGCAGGCTGGAGGACAGAAACAGATAATAGGTGA
3' Homology arm-Forward	CGGCCGTTACTAGTGGATCCCAGAGGCAAAGTCAGCAGCATATGGCTTGT
3' Homology arm-Reverse	GCTTGGTACCGAGCTCAATCAAGAGCATTGGTGGCTAACTCAACCC

## Sheet: Knockdown
Name	Sequences
sg CLOCK-Forward	CACCGTCCTGGTAATGCTAGAAAGA
sg CLOCK-Reverse	AAACTCTTTCTAGCATTACCAGGAC

## Sheet: Overexpression
Name	Sequences
CLOCK WT-Forward	ACTCTAGAGGATCCCTCGAGATGGACTACAAGGACGACGACGACAAGGGCTTGTTTACCGTAAGCTGTAGTAAAATGAGCTCGA
CLOCK WT-Reverse	GGTTGATTGTCGACACGCGTCTACTGTGGTTGAACCTTGGAAGGG

## Sheet: Mutants
Name	Sequences
CLOCK MutA-Forward	GCCGCACTGGCTGCCACTATGGTGATTTCTCAGCCT
CLOCK MutA-Reverse	CATAGTGGCAGCCAGTGCGGCTGTAAGAGTGCTCTGT
CLOCK MutB-Forward	AGCCGCAGGCATGGCCCAGATTCCATCTAGTAT
CLOCK MutB-Reverse	TCTGGGCCATGCCTGCGGCTGCAGGCTGAGAAATCA
CLOCK Δ51-Forward	CCAATTCCACAAGGCATGTCCCAGATGTTTTTGCAACA
CLOCK Δ51-Reverse	AGGATTTGATTGTTGCAAAAACATCTGGGACATGCCTTGT
CLOCK 1-379-Forward	ACTCTAGAGGATCCCTCGAGATGGACTACAAGGACGACGACGACAAGGGCTTGTTTACCGTAAGCTGTAGTAAAATGAGCTCGA
CLOCK 1-379-Reverse	GGTTGATTGTCGACACGCGTCTATTTCCCATATTGCATTAAGTGCTC
CLOCK 1-651-Reverse	GGTTGATTGTCGACACGCGTCTAACTGGGTAGAGATGTTTGCTGACT
CLOCK 652-846-Forward	ACTCTAGAGGATCCCTCGAGATGGACTACAAGGACGACGACGACAAGGGCCAGACACAGAGCACTCTTACAGCCCCACTG
CLOCK 652-846-Reverse	GGTTGATTGTCGACACGCGTCTACTGTGGTTGAACCTTGGAAGGG
CLOCK 380-651-Forward	ACTCTAGAGGATCCCTCGAGATGGACTACAAGGACGACGACGACAAGGGCGGCAAATCATGTTATTATAGGTTCCTGACT
