# Supplementary material for: Stabilization of heterochromatin by CLOCK promotes stem cell rejuvenation and cartilage regeneration
Source: Cell Res. 2020 Jul 31;31(2):187–205. doi: 10.1038/s41422-020-0385-7 (PMC8027439; doi:10.1038/s41422-020-0385-7)
Supplement: Supplementary file 8 — Table S2 [file 41422_2020_385_MOESM8_ESM.xlsx]

## Sheet: RT-qPCR primers (human)
Supplementary information, Table S1. The sequences of sgRNAs and primers used for gene targeting, knockdown and the construction of mutants.
Name	Sequences
PER3 qPCR-Forward	GCAGAGGAAATTGGCGGACA
PER3 qPCR-Reverse	GGTTTATTGCGTCTCTCCGAG
NR1D1-Forward	ATCGTCCGCATCAATCGCAA
NR1D1-Reverse	CTGCTTCTCTCGTTTGGGGAT
NR1D2-Forward	TTTAGTGGCATGGTTCTACTGTG
NR1D2-Reverse	AGCCTTCGCAAGCATGAACT
DBP-Forward	CTGATCTTGCCCTATCAAGCATT
DBP-Reverse	CGATGTCTTCGAGGGTCAAAG
FGF7-Forward	TCCTGCCAACTTTGCTCTACA
FGF7-Reverse	CAGGGCTGGAACAGTTCACAT
CCL2-Forward	AGCTCGCACTCTCGCCTCCAG
CCL2-Reverse	GGCATTGATTGCATCTGGCTGAGC
CCL20-Forward	GGCGAATCAGAAGCAGCAAGCAAC
CCL20-Reverse	ATTGGCCAGCTGCCGTGTGAA
IL6-Forward	ACTCACCTCTTCAGAACGAATTG
IL6-Reverse	CCATCTTTGGAAGGTTCAGGTTG
IL8-Forward	ACTGAGAGTGATTGAGAGTGGAC
IL8-Reverse	AACCCTCTGCACCCAGTTTTC
IL1A-Forward	TGTAAGCTATGGCCCACTCCA
IL1A-Reverse	AGAGACACAGATTGATCCATGCA
IL1B-Forward	CTCTCTCCTTTCAGGGCCAA
IL1B-Reverse	GAGAGGCCTGGCTCAACAAA
CDKN2A-Forward	ATGGAGCCTTCGGCTGACT
CDKN2A-Reverse	GTAACTATTCGGTGCGTTGGG
CDKN1A-Forward	CGATGGAACTTCGACTTTGTCA
CDKN1A-Reverse	GCACAAGGGTACAAGACAGTG
LMNB1-Forward	GAAAAAGACAACTCTCGTCGCA
LMNB1-Reverse	GTAAGCACTGATTTCCATGTCCA
MMP3-Forward	GGATGCCAGGAAAGGTTCTG
MMP3-Reverse	CCAGGTGTGGAGTTCCTGATGT
CXCL3-Forward	CGCCCAAACCGAAGTCATAG
CXCL3-Reverse	GCTCCCCTTGTTCAGTATCTTTT
TIMP1-Forward	ACCACCTTATACCAGCGTTATGA
TIMP1-Reverse	GGTGTAGACGAACCGGATGTC
GAPDH-Forward	TCGGAGTCAACGGATTTGGT
GAPFH-Reverse	TTGCCATGGGTGGAATCATA
α-Sat-Forward	CTGCACTACCTGAAGAGGAC
α-Sat-Reverse	GATGGTTCAACACTCTTACA
Sat2-Forward	CATCGAATGGAAATGAAAGGAGTC
Sat2-Reverse	ACCATTGGATGATTGCAGTCAA
C1A-Forward	TGATTCCATTTGGGTACAATAGATG
C1A-Reverse	AGTGGACTGCAATAGAAACATCA
C1B-Forward	AATTCAAGTCCCTTCATTGATTCC
C1B-Reverse	CGAATGCAGTCATCATACAATGG
C2B-Forward	CGAGTCCATTAGAGGATTCCATTT
C2B-Reverse	GCAGTCATCATCGAATGGTATCAAA
C2C-Forward	TCGATGTTGATTCCATTAGTTTCCA
C2C-Reverse	AAATGTGATCTTCATTGAATGGACT
C10C-Forward	TGATTCCGTTCGATTCCATTCT
C10C-Reverse	CGGACGAAATCATCAAGTGGG
5.8S-Forward	GAGGCAACCCCCTCTCCTCTT
5.8S-Reverse	GAGCCGAGTGATCCACCGCTA
18S-Forward	GTAACCCGTTGAACCCCATT
18S-Reverse	CCATCCAATCGGTAGTAGCG
28S-Forward	CTTGGGAATGCAGCCCAAAG
28S-Reverse	GAATCCTCCGGGCGGACTG
LINE1-Forward	TGGAGGCATCACACTACCTG
LINE1-Reverse	ATGCFFCATTATTTCTGAGG
TMPO-Forward	CCCCTCGGTCCTGACAAAAG
TMPO-Reverse	CGCTCTTCGTCACTGGAGAA

## Sheet: RT-qPCR primers (mice)
Name	Sequences
m-β-actin-Forward	CAACCGTGAAAAGATGACCC
m-β-actin-Reverse	GTAGATGGGCACAGTGTGGG
m-Clock-Forward	ATGGTGTTTACCGTAAGCTGTAG
m-Clock-Reverse	CTCGCGTTACCAGGAAGCAT
m-Cdkn1a-Forward	AATCTCCGCGAGGAAAGC
m-Cdkn1a-Reverse	GTCTGCAGCGGACTCCAT
m-Cdkn2a-Forward	CGCAGGTTCTTGGTCACTGT
m-Cdkn2a-Reverse	TGTTCACGAAAGCCAGAGCG
m-Cxcl10-Forward	CCAAGTGCTGCCGTCATTTTC
m-Cxcl10-Reverse	GGCTCGCAGGGATGATTTCAA
m-Col2a1-Forward	CCTCCGTCTACTGTCCACTGA
m-Col2a1-Reverse	ATTGGAGCCCTGGATGAGCA
m-Col1a1-Forward	GCTCCTCTTAGGGGCCACT
m-Col1a1-Reverse	CCACGTCTCACCATTGGGG
m-Il10-Forward	CCCATTCCTCGTCACGATCTC
m-Il10-Reverse	TCAGACTGGTTTGGGATAGGTTT
m-Cxcl2-Forward	CCAACCACCAGGCTACAGG
m-Cxcl2-Reverse	GCGTCACACTCAAGCTCTG
m-Chpf2-Forward	GTCGAATCTCACTAGCATCTGAC
m-Chpf2-Reverse	AAGCCTGCCGGTCAAATCTG
m-Runx2-Forward	GACTGTGGTTACCGTCATGGC
m-Runx2-Reverse	ACTTGGTTTTTCATAACAGCGGA
m-Ankrd1-Forward	ATGCCCAAATCTGGGTTCACA
m-Ankrd1-Reverse	TCACCTCGGTCAATTTTTGAAGT
m-Col10a1-Forward	TTCTGCTGCTAATGTTCTTGACC
m-Col10a1-Reverse	GGGATGAAGTATTGTGTCTTGGG
m-Nfil3-Forward	GAACTCTGCCTTAGCTGAGGT
m-Nfil3-Reverse	ATTCCCGTTTTCTCCGACACG

## Sheet: ChIP-qPCR primers
Name	Sequences
α-Sat-Forward	CTGCACTACCTGAAGAGGAC
α-Sat-Reverse	GATGGTTCAACACTCTTACA
LINE1-Forward	CGATGCGATCAACTGGAAG
LINE1-Reverse	GGCCTGCCTTGCTAGATT
rDNA-Forward	CTTGGGAATGCAGCCCAAAG
rDNA-Reverse	GAATCCTCCGGGCGGACTG
