# Supplementary material for: Stabilization of heterochromatin by CLOCK promotes stem cell rejuvenation and cartilage regeneration
Source: Cell Res. 2020 Jul 31;31(2):187–205. doi: 10.1038/s41422-020-0385-7 (PMC8027439; doi:10.1038/s41422-020-0385-7)
Supplement: Supplementary file 9 — Table S3 [file 41422_2020_385_MOESM9_ESM.xlsx]

## Sheet: Table S3
Supplementary information, Table S3. The candidate CLOCK-interacting proteins identified by mass spectrometry, related to Fig. 2.
Accession	Description	ΣCoverage	Σ# Proteins	Σ# Unique Peptides	Σ# Peptides	Σ# PSMs	Area	# AAs	MW [kDa]	calc. pI
Q9BQA1	Methylosome protein 50 OS=Homo sapiens GN=WDR77 PE=1 SV=1 - [MEP50_HUMAN]	57.6	3	15	15	48	21920000000	342	36.7	5.17
P12956	X-ray repair cross-complementing protein 6 OS=Homo sapiens GN=XRCC6 PE=1 SV=2 - [XRCC6_HUMAN]	56.65	6	36	36	56	4575000000	609	69.8	6.64
P13010	X-ray repair cross-complementing protein 5 OS=Homo sapiens GN=XRCC5 PE=1 SV=3 - [XRCC5_HUMAN]	52.87	3	31	31	60	3360000000	732	82.7	5.81
P52732	Kinesin-like protein KIF11 OS=Homo sapiens GN=KIF11 PE=1 SV=2 - [KIF11_HUMAN]	44.6	1	47	47	79	8021000000	1056	119.1	5.64
P62316-2	Isoform 2 of Small nuclear ribonucleoprotein Sm D2 OS=Homo sapiens GN=SNRPD2 - [SMD2_HUMAN]	44.44	4	5	5	6	848600000	108	12.4	9.89
Q9Y3F4	Serine-threonine kinase receptor-associated protein OS=Homo sapiens GN=STRAP PE=1 SV=1 - [STRAP_HUMAN]	42.57	3	10	10	13	716700000	350	38.4	5.12
O15516	Circadian locomoter output cycles protein kaput OS=Homo sapiens GN=CLOCK PE=1 SV=1 - [CLOCK_HUMAN]	37.71	6	33	33	79	39250000000	846	95.2	7.01
I3L2C7	Gem-associated protein 4 OS=Homo sapiens GN=GEMIN4 PE=1 SV=1 - [I3L2C7_HUMAN]	34.86	7	31	31	48	3774000000	1047	118.7	6.19
Q16637-3	Isoform SMN-delta7 of Survival motor neuron protein OS=Homo sapiens GN=SMN1 - [SMN_HUMAN]	32.98	10	9	9	15	3022000000	282	30.4	5.53
P78527	DNA-dependent protein kinase catalytic subunit OS=Homo sapiens GN=PRKDC PE=1 SV=3 - [PRKDC_HUMAN]	26.41	7	98	98	129	1580000000	4128	468.8	7.12
Q8TEQ6	Gem-associated protein 5 OS=Homo sapiens GN=GEMIN5 PE=1 SV=3 - [GEMI5_HUMAN]	25.27	1	29	29	38	909600000	1508	168.5	6.62
E9PCY7	Heterogeneous nuclear ribonucleoprotein H OS=Homo sapiens GN=HNRNPH1 PE=1 SV=1 - [E9PCY7_HUMAN]	24.48	24	5	7	10	623900000	429	47.1	6.34
P62306	Small nuclear ribonucleoprotein F OS=Homo sapiens GN=SNRPF PE=1 SV=1 - [RUXF_HUMAN]	24.42	1	2	2	2	132900000	86	9.7	4.67
Q9Y657	Spindlin-1 OS=Homo sapiens GN=SPIN1 PE=1 SV=3 - [SPIN1_HUMAN]	24.05	9	5	5	5	199500000	262	29.6	6.96
P62269	40S ribosomal protein S18 OS=Homo sapiens GN=RPS18 PE=1 SV=3 - [RS18_HUMAN]	19.74	4	3	3	3	59930000	152	17.7	10.99
Q3ZCQ8	Mitochondrial import inner membrane translocase subunit TIM50 OS=Homo sapiens GN=TIMM50 PE=1 SV=2 - [TIM50_HUMAN]	18.7	12	5	5	5	138200000	353	39.6	8.37
Q9Y230	RuvB-like 2 OS=Homo sapiens GN=RUVBL2 PE=1 SV=3 - [RUVB2_HUMAN]	18.57	5	7	7	7	74840000	463	51.1	5.64
K7EMA7	60S ribosomal protein L23a OS=Homo sapiens GN=RPL23A PE=1 SV=1 - [K7EMA7_HUMAN]	18.57	6	1	1	1	135400000	70	7.9	9.23
Q5T4L4	40S ribosomal protein S27 OS=Homo sapiens GN=RPS27 PE=1 SV=1 - [Q5T4L4_HUMAN]	18.18	2	2	2	2	71570000	66	7.4	7.24
Q9BRS2	Serine/threonine-protein kinase RIO1 OS=Homo sapiens GN=RIOK1 PE=1 SV=2 - [RIOK1_HUMAN]	17.78	1	8	8	10	405200000	568	65.5	6.19
Q9NPA8-2	Isoform 2 of Transcription and mRNA export factor ENY2 OS=Homo sapiens GN=ENY2 - [ENY2_HUMAN]	17.71	3	1	1	1	23240000	96	11	9.13
P09874	Poly [ADP-ribose] polymerase 1 OS=Homo sapiens GN=PARP1 PE=1 SV=4 - [PARP1_HUMAN]	17.36	3	14	14	14	512300000	1014	113	8.88
O00327-4	Isoform BMAL1D of Aryl hydrocarbon receptor nuclear translocator-like protein 1 OS=Homo sapiens GN=ARNTL - [BMAL1_HUMAN]	16.93	10	6	6	6	414300000	508	55.4	7.44
O60814	Histone H2B type 1-K OS=Homo sapiens GN=HIST1H2BK PE=1 SV=3 - [H2B1K_HUMAN]	16.67	17	2	2	3	468500000	126	13.9	10.32
P08621-2	Isoform 2 of U1 small nuclear ribonucleoprotein 70 kDa OS=Homo sapiens GN=SNRNP70 - [RU17_HUMAN]	15.89	6	8	8	9	693700000	428	50.6	9.89
Q15208	Serine/threonine-protein kinase 38 OS=Homo sapiens GN=STK38 PE=1 SV=1 - [STK38_HUMAN]	15.27	4	5	6	7	437400000	465	54.2	7.15
K7EJE9	DnaJ homolog subfamily C member 7 (Fragment) OS=Homo sapiens GN=DNAJC7 PE=1 SV=1 - [K7EJE9_HUMAN]	14.86	12	1	1	1	48680000	74	8.3	9.14
P17987	T-complex protein 1 subunit alpha OS=Homo sapiens GN=TCP1 PE=1 SV=1 - [TCPA_HUMAN]	13.49	11	5	5	5	52880000	556	60.3	6.11
O60884	DnaJ homolog subfamily A member 2 OS=Homo sapiens GN=DNAJA2 PE=1 SV=1 - [DNJA2_HUMAN]	13.35	2	5	5	5	125300000	412	45.7	6.48
Q9NXV2	BTB/POZ domain-containing protein KCTD5 OS=Homo sapiens GN=KCTD5 PE=1 SV=1 - [KCTD5_HUMAN]	11.97	2	2	2	2	764800000	234	26.1	6.24
Q9UMS4	Pre-mRNA-processing factor 19 OS=Homo sapiens GN=PRPF19 PE=1 SV=1 - [PRP19_HUMAN]	10.52	3	4	4	5	115300000	504	55.1	6.61
B7Z9I1	Medium-chain-specific acyl-CoA dehydrogenase, mitochondrial OS=Homo sapiens GN=ACADM PE=1 SV=1 - [B7Z9I1_HUMAN]	10.39	5	3	3	4	63180000	385	42.4	6.43
O95831-3	Isoform 3 of Apoptosis-inducing factor 1, mitochondrial OS=Homo sapiens GN=AIFM1 - [AIFM1_HUMAN]	10.02	7	5	5	5	76350000	609	66.3	8.94
P06576	ATP synthase subunit beta, mitochondrial OS=Homo sapiens GN=ATP5B PE=1 SV=3 - [ATPB_HUMAN]	10.02	3	4	4	4	44010000	529	56.5	5.4
P04406-2	Isoform 2 of Glyceraldehyde-3-phosphate dehydrogenase OS=Homo sapiens GN=GAPDH - [G3P_HUMAN]	9.9	3	2	2	2	171600000	293	31.5	7.61
I3L3H2	Eukaryotic initiation factor 4A-III (Fragment) OS=Homo sapiens GN=EIF4A3 PE=1 SV=1 - [I3L3H2_HUMAN]	9.6	2	1	1	1	19950000	125	13.6	5.5
H0Y8L7	40S ribosomal protein S3a (Fragment) OS=Homo sapiens GN=RPS3A PE=1 SV=1 - [H0Y8L7_HUMAN]	9.47	10	2	2	3	26390000	190	22.1	10.24
H0YB22	40S ribosomal protein S14 (Fragment) OS=Homo sapiens GN=RPS14 PE=1 SV=1 - [H0YB22_HUMAN]	9.17	3	1	1	1	109100000	120	12.9	9.85
B9EGQ5	Protein Wiz OS=Homo sapiens GN=WIZ PE=1 SV=1 - [B9EGQ5_HUMAN]	8.89	6	5	5	6	100900000	832	89	9.48
A2A3R7	40S ribosomal protein S6 OS=Homo sapiens GN=RPS6 PE=1 SV=1 - [A2A3R7_HUMAN]	8.79	2	1	1	1	55280000	91	10.4	5.48
J3QSB4	60S ribosomal protein L13 (Fragment) OS=Homo sapiens GN=RPL13 PE=1 SV=1 - [J3QSB4_HUMAN]	8.73	2	1	1	1	52560000	126	14.7	12.12
Q9Y265	RuvB-like 1 OS=Homo sapiens GN=RUVBL1 PE=1 SV=1 - [RUVB1_HUMAN]	8.33	4	3	3	3	92050000	456	50.2	6.42
J3KMX5	40S ribosomal protein S13 OS=Homo sapiens GN=RPS13 PE=1 SV=1 - [J3KMX5_HUMAN]	8.11	2	1	1	1	60550000	148	16.7	10.51
P62266	40S ribosomal protein S23 OS=Homo sapiens GN=RPS23 PE=1 SV=3 - [RS23_HUMAN]	7.69	1	1	1	1	161200000	143	15.8	10.49
Q8N163	Cell cycle and apoptosis regulator protein 2 OS=Homo sapiens GN=CCAR2 PE=1 SV=2 - [CCAR2_HUMAN]	7.69	9	4	4	4	92600000	923	102.8	5.22
P78347-2	Isoform 2 of General transcription factor II-I OS=Homo sapiens GN=GTF2I - [GTF2I_HUMAN]	7.63	5	6	6	6	155500000	957	107.9	7.94
E9PP36	60S ribosomal protein L8 OS=Homo sapiens GN=RPL8 PE=1 SV=1 - [E9PP36_HUMAN]	7.43	4	1	1	1	103100000	148	16.2	11.9
P45954-2	Isoform 2 of Short/branched chain specific acyl-CoA dehydrogenase, mitochondrial OS=Homo sapiens GN=ACADSB - [ACDSB_HUMAN]	7.27	2	2	2	2	78330000	330	36	6.24
C9JEH7	40S ribosomal protein S4, Y isoform 1 (Fragment) OS=Homo sapiens GN=RPS4Y1 PE=1 SV=1 - [C9JEH7_HUMAN]	7.25	4	2	2	2	63370000	262	29.4	10.24
G3V2K7	Transmembrane emp24 domain-containing protein 10 OS=Homo sapiens GN=TMED10 PE=1 SV=1 - [G3V2K7_HUMAN]	7.19	2	1	1	1	75880000	153	16.9	6.52
P19338	Nucleolin OS=Homo sapiens GN=NCL PE=1 SV=3 - [NUCL_HUMAN]	7.04	2	6	6	7	182600000	710	76.6	4.7
B5MCP9	40S ribosomal protein S7 OS=Homo sapiens GN=RPS7 PE=1 SV=1 - [B5MCP9_HUMAN]	6.42	2	1	1	1	145000000	187	21.3	10.27
Q96EY1-2	Isoform 2 of DnaJ homolog subfamily A member 3, mitochondrial OS=Homo sapiens GN=DNAJA3 - [DNJA3_HUMAN]	6.4	2	3	3	3	233600000	453	49.6	9.39
P98175-2	Isoform 2 of RNA-binding protein 10 OS=Homo sapiens GN=RBM10 - [RBM10_HUMAN]	6.35	8	5	5	6	129300000	929	103.4	5.97
A0A087WTT1	Polyadenylate-binding protein OS=Homo sapiens GN=PABPC1 PE=1 SV=1 - [A0A087WTT1_HUMAN]	6.32	19	3	3	3	19770000	522	58.5	9.26
A0A087WXQ5	TAR DNA-binding protein 43 (Fragment) OS=Homo sapiens GN=TARDBP PE=1 SV=1 - [A0A087WXQ5_HUMAN]	6	10	1	1	1	20700000	200	22.9	6.55
Q9Y2X9-2	Isoform 2 of Zinc finger protein 281 OS=Homo sapiens GN=ZNF281 - [ZN281_HUMAN]	5.94	2	4	4	4	63800000	859	93.2	8.37
A0A087WTS8	Heat shock 70 kDa protein 4 OS=Homo sapiens GN=HSPA4 PE=1 SV=1 - [A0A087WTS8_HUMAN]	5.68	3	2	2	2	71460000	475	52.6	8.29
P46781	40S ribosomal protein S9 OS=Homo sapiens GN=RPS9 PE=1 SV=3 - [RS9_HUMAN]	5.67	1	1	1	1	42840000	194	22.6	10.65
P42166	Lamina-associated polypeptide 2, isoform alpha OS=Homo sapiens GN=TMPO PE=1 SV=2 - [LAP2A_HUMAN]	5.62	5	3	3	3	98590000	694	75.4	7.66
Q5HY57	Emerin OS=Homo sapiens GN=EMD PE=1 SV=1 - [Q5HY57_HUMAN]	5.48	2	1	1	1	52880000	219	24.9	5.02
F8W0M9	Secernin-3 (Fragment) OS=Homo sapiens GN=SCRN3 PE=1 SV=1 - [F8W0M9_HUMAN]	5.26	5	1	1	1	15010000	209	23.6	4.84
O43143	Pre-mRNA-splicing factor ATP-dependent RNA helicase DHX15 OS=Homo sapiens GN=DHX15 PE=1 SV=2 - [DHX15_HUMAN]	5.16	1	3	3	3	73330000	795	90.9	7.46
Q92598-2	Isoform Beta of Heat shock protein 105 kDa OS=Homo sapiens GN=HSPH1 - [HS105_HUMAN]	5.16	8	3	3	3	49400000	814	92.1	5.55
P30048-2	Isoform 2 of Thioredoxin-dependent peroxide reductase, mitochondrial OS=Homo sapiens GN=PRDX3 - [PRDX3_HUMAN]	5.04	2	1	1	1	13570000	238	25.8	7.46
Q9NR30-2	Isoform 2 of Nucleolar RNA helicase 2 OS=Homo sapiens GN=DDX21 - [DDX21_HUMAN]	5.03	2	3	3	3	20880000	715	79.6	9.38
Q5W0B1	RING finger protein 219 OS=Homo sapiens GN=RNF219 PE=1 SV=1 - [RN219_HUMAN]	4.82	1	3	3	3	119800000	726	81.1	5.72
J3QR09	Ribosomal protein L19 OS=Homo sapiens GN=RPL19 PE=1 SV=1 - [J3QR09_HUMAN]	4.66	3	1	1	1	37840000	193	23.1	11.47
P27694	Replication protein A 70 kDa DNA-binding subunit OS=Homo sapiens GN=RPA1 PE=1 SV=2 - [RFA1_HUMAN]	4.55	2	2	2	2	59440000	616	68.1	7.21
E9PEJ4	Acetyltransferase component of pyruvate dehydrogenase complex OS=Homo sapiens GN=DLAT PE=1 SV=1 - [E9PEJ4_HUMAN]	4.24	3	2	2	2	20230000	542	57.6	8.95
H3BSJ9	Cytochrome b-c1 complex subunit 2, mitochondrial OS=Homo sapiens GN=UQCRC2 PE=1 SV=1 - [H3BSJ9_HUMAN]	4.17	3	1	1	1	33940000	336	36.4	9.06
Q8NC51-4	Isoform 4 of Plasminogen activator inhibitor 1 RNA-binding protein OS=Homo sapiens GN=SERBP1 - [PAIRB_HUMAN]	4.13	4	1	1	1	32550000	387	42.4	8.44
P18124	60S ribosomal protein L7 OS=Homo sapiens GN=RPL7 PE=1 SV=1 - [RL7_HUMAN]	4.03	1	1	1	1	74170000	248	29.2	10.65
Q9Y2H1	Serine/threonine-protein kinase 38-like OS=Homo sapiens GN=STK38L PE=1 SV=3 - [ST38L_HUMAN]	3.88	5	1	2	2	208000000	464	54	6.81
A6NP16	Angiomotin OS=Homo sapiens GN=AMOT PE=1 SV=1 - [A6NP16_HUMAN]	3.85	6	2	2	2	15770000	597	68.4	8.06
C9JXK0	Lamin-B receptor (Fragment) OS=Homo sapiens GN=LBR PE=1 SV=1 - [C9JXK0_HUMAN]	3.76	2	1	1	1	21210000	213	24.3	9.86
O14654	Insulin receptor substrate 4 OS=Homo sapiens GN=IRS4 PE=1 SV=1 - [IRS4_HUMAN]	3.58	1	3	3	3	99750000	1257	133.7	8.44
Q9Y3Z3-3	Isoform 3 of Deoxynucleoside triphosphate triphosphohydrolase SAMHD1 OS=Homo sapiens GN=SAMHD1 - [SAMH1_HUMAN]	3.42	4	2	2	2	45300000	556	63.6	6.77
M0R0K9	Transcription intermediary factor 1-beta (Fragment) OS=Homo sapiens GN=TRIM28 PE=1 SV=1 - [M0R0K9_HUMAN]	3.26	3	1	1	1	36930000	460	48.4	4.94
F8VSC5	SCY1-like protein 2 (Fragment) OS=Homo sapiens GN=SCYL2 PE=1 SV=1 - [F8VSC5_HUMAN]	3.23	4	2	2	2	47220000	681	77	7.05
O75533	Splicing factor 3B subunit 1 OS=Homo sapiens GN=SF3B1 PE=1 SV=3 - [SF3B1_HUMAN]	3.22	2	3	3	3	42090000	1304	145.7	7.09
Q9Y5B6	PAX3- and PAX7-binding protein 1 OS=Homo sapiens GN=PAXBP1 PE=1 SV=2 - [PAXB1_HUMAN]	3.16	2	2	2	3	38120000	917	104.7	5.68
E7EMV2	Neurofilament medium polypeptide OS=Homo sapiens GN=NEFM PE=1 SV=1 - [E7EMV2_HUMAN]	3.15	3	2	2	2	83840000	698	78.8	4.78
Q07065	Cytoskeleton-associated protein 4 OS=Homo sapiens GN=CKAP4 PE=1 SV=2 - [CKAP4_HUMAN]	2.99	1	1	1	1	64040000	602	66	5.92
Q9Y5V3	Melanoma-associated antigen D1 OS=Homo sapiens GN=MAGED1 PE=1 SV=3 - [MAGD1_HUMAN]	2.96	9	2	2	2	38610000	778	86.1	5.83
P55884	Eukaryotic translation initiation factor 3 subunit B OS=Homo sapiens GN=EIF3B PE=1 SV=3 - [EIF3B_HUMAN]	2.83	3	2	2	2	21750000	814	92.4	5
P51991-2	Isoform 2 of Heterogeneous nuclear ribonucleoprotein A3 OS=Homo sapiens GN=HNRNPA3 - [ROA3_HUMAN]	2.81	2	1	1	1	35060000	356	37	8.31
Q9H814	Phosphorylated adapter RNA export protein OS=Homo sapiens GN=PHAX PE=1 SV=1 - [PHAX_HUMAN]	2.79	1	1	1	1	81200000	394	44.4	5.4
Q02878	60S ribosomal protein L6 OS=Homo sapiens GN=RPL6 PE=1 SV=3 - [RL6_HUMAN]	2.78	1	1	1	1	32030000	288	32.7	10.58
P01859	Ig gamma-2 chain C region OS=Homo sapiens GN=IGHG2 PE=1 SV=2 - [IGHG2_HUMAN]	2.76	1	1	1	1	798400000	326	35.9	7.59
Q9UBB9	Tuftelin-interacting protein 11 OS=Homo sapiens GN=TFIP11 PE=1 SV=1 - [TFP11_HUMAN]	2.75	1	1	1	1	81640000	837	96.8	5.67
P23458	Tyrosine-protein kinase JAK1 OS=Homo sapiens GN=JAK1 PE=1 SV=2 - [JAK1_HUMAN]	2.69	1	3	3	3	21660000	1154	133.2	7.55
P39656-2	Isoform 2 of Dolichyl-diphosphooligosaccharide--protein glycosyltransferase 48 kDa subunit OS=Homo sapiens GN=DDOST - [OST48_HUMAN]	2.63	4	1	1	1	0	419	46.5	7.3
O96019-2	Isoform 2 of Actin-like protein 6A OS=Homo sapiens GN=ACTL6A - [ACL6A_HUMAN]	2.58	2	1	1	1	38710000	387	43.2	6.14
Q5M9Q1	NKAP-like protein OS=Homo sapiens GN=NKAPL PE=2 SV=3 - [NKAPL_HUMAN]	2.49	2	1	1	1	47220000	402	46.3	9.72
Q14527-2	Isoform 2 of Helicase-like transcription factor OS=Homo sapiens GN=HLTF - [HLTF_HUMAN]	2.25	4	2	2	2	29230000	887	99.9	8.69
O94906-2	Isoform 2 of Pre-mRNA-processing factor 6 OS=Homo sapiens GN=PRPF6 - [PRP6_HUMAN]	2.22	2	2	2	2	37650000	901	102.4	8.27
Q15393	Splicing factor 3B subunit 3 OS=Homo sapiens GN=SF3B3 PE=1 SV=4 - [SF3B3_HUMAN]	2.22	2	2	2	2	75830000	1217	135.5	5.26
H7C2F5	Ankyrin repeat and KH domain-containing protein 1 (Fragment) OS=Homo sapiens GN=ANKHD1 PE=1 SV=1 - [H7C2F5_HUMAN]	2.14	12	1	1	1	12980000	608	64.9	7.09
O15119-3	Isoform III of T-box transcription factor TBX3 OS=Homo sapiens GN=TBX3 - [TBX3_HUMAN]	2	4	1	1	1	27920000	600	65.6	8.29
O60506-5	Isoform 5 of Heterogeneous nuclear ribonucleoprotein Q OS=Homo sapiens GN=SYNCRIP - [HNRPQ_HUMAN]	1.95	11	1	1	1	19420000	410	46.3	8.88
Q13576-2	Isoform 2 of Ras GTPase-activating-like protein IQGAP2 OS=Homo sapiens GN=IQGAP2 - [IQGA2_HUMAN]	1.87	7	2	2	2	8642000	1071	122.7	6.9
Q96PK6	RNA-binding protein 14 OS=Homo sapiens GN=RBM14 PE=1 SV=2 - [RBM14_HUMAN]	1.79	1	1	1	1	19300000	669	69.4	9.67
P52701-4	Isoform 4 of DNA mismatch repair protein Msh6 OS=Homo sapiens GN=MSH6 - [MSH6_HUMAN]	1.7	5	2	2	2	16580000	1058	119.7	6.84
F5H8D7	DNA repair protein XRCC1 OS=Homo sapiens GN=XRCC1 PE=1 SV=2 - [F5H8D7_HUMAN]	1.66	2	1	1	1	22190000	602	66	5.87
O15294-4	Isoform 4 of UDP-N-acetylglucosamine--peptide N-acetylglucosaminyltransferase 110 kDa subunit OS=Homo sapiens GN=OGT - [OGT1_HUMAN]	1.65	4	1	1	1	48890000	665	74.5	7.05
Q9UPW6-2	Isoform 2 of DNA-binding protein SATB2 OS=Homo sapiens GN=SATB2 - [SATB2_HUMAN]	1.63	5	1	1	1	33230000	615	69.1	6.57
A0A087WXD9	Girdin OS=Homo sapiens GN=CCDC88A PE=1 SV=1 - [A0A087WXD9_HUMAN]	1.62	6	1	1	1	20250000	741	87.2	5.29
Q96QF7	Acidic repeat-containing protein OS=Homo sapiens GN=ACRC PE=2 SV=1 - [ACRC_HUMAN]	1.59	1	1	1	1	52040000	691	76.1	4.6
J3KMX1	Nuclear pore complex protein Nup88 (Fragment) OS=Homo sapiens GN=NUP88 PE=1 SV=1 - [J3KMX1_HUMAN]	1.58	2	1	1	1	36150000	696	78.8	5.81
Q9H307-2	Isoform 2 of Pinin OS=Homo sapiens GN=PNN - [PININ_HUMAN]	1.54	2	1	1	1	8339000	584	67	6.32
A0A0J9YXZ5	Ras GTPase-activating-like protein IQGAP1 OS=Homo sapiens GN=IQGAP1 PE=1 SV=1 - [A0A0J9YXZ5_HUMAN]	1.51	2	1	1	1	84710000	1191	135.9	6.14
P04844-2	Isoform 2 of Dolichyl-diphosphooligosaccharide--protein glycosyltransferase subunit 2 OS=Homo sapiens GN=RPN2 - [RPN2_HUMAN]	1.46	2	1	1	1	30160000	615	67.7	6.06
Q12906-5	Isoform 5 of Interleukin enhancer-binding factor 3 OS=Homo sapiens GN=ILF3 - [ILF3_HUMAN]	1.45	7	1	1	1	44070000	690	74.6	8.24
Q9Y5B9	FACT complex subunit SPT16 OS=Homo sapiens GN=SUPT16H PE=1 SV=1 - [SP16H_HUMAN]	1.43	1	1	1	1	22080000	1047	119.8	5.66
Q53R41-2	Isoform 2 of FAST kinase domain-containing protein 1 OS=Homo sapiens GN=FASTKD1 - [FAKD1_HUMAN]	1.37	2	1	1	1	38720000	804	92.1	7.66
Q9BVR0	Putative HERC2-like protein 3 OS=Homo sapiens GN=HERC2P3 PE=5 SV=2 - [HRC23_HUMAN]	1.3	2	1	1	1	23560000	1158	128.9	6.89
Q99459	Cell division cycle 5-like protein OS=Homo sapiens GN=CDC5L PE=1 SV=2 - [CDC5L_HUMAN]	1.25	1	1	1	1	27640000	802	92.2	8.18
P53621	Coatomer subunit alpha OS=Homo sapiens GN=COPA PE=1 SV=2 - [COPA_HUMAN]	1.23	2	1	1	1	13960000	1224	138.3	7.66
K7EMY3	Chromodomain-helicase-DNA-binding protein 5 (Fragment) OS=Homo sapiens GN=CHD5 PE=1 SV=1 - [K7EMY3_HUMAN]	1.23	6	1	1	1	82160000	1060	120.9	6.27
M0R3F1	Heterogeneous nuclear ribonucleoprotein U-like protein 1 (Fragment) OS=Homo sapiens GN=HNRNPUL1 PE=1 SV=1 - [M0R3F1_HUMAN]	1.09	7	1	1	1	0	641	71.7	8.98
Q14697	Neutral alpha-glucosidase AB OS=Homo sapiens GN=GANAB PE=1 SV=3 - [GANAB_HUMAN]	1.06	2	1	1	1	5098000	944	106.8	6.14
F5H2T0	Elongator complex protein 1 OS=Homo sapiens GN=IKBKAP PE=1 SV=1 - [F5H2T0_HUMAN]	1.02	2	1	1	1	30820000	983	111.4	6.28
Q9NU22	Midasin OS=Homo sapiens GN=MDN1 PE=1 SV=2 - [MDN1_HUMAN]	0.98	2	4	4	4	54170000	5596	632.4	5.68
A0A0U1RQZ9	Probable global transcription activator SNF2L2 OS=Homo sapiens GN=SMARCA2 PE=1 SV=1 - [A0A0U1RQZ9_HUMAN]	0.91	10	1	1	1	24480000	1428	162.3	8.32
Q93008-1	Isoform 2 of Probable ubiquitin carboxyl-terminal hydrolase FAF-X OS=Homo sapiens GN=USP9X - [USP9X_HUMAN]	0.82	4	2	2	2	44010000	2554	290.3	5.8
P42704	Leucine-rich PPR motif-containing protein, mitochondrial OS=Homo sapiens GN=LRPPRC PE=1 SV=3 - [LPPRC_HUMAN]	0.79	1	1	1	1	25160000	1394	157.8	6.13
P11388	DNA topoisomerase 2-alpha OS=Homo sapiens GN=TOP2A PE=1 SV=3 - [TOP2A_HUMAN]	0.78	4	1	1	1	16940000	1531	174.3	8.72
P49792	E3 SUMO-protein ligase RanBP2 OS=Homo sapiens GN=RANBP2 PE=1 SV=2 - [RBP2_HUMAN]	0.74	10	2	2	2	60490000	3224	358	6.2
P42694-2	Isoform 2 of Probable helicase with zinc finger domain OS=Homo sapiens GN=HELZ - [HELZ_HUMAN]	0.69	3	1	1	1	8142000	1163	133	7.47
P02751-4	Isoform 4 of Fibronectin OS=Homo sapiens GN=FN1 - [FINC_HUMAN]	0.64	9	1	1	1	183800000	2031	222.8	5.68
P46821	Microtubule-associated protein 1B OS=Homo sapiens GN=MAP1B PE=1 SV=2 - [MAP1B_HUMAN]	0.57	1	1	1	1	44200000	2468	270.5	4.81
Q14204	Cytoplasmic dynein 1 heavy chain 1 OS=Homo sapiens GN=DYNC1H1 PE=1 SV=5 - [DYHC1_HUMAN]	0.17	1	1	1	1	33550000	4646	532.1	6.4
P54105	Methylosome subunit pICln OS=Homo sapiens GN=CLNS1A PE=1 SV=1 - [ICLN_HUMAN]	56.12	5	9	9	29	3828000000	237	26.2	4.11
H3BQV2	26S proteasome non-ATPase regulatory subunit 7 OS=Homo sapiens GN=PSMD7 PE=1 SV=1 - [H3BQV2_HUMAN]	39.53	4	1	1	1	27510000	43	4.8	7.81
P62314	Small nuclear ribonucleoprotein Sm D1 OS=Homo sapiens GN=SNRPD1 PE=1 SV=1 - [SMD1_HUMAN]	37.82	3	4	4	6	1530000000	119	13.3	11.56
H3BNC1	RNA-binding motif protein, X chromosome OS=Homo sapiens GN=RBMX PE=1 SV=1 - [H3BNC1_HUMAN]	35.14	8	1	1	1	72210000	37	4	5.11
Q9H840	Gem-associated protein 7 OS=Homo sapiens GN=GEMIN7 PE=1 SV=1 - [GEMI7_HUMAN]	35.11	1	3	3	6	408800000	131	14.5	7.4
M0R3H0	40S ribosomal protein S16 OS=Homo sapiens GN=RPS16 PE=1 SV=1 - [M0R3H0_HUMAN]	30	7	3	3	3	61090000	100	11.1	10.24
Q8WXD5	Gem-associated protein 6 OS=Homo sapiens GN=GEMIN6 PE=1 SV=1 - [GEMI6_HUMAN]	28.14	3	4	4	4	239900000	167	18.8	5.12
E5RI99	60S ribosomal protein L30 (Fragment) OS=Homo sapiens GN=RPL30 PE=1 SV=1 - [E5RI99_HUMAN]	27.19	4	2	2	2	100800000	114	12.6	9.55
J3QLE5	Small nuclear ribonucleoprotein-associated protein N (Fragment) OS=Homo sapiens GN=SNRPN PE=1 SV=1 - [J3QLE5_HUMAN]	26.04	9	5	5	11	973200000	169	17.5	9.99
Q969L4	U7 snRNA-associated Sm-like protein LSm10 OS=Homo sapiens GN=LSM10 PE=1 SV=1 - [LSM10_HUMAN]	26.02	1	2	2	2	117200000	123	14.1	9.25
O14893-2	Isoform 2 of Gem-associated protein 2 OS=Homo sapiens GN=GEMIN2 - [GEMI2_HUMAN]	23.4	6	5	5	7	1355000000	265	29.9	5.41
K7EJT5	60S ribosomal protein L22 (Fragment) OS=Homo sapiens GN=RPL22 PE=1 SV=1 - [K7EJT5_HUMAN]	23.4	7	1	1	1	85060000	47	5.1	9.42
A6NHK2	Small nuclear ribonucleoprotein E OS=Homo sapiens GN=SNRPE PE=1 SV=1 - [A6NHK2_HUMAN]	23.08	2	1	1	1	103600000	52	5.9	5.95
F2Z2S8	40S ribosomal protein S3 OS=Homo sapiens GN=RPS3 PE=1 SV=1 - [F2Z2S8_HUMAN]	23.08	11	2	2	2	150000000	117	13.1	9.91
I3L3P7	40S ribosomal protein S15a OS=Homo sapiens GN=RPS15A PE=1 SV=1 - [I3L3P7_HUMAN]	23	7	2	2	2	64820000	100	11.5	10.15
P61353	60S ribosomal protein L27 OS=Homo sapiens GN=RPL27 PE=1 SV=2 - [RL27_HUMAN]	22.79	3	2	2	2	82130000	136	15.8	10.56
Q86V81	THO complex subunit 4 OS=Homo sapiens GN=ALYREF PE=1 SV=3 - [THOC4_HUMAN]	21.4	2	3	3	3	46060000	257	26.9	11.15
A6NLM8	Translocon-associated protein subunit delta OS=Homo sapiens GN=SSR4 PE=1 SV=1 - [A6NLM8_HUMAN]	20.27	2	2	2	2	43050000	148	16.2	5.74
C9JB42	DnaJ homolog subfamily B member 6 (Fragment) OS=Homo sapiens GN=DNAJB6 PE=1 SV=1 - [C9JB42_HUMAN]	19.7	12	1	1	1	131500000	66	7.9	7.4
D6RF44	Heterogeneous nuclear ribonucleoprotein D0 (Fragment) OS=Homo sapiens GN=HNRNPD PE=1 SV=7 - [D6RF44_HUMAN]	19.64	13	2	2	2	117400000	112	12.6	8.57
Q49AN9	SNRPG protein OS=Homo sapiens GN=SNRPG PE=1 SV=1 - [Q49AN9_HUMAN]	18.75	4	1	1	2	125500000	64	7.1	7.18
P46779-4	Isoform 4 of 60S ribosomal protein L28 OS=Homo sapiens GN=RPL28 - [RL28_HUMAN]	15.94	8	1	1	1	63330000	69	7.9	10.7
E9PI21	Very-long-chain 3-oxoacyl-CoA reductase (Fragment) OS=Homo sapiens GN=HSD17B12 PE=1 SV=1 - [E9PI21_HUMAN]	15.85	3	2	2	2	53100000	164	17.7	4.79
H0YEN5	40S ribosomal protein S2 (Fragment) OS=Homo sapiens GN=RPS2 PE=1 SV=1 - [H0YEN5_HUMAN]	15.38	6	3	3	3	80250000	195	21.1	9.83
B9A062	Bifunctional methylenetetrahydrofolate dehydrogenase/cyclohydrolase, mitochondrial OS=Homo sapiens GN=MTHFD2 PE=1 SV=1 - [B9A062_HUMAN]	14.86	4	2	2	2	50280000	222	23.9	9.76
P05386	60S acidic ribosomal protein P1 OS=Homo sapiens GN=RPLP1 PE=1 SV=1 - [RLA1_HUMAN]	14.04	1	1	1	1	175900000	114	11.5	4.32
O75531	Barrier-to-autointegration factor OS=Homo sapiens GN=BANF1 PE=1 SV=1 - [BAF_HUMAN]	13.48	1	1	1	1	77620000	89	10.1	6.09
Q5T8U3	60S ribosomal protein L7a (Fragment) OS=Homo sapiens GN=RPL7A PE=1 SV=1 - [Q5T8U3_HUMAN]	13.09	3	2	2	2	82350000	191	21.5	11.02
H7C2W9	60S ribosomal protein L31 (Fragment) OS=Homo sapiens GN=RPL31 PE=1 SV=1 - [H7C2W9_HUMAN]	12.96	7	1	1	1	47540000	108	12.8	11
Q96HS1-2	Isoform 2 of Serine/threonine-protein phosphatase PGAM5, mitochondrial OS=Homo sapiens GN=PGAM5 - [PGAM5_HUMAN]	12.94	4	4	4	4	61380000	255	28	7.25
J3KRB3	60S ribosomal protein L17 (Fragment) OS=Homo sapiens GN=RPL17 PE=3 SV=3 - [J3KRB3_HUMAN]	12.4	11	1	1	1	61140000	129	14.9	10.39
A0A087WTV6	Pyrroline-5-carboxylate reductase 2 OS=Homo sapiens GN=PYCR2 PE=1 SV=1 - [A0A087WTV6_HUMAN]	12.2	4	2	2	3	73830000	246	25.9	9.26
E9PJD9	60S ribosomal protein L27a OS=Homo sapiens GN=RPL27A PE=1 SV=1 - [E9PJD9_HUMAN]	12.09	4	1	1	1	126100000	91	10.1	10.21
J3QRX6	Coordinator of PRMT5 and differentiation stimulator (Fragment) OS=Homo sapiens GN=COPRS PE=1 SV=1 - [J3QRX6_HUMAN]	11.65	3	1	1	1	340400000	103	11.4	3.97
P08579	U2 small nuclear ribonucleoprotein B'' OS=Homo sapiens GN=SNRPB2 PE=1 SV=1 - [RU2B_HUMAN]	11.56	8	3	3	3	75590000	225	25.5	9.72
Q9BUA3	Uncharacterized protein C11orf84 OS=Homo sapiens GN=C11orf84 PE=1 SV=3 - [CK084_HUMAN]	11.29	1	3	3	3	61230000	381	41	5.01
A0A087X1S2	Nuclease-sensitive element-binding protein 1 OS=Homo sapiens GN=YBX1 PE=1 SV=2 - [A0A087X1S2_HUMAN]	11.25	8	2	2	2	51170000	320	34.6	8.07
M0QZN2	40S ribosomal protein S5 OS=Homo sapiens GN=RPS5 PE=1 SV=1 - [M0QZN2_HUMAN]	11.19	4	1	1	1	8304000	134	14.8	8.48
G3V5S1	L-2-hydroxyglutarate dehydrogenase, mitochondrial OS=Homo sapiens GN=L2HGDH PE=1 SV=1 - [G3V5S1_HUMAN]	10.9	5	2	2	2	99290000	211	22.5	9.04
F5H6P7	Protein mago nashi homolog 2 OS=Homo sapiens GN=MAGOHB PE=4 SV=1 - [F5H6P7_HUMAN]	10.78	4	1	1	1	14590000	102	11.8	5.52
Q6NVV1	Putative 60S ribosomal protein L13a protein RPL13AP3 OS=Homo sapiens GN=RPL13AP3 PE=5 SV=1 - [R13P3_HUMAN]	10.78	4	1	1	1	48690000	102	12.1	10.76
P52597	Heterogeneous nuclear ribonucleoprotein F OS=Homo sapiens GN=HNRNPF PE=1 SV=3 - [HNRPF_HUMAN]	10.36	1	1	3	5	344900000	415	45.6	5.58
K7EN20	Hsp70-binding protein 1 (Fragment) OS=Homo sapiens GN=HSPBP1 PE=1 SV=1 - [K7EN20_HUMAN]	10.31	6	1	1	1	0	97	10.6	7.8
E9PEP3	Replication factor C subunit 5 (Fragment) OS=Homo sapiens GN=RFC5 PE=1 SV=1 - [E9PEP3_HUMAN]	10.1	5	1	1	1	41620000	99	11.3	8.72
H7C4S5	Serine/threonine-protein kinase B-raf (Fragment) OS=Homo sapiens GN=BRAF PE=1 SV=1 - [H7C4S5_HUMAN]	9.8	8	1	1	1	71920000	102	11.8	6.28
F8WAM2	T-complex protein 1 subunit eta (Fragment) OS=Homo sapiens GN=CCT7 PE=1 SV=1 - [F8WAM2_HUMAN]	9.18	4	1	1	1	48170000	98	10.5	7.42
K7EK45	Polypyrimidine tract-binding protein 1 (Fragment) OS=Homo sapiens GN=PTBP1 PE=1 SV=1 - [K7EK45_HUMAN]	8.98	6	1	1	1	55300000	256	27.2	9.16
P83369	U7 snRNA-associated Sm-like protein LSm11 OS=Homo sapiens GN=LSM11 PE=1 SV=2 - [LSM11_HUMAN]	8.89	1	3	3	3	148700000	360	39.5	10.99
E7EPB3	60S ribosomal protein L14 OS=Homo sapiens GN=RPL14 PE=1 SV=1 - [E7EPB3_HUMAN]	8.87	2	1	1	1	112800000	124	14.5	10.21
B5MD87	Pyrroline-5-carboxylate reductase 3 OS=Homo sapiens GN=PYCRL PE=1 SV=2 - [B5MD87_HUMAN]	8.03	4	1	1	1	32430000	137	14.3	7.47
P14174	Macrophage migration inhibitory factor OS=Homo sapiens GN=MIF PE=1 SV=4 - [MIF_HUMAN]	7.83	1	1	1	1	158500000	115	12.5	7.88
H0YNX5	Signal peptidase complex catalytic subunit SEC11 (Fragment) OS=Homo sapiens GN=SEC11A PE=1 SV=1 - [H0YNX5_HUMAN]	7.55	7	1	1	1	11160000	106	12	8.57
F5H392	Caseinolytic peptidase B protein homolog (Fragment) OS=Homo sapiens GN=CLPB PE=1 SV=1 - [F5H392_HUMAN]	7.38	7	1	1	1	26670000	149	16.3	6.54
H0YHW2	Transcription factor E2F7 (Fragment) OS=Homo sapiens GN=E2F7 PE=1 SV=1 - [H0YHW2_HUMAN]	6.73	6	1	1	1	88920000	208	24.1	8.62
K7EKE5	Tubulin gamma-1 chain OS=Homo sapiens GN=TUBG1 PE=4 SV=1 - [K7EKE5_HUMAN]	6.67	4	1	1	1	61990000	135	15.2	4.51
J3QT61	GTPase Era, mitochondrial OS=Homo sapiens GN=ERAL1 PE=1 SV=1 - [J3QT61_HUMAN]	6.43	5	1	1	1	35310000	171	18.4	10.51
Q8N9G1	Protein transport protein Sec16A OS=Homo sapiens GN=SEC16A PE=1 SV=1 - [Q8N9G1_HUMAN]	6.23	10	2	2	2	79490000	385	40.8	7.64
H0YGY9	tRNA 2'-phosphotransferase 1 (Fragment) OS=Homo sapiens GN=TRPT1 PE=1 SV=1 - [H0YGY9_HUMAN]	6.09	1	1	1	1	20170000	115	12.4	8.35
Q5JR95	40S ribosomal protein S8 OS=Homo sapiens GN=RPS8 PE=1 SV=1 - [Q5JR95_HUMAN]	5.85	2	1	1	1	75760000	188	21.9	10.36
Q9BSD7	Cancer-related nucleoside-triphosphatase OS=Homo sapiens GN=NTPCR PE=1 SV=1 - [NTPCR_HUMAN]	5.79	2	1	1	1	65530000	190	20.7	9.54
D6RAA6	Transmembrane protein 33 (Fragment) OS=Homo sapiens GN=TMEM33 PE=1 SV=1 - [D6RAA6_HUMAN]	5.41	2	1	1	1	43200000	222	25.2	9.57
Q9UL15	BAG family molecular chaperone regulator 5 OS=Homo sapiens GN=BAG5 PE=1 SV=1 - [BAG5_HUMAN]	5.37	2	2	2	2	63860000	447	51.2	6.05
P39023	60S ribosomal protein L3 OS=Homo sapiens GN=RPL3 PE=1 SV=2 - [RL3_HUMAN]	5.21	6	2	2	2	49600000	403	46.1	10.18
H7C5P4	Replication factor C subunit 2 (Fragment) OS=Homo sapiens GN=RFC2 PE=1 SV=1 - [H7C5P4_HUMAN]	4.55	4	1	1	1	22900000	198	22.6	6.93
H7BYE2	Gem-associated protein 8 (Fragment) OS=Homo sapiens GN=GEMIN8 PE=1 SV=1 - [H7BYE2_HUMAN]	4.52	2	1	1	1	272500000	177	21	6
B4DJC3	Histone H2A OS=Homo sapiens GN=H2AFY PE=1 SV=1 - [B4DJC3_HUMAN]	4.5	4	1	1	1	37170000	200	21.5	9.74
Q5SZX6	T-complex protein 1 subunit gamma (Fragment) OS=Homo sapiens GN=CCT3 PE=1 SV=1 - [Q5SZX6_HUMAN]	3.99	4	1	1	1	61450000	276	30.7	6.93
A0A075B7D9	TATA-binding protein-associated factor 2N OS=Homo sapiens GN=TAF15 PE=1 SV=1 - [A0A075B7D9_HUMAN]	3.12	6	1	1	1	90430000	449	48.8	5.08
P35453	Homeobox protein Hox-D13 OS=Homo sapiens GN=HOXD13 PE=1 SV=3 - [HXD13_HUMAN]	2.92	1	1	1	1	47410000	343	36.1	9.45
I3L4J1	Uncharacterized protein (Fragment) OS=Homo sapiens PE=1 SV=3 - [I3L4J1_HUMAN]	2.8	5	1	1	1	54760000	428	48	7.53
Q92947	Glutaryl-CoA dehydrogenase, mitochondrial OS=Homo sapiens GN=GCDH PE=1 SV=1 - [GCDH_HUMAN]	2.74	1	1	1	1	35870000	438	48.1	8.06
O00268	Transcription initiation factor TFIID subunit 4 OS=Homo sapiens GN=TAF4 PE=1 SV=2 - [TAF4_HUMAN]	2.4	3	2	2	2	44430000	1085	110	9.94
Q9C0C6	CLOCK-interacting pacemaker OS=Homo sapiens GN=CIPC PE=1 SV=2 - [CIPC_HUMAN]	2.26	1	1	1	1	36850000	399	42.7	8.95
Q96CS3	FAS-associated factor 2 OS=Homo sapiens GN=FAF2 PE=1 SV=2 - [FAF2_HUMAN]	2.02	1	1	1	1	28980000	445	52.6	5.62
A0A087WTA5	Translation initiation factor eIF-2B subunit delta OS=Homo sapiens GN=EIF2B4 PE=1 SV=1 - [A0A087WTA5_HUMAN]	1.92	5	1	1	1	17630000	520	57.5	9.38
F2Z2E2	Ras GTPase-activating-like protein IQGAP3 OS=Homo sapiens GN=IQGAP3 PE=1 SV=1 - [F2Z2E2_HUMAN]	1.45	2	2	2	2	28250000	1588	179.4	7.66
F5GY55	DNA damage-binding protein 1 OS=Homo sapiens GN=DDB1 PE=1 SV=1 - [F5GY55_HUMAN]	0.82	2	1	1	1	46240000	1092	121.6	5.5
