# Supplementary material for: Stabilization of heterochromatin by CLOCK promotes stem cell rejuvenation and cartilage regeneration
Source: Cell Res. 2020 Jul 31;31(2):187–205. doi: 10.1038/s41422-020-0385-7 (PMC8027439; doi:10.1038/s41422-020-0385-7)
Supplement: Supplementary file 10 — Table S4 [file 41422_2020_385_MOESM10_ESM.xlsx]

## Sheet: Upregulated genes
Supplementary information, Table S4. DEGs identified by RNA-seq analysis of hMSCs, related to Supplementary information, Fig. S5.
GeneID	Symbol	Gene Description	baseMean	log2FoldChange	lfcSE	stat	pvalue	padj	CLOCK+/+.rep1	CLOCK+/+.rep2	CLOCK-/-.rep1	CLOCK-/-.rep2
ENSG00000244734	HBB	hemoglobin subunit beta [Source:HGNC Symbol;Acc:HGNC:4827]	610.322	25.3975	4.78483	5.30792	1.10883e-07	1.74132e-06	0	0	0	2441.29
ENSG00000231924	PSG1	pregnancy specific beta-1-glycoprotein 1 [Source:HGNC Symbol;Acc:HGNC:9514]	33.1655	8.58013	1.51928	5.64749	1.62805e-08	2.80651e-07	0	0	59.4141	73.2479
ENSG00000135925	WNT10A	Wnt family member 10A [Source:HGNC Symbol;Acc:HGNC:13829]	25.0233	8.16894	1.54279	5.29491	1.19076e-07	1.85543e-06	0	0	54.661	45.4322
ENSG00000162981	FAM84A	family with sequence similarity 84 member A [Source:HGNC Symbol;Acc:HGNC:20743]	51.4299	6.75462	1.08832	6.20644	5.41975e-10	1.12114e-08	0	1.9147	96.2509	107.554
ENSG00000211459	MT-RNR1	mitochondrially encoded 12S RNA [Source:HGNC Symbol;Acc:HGNC:7470]	621.938	6.65409	0.726385	9.16057	5.16255e-20	2.21743e-18	15.8203	8.61613	771.195	1692.12
ENSG00000147804	SLC39A4	solute carrier family 39 member 4 [Source:HGNC Symbol;Acc:HGNC:17129]	20.0694	5.37861	1.18814	4.52691	5.98522e-06	7.26339e-05	1.86121	0	40.4016	38.0147
ENSG00000243137	PSG4	pregnancy specific beta-1-glycoprotein 4 [Source:HGNC Symbol;Acc:HGNC:9521]	47.5998	5.30086	0.755415	7.01714	2.26455e-12	5.88946e-11	2.79181	1.9147	85.5564	100.136
ENSG00000204941	PSG5	pregnancy specific beta-1-glycoprotein 5 [Source:HGNC Symbol;Acc:HGNC:9522]	57.7052	5.29666	1.67249	3.16694	0.00154053	0.0110811	0	5.74409	112.887	112.19
ENSG00000006377	DLX6	distal-less homeobox 6 [Source:HGNC Symbol;Acc:HGNC:2919]	17.1347	5.15199	1.2248	4.2064	2.5947e-05	0.000282479	1.86121	0	24.9539	41.7235
ENSG00000105880	DLX5	distal-less homeobox 5 [Source:HGNC Symbol;Acc:HGNC:2918]	42.6082	5.13725	0.767684	6.69189	2.2031e-11	5.2655e-10	2.79181	1.9147	74.8618	90.8645
ENSG00000210082	MT-RNR2	mitochondrially encoded 16S RNA [Source:HGNC Symbol;Acc:HGNC:7471]	940.5	4.63861	0.71362	6.50012	8.02582e-11	1.80777e-09	77.2402	67.9717	961.321	2655.47
ENSG00000145808	ADAMTS19	ADAM metallopeptidase with thrombospondin type 1 motif 19 [Source:HGNC Symbol;Acc:HGNC:17111]	326.55	4.62148	0.247876	18.6443	1.40443e-77	2.93901e-75	21.4039	29.6778	627.413	627.706
ENSG00000176165	FOXG1	forkhead box G1 [Source:HGNC Symbol;Acc:HGNC:3811]	33.1254	4.48214	0.75253	5.9561	2.58329e-09	4.90415e-08	1.86121	3.82939	66.5438	60.2672
ENSG00000169933	FRMPD4	FERM and PDZ domain containing 4 [Source:HGNC Symbol;Acc:HGNC:29007]	65.7237	4.23758	0.50933	8.31991	8.80264e-17	3.10022e-15	5.58363	7.65878	131.899	117.753
ENSG00000231764	DLX6-AS1	DLX6 antisense RNA 1 [Source:HGNC Symbol;Acc:HGNC:37151]	39.22	4.1297	0.645069	6.40194	1.53411e-10	3.35472e-09	4.65302	3.82939	67.7321	80.6654
ENSG00000250657	AC097451.1	novel transcript	155.504	4.03486	0.328756	12.2731	1.26299e-34	9.59076e-33	20.4733	15.3176	254.292	331.933
ENSG00000218739	CEBPZOS	CEBPZ opposite strand [Source:HGNC Symbol;Acc:HGNC:49288]	190.023	3.91577	0.284199	13.7782	3.44599e-43	3.38893e-41	19.5427	27.7631	357.673	355.113
ENSG00000140285	FGF7	fibroblast growth factor 7 [Source:HGNC Symbol;Acc:HGNC:3685]	80.0802	3.77686	0.433966	8.70311	3.22901e-18	1.23507e-16	8.37544	13.4029	168.736	129.806
ENSG00000180875	GREM2	gremlin 2, DAN family BMP antagonist [Source:HGNC Symbol;Acc:HGNC:17655]	47.0267	3.73476	0.571589	6.534	6.40361e-11	1.45696e-09	10.2367	2.87204	74.8618	100.136
ENSG00000120337	TNFSF18	TNF superfamily member 18 [Source:HGNC Symbol;Acc:HGNC:11932]	16.3966	3.69312	0.930302	3.9698	7.19324e-05	0.000718805	1.86121	2.87204	23.7657	37.0875
ENSG00000009694	TENM1	teneurin transmembrane protein 1 [Source:HGNC Symbol;Acc:HGNC:8117]	15.9489	3.652	0.93858	3.89098	9.98404e-05	0.00095882	3.72242	0.957348	28.5188	30.5972
ENSG00000137033	IL33	interleukin 33 [Source:HGNC Symbol;Acc:HGNC:16028]	19.1071	3.64681	0.849449	4.29315	1.76157e-05	0.000197281	2.79181	2.87204	30.8954	39.8691
ENSG00000077943	ITGA8	integrin subunit alpha 8 [Source:HGNC Symbol;Acc:HGNC:6144]	140.41	3.57877	0.313358	11.4207	3.29544e-30	2.0737e-28	20.4733	22.9764	240.033	278.156
ENSG00000224127	AC099786.1	novel transcript, antisense to LHX8	23.81	3.53984	0.747404	4.73619	2.17778e-06	2.84837e-05	3.72242	3.82939	40.4016	47.2866
ENSG00000224149	AC099786.2	novel transcript, antisense to LHX8	67.8376	3.52234	0.443128	7.9488	1.88325e-15	6.02003e-14	11.1673	10.5308	131.899	117.753
ENSG00000162624	LHX8	LIM homeobox 8 [Source:HGNC Symbol;Acc:HGNC:28838]	133.638	3.49652	0.319919	10.9294	8.34139e-28	4.82701e-26	19.5427	23.9337	268.552	222.525
ENSG00000130487	KLHDC7B	kelch domain containing 7B [Source:HGNC Symbol;Acc:HGNC:25145]	13.7456	3.40985	0.963965	3.53732	0.000404214	0.00338986	1.86121	2.87204	26.1422	24.1069
ENSG00000170967	DDI1	DNA damage inducible 1 homolog 1 [Source:HGNC Symbol;Acc:HGNC:18961]	32.354	3.38138	0.625957	5.40194	6.59258e-08	1.06985e-06	5.58363	5.74409	60.6024	57.4857
ENSG00000171658	NMRAL2P	NmrA like redox sensor 2, pseudogene [Source:HGNC Symbol;Acc:HGNC:52332]	42.4192	3.36164	0.554895	6.05815	1.37697e-09	2.70244e-08	9.30605	5.74409	66.5438	88.0829
ENSG00000113319	RASGRF2	Ras protein specific guanine nucleotide releasing factor 2 [Source:HGNC Symbol;Acc:HGNC:9876]	268.804	3.22811	0.21797	14.8098	1.26531e-49	1.59243e-47	59.5587	44.038	476.501	495.119
ENSG00000164761	TNFRSF11B	TNF receptor superfamily member 11b [Source:HGNC Symbol;Acc:HGNC:11909]	564.363	3.19934	0.150766	21.2207	6.1561e-100	1.60567e-97	122.84	98.6068	1020.73	1015.27
ENSG00000170962	PDGFD	platelet derived growth factor D [Source:HGNC Symbol;Acc:HGNC:30620]	526.702	3.19402	0.15395	20.747	1.30373e-95	3.21415e-93	111.673	95.7348	951.814	947.586
ENSG00000261213	AC099786.3	novel transcript	38.1297	3.18761	0.562645	5.66539	1.46688e-08	2.54576e-07	7.44484	7.65878	64.1673	73.2479
ENSG00000129910	CDH15	cadherin 15 [Source:HGNC Symbol;Acc:HGNC:1754]	99.7975	3.14034	0.350826	8.95129	3.51353e-19	1.42738e-17	19.5427	21.0617	197.255	161.331
ENSG00000170891	CYTL1	cytokine like 1 [Source:HGNC Symbol;Acc:HGNC:24435]	93.0963	3.10593	0.36263	8.56502	1.08052e-17	4.01781e-16	20.4733	18.1896	185.372	148.35
ENSG00000261270	AC012181.2	novel transcript, sense intronic to HERPUD1	96.5457	3.09001	0.35131	8.79569	1.42177e-18	5.56254e-17	22.3345	18.1896	180.619	165.04
ENSG00000221852	KRTAP1-5	keratin associated protein 1-5 [Source:HGNC Symbol;Acc:HGNC:16777]	33.6603	2.9885	0.585524	5.10398	3.32583e-07	4.90614e-06	8.37544	6.70144	54.661	64.9032
ENSG00000254884	PRR13P2	proline rich 13 pseudogene 2 [Source:HGNC Symbol;Acc:HGNC:50615]	12.6301	2.98166	0.95384	3.12595	0.00177229	0.0124399	1.86121	3.82939	22.5774	22.2525
ENSG00000268388	FENDRR	FOXF1 adjacent non-coding developmental regulatory RNA [Source:HGNC Symbol;Acc:HGNC:43894]	342.552	2.9655	0.187079	15.8516	1.3711e-56	1.98997e-54	82.8238	72.7584	573.941	640.687
ENSG00000197632	SERPINB2	serpin family B member 2 [Source:HGNC Symbol;Acc:HGNC:8584]	89.0578	2.95811	0.361985	8.17192	3.03523e-16	1.03066e-14	16.7509	23.9337	153.288	162.258
ENSG00000125730	C3	complement C3 [Source:HGNC Symbol;Acc:HGNC:1318]	159.721	2.93763	0.272155	10.794	3.67589e-27	2.09351e-25	32.5712	41.166	301.824	263.321
ENSG00000051108	HERPUD1	homocysteine inducible ER protein with ubiquitin like domain 1 [Source:HGNC Symbol;Acc:HGNC:13744]	4502.06	2.92495	0.0563568	51.9006	0	0	1007.85	1088.5	7791.57	8120.32
ENSG00000153823	PID1	phosphotyrosine interaction domain containing 1 [Source:HGNC Symbol;Acc:HGNC:26084]	53.6176	2.89617	0.467106	6.20023	5.63796e-10	1.16094e-08	13.9591	11.4882	79.6149	109.408
ENSG00000173391	OLR1	oxidized low density lipoprotein receptor 1 [Source:HGNC Symbol;Acc:HGNC:8133]	11.8987	2.89265	0.969126	2.9848	0.00283761	0.018679	2.79181	2.87204	17.8242	24.1069
ENSG00000111981	ULBP1	UL16 binding protein 1 [Source:HGNC Symbol;Acc:HGNC:14893]	73.2244	2.85049	0.427964	6.66058	2.72746e-11	6.44175e-10	26.0569	9.57348	111.699	145.569
ENSG00000153714	LURAP1L	leucine rich adaptor protein 1 like [Source:HGNC Symbol;Acc:HGNC:31452]	290.263	2.81496	0.198344	14.1923	1.02226e-45	1.08861e-43	65.1423	79.4599	499.079	517.371
ENSG00000128590	DNAJB9	DnaJ heat shock protein family (Hsp40) member B9 [Source:HGNC Symbol;Acc:HGNC:6968]	1000.06	2.794	0.106434	26.251	6.95828e-152	3.47856e-149	246.61	257.527	1753.91	1742.19
ENSG00000104043	ATP8B4	ATPase phospholipid transporting 8B4 (putative) [Source:HGNC Symbol;Acc:HGNC:13536]	43.2327	2.79328	0.518616	5.38602	7.20353e-08	1.16271e-06	7.44484	14.3602	84.3681	66.7576
ENSG00000101255	TRIB3	tribbles pseudokinase 3 [Source:HGNC Symbol;Acc:HGNC:16228]	824.944	2.75095	0.116986	23.5151	2.85635e-122	1.07095e-119	204.733	222.105	1449.7	1423.23
ENSG00000137273	FOXF2	forkhead box F2 [Source:HGNC Symbol;Acc:HGNC:3810]	18.2327	2.74381	0.775454	3.53832	0.000402676	0.00338011	3.72242	5.74409	35.6485	27.8156
ENSG00000116675	DNAJC6	DnaJ heat shock protein family (Hsp40) member C6 [Source:HGNC Symbol;Acc:HGNC:15469]	99.98	2.74139	0.343468	7.9815	1.4456e-15	4.67081e-14	18.6121	33.5072	173.489	174.311
ENSG00000128228	SDF2L1	stromal cell derived factor 2 like 1 [Source:HGNC Symbol;Acc:HGNC:10676]	328.538	2.73313	0.183923	14.8602	5.97379e-50	7.62484e-48	80.032	91.9054	560.869	581.347
ENSG00000128965	CHAC1	ChaC glutathione specific gamma-glutamylcyclotransferase 1 [Source:HGNC Symbol;Acc:HGNC:28680]	297.835	2.73252	0.192594	14.188	1.08727e-45	1.15104e-43	72.5872	83.2893	518.091	517.371
ENSG00000152953	STK32B	serine/threonine kinase 32B [Source:HGNC Symbol;Acc:HGNC:14217]	301.331	2.71337	0.190013	14.2799	2.91915e-46	3.16481e-44	79.1014	80.4172	514.526	531.279
ENSG00000189275	LINC01164	long intergenic non-protein coding RNA 1164 [Source:HGNC Symbol;Acc:HGNC:49533]	69.2662	2.70762	0.394484	6.86369	6.71024e-12	1.67495e-10	19.5427	17.2323	118.828	121.462
ENSG00000226744	AC005326.1	pseudogene similar to asparagine synthetase ASNS	12.2753	2.69484	0.968145	2.78351	0.00537748	0.0321416	2.79181	3.82939	11.8828	30.5972
ENSG00000233840	PCDH9-AS4	PCDH9 antisense RNA 4 [Source:HGNC Symbol;Acc:HGNC:40428]	17.1616	2.64806	0.790061	3.35172	0.000803114	0.00624348	5.58363	3.82939	33.2719	25.9613
ENSG00000261114	AC012181.1	novel transcript, sense intronic to HERPUD1	72.7507	2.62433	0.383885	6.83626	8.12873e-12	2.00676e-10	17.6815	22.9764	122.393	127.952
ENSG00000170396	ZNF804A	zinc finger protein 804A [Source:HGNC Symbol;Acc:HGNC:21711]	255.359	2.6158	0.220669	11.854	2.05167e-32	1.40931e-30	87.4769	55.5262	457.489	420.943
ENSG00000168843	FSTL5	follistatin like 5 [Source:HGNC Symbol;Acc:HGNC:21386]	21.5523	2.59862	0.709203	3.66415	0.000248166	0.00219256	6.51423	5.74409	28.5188	45.4322
ENSG00000109625	CPZ	carboxypeptidase Z [Source:HGNC Symbol;Acc:HGNC:2333]	14.6762	2.56657	0.848265	3.02567	0.00248081	0.0166656	5.58363	2.87204	26.1422	24.1069
ENSG00000169429	CXCL8	C-X-C motif chemokine ligand 8 [Source:HGNC Symbol;Acc:HGNC:6025]	3060.24	2.54808	0.0626504	40.6714	0	0	863.601	923.841	5280.73	5172.78
ENSG00000228742	LINC02577	long intergenic non-protein coding RNA 2577 [Source:HGNC Symbol;Acc:HGNC:53749]	21.8117	2.4859	0.717026	3.46696	0.000526387	0.0042866	3.72242	9.57348	28.5188	45.4322
ENSG00000248647	AC012613.1	novel transcript	13.7624	2.46264	0.869746	2.83144	0.00463386	0.0282409	4.65302	3.82939	17.8242	28.7428
ENSG00000039139	DNAH5	dynein axonemal heavy chain 5 [Source:HGNC Symbol;Acc:HGNC:2950]	223.306	2.45487	0.217773	11.2726	1.79187e-29	1.08947e-27	74.4484	63.185	392.133	363.458
ENSG00000124191	TOX2	TOX high mobility group box family member 2 [Source:HGNC Symbol;Acc:HGNC:16095]	147.908	2.44457	0.27588	8.86099	7.93057e-19	3.15069e-17	40.016	51.6968	279.246	220.671
ENSG00000168918	INPP5D	inositol polyphosphate-5-phosphatase D [Source:HGNC Symbol;Acc:HGNC:6079]	103.435	2.42407	0.319622	7.58417	3.34617e-14	9.97035e-13	37.2242	27.7631	165.171	183.583
ENSG00000006747	SCIN	scinderin [Source:HGNC Symbol;Acc:HGNC:21695]	53.9173	2.41293	0.448303	5.38237	7.35119e-08	1.1823e-06	12.0979	22.019	96.2509	85.3013
ENSG00000197614	MFAP5	microfibril associated protein 5 [Source:HGNC Symbol;Acc:HGNC:29673]	34.0034	2.39527	0.547156	4.37768	1.19951e-05	0.000137764	9.30605	12.4455	55.8493	58.4129
ENSG00000197565	COL4A6	collagen type IV alpha 6 chain [Source:HGNC Symbol;Acc:HGNC:2208]	2583.89	2.37471	0.0652598	36.3886	6.44566e-290	7.73351e-287	822.655	848.21	4330.1	4334.61
ENSG00000175197	DDIT3	DNA damage inducible transcript 3 [Source:HGNC Symbol;Acc:HGNC:2726]	227.553	2.37228	0.218318	10.8662	1.67079e-27	9.59804e-26	63.2811	84.2466	369.556	393.128
ENSG00000196611	MMP1	matrix metallopeptidase 1 [Source:HGNC Symbol;Acc:HGNC:7155]	3246.13	2.36879	0.0594414	39.8508	0	0	1025.53	1080.85	5449.46	5428.69
ENSG00000118777	ABCG2	ATP binding cassette subfamily G member 2 (Junior blood group) [Source:HGNC Symbol;Acc:HGNC:74]	21.662	2.35663	0.680111	3.46507	0.000530092	0.0043105	6.51423	7.65878	34.4602	38.0147
ENSG00000261618	LINC02605	long intergenic non-protein coding RNA 2605 [Source:HGNC Symbol;Acc:HGNC:53974]	41.5859	2.34366	0.490619	4.77694	1.77986e-06	2.364e-05	13.9591	13.4029	71.297	67.6847
ENSG00000128165	ADM2	adrenomedullin 2 [Source:HGNC Symbol;Acc:HGNC:28898]	87.3015	2.34122	0.339476	6.89656	5.32765e-12	1.33793e-10	27.9181	29.6778	141.406	150.205
ENSG00000145777	TSLP	thymic stromal lymphopoietin [Source:HGNC Symbol;Acc:HGNC:30743]	68.6865	2.34025	0.389435	6.00933	1.86287e-09	3.60496e-08	26.0569	19.147	124.77	104.772
ENSG00000198805	PNP	purine nucleoside phosphorylase [Source:HGNC Symbol;Acc:HGNC:7892]	397.536	2.33408	0.163302	14.2931	2.41644e-46	2.66802e-44	143.313	119.668	672.568	654.595
ENSG00000213250	RBMS2P1	RNA binding motif single stranded interacting protein 2 pseudogene 1 [Source:HGNC Symbol;Acc:HGNC:30994]	28.2645	2.3332	0.666318	3.50164	0.000462411	0.00382797	11.1673	7.65878	23.7657	70.4663
ENSG00000154065	ANKRD29	ankyrin repeat domain 29 [Source:HGNC Symbol;Acc:HGNC:27110]	37.9047	2.3154	0.527916	4.38592	1.15495e-05	0.000132985	14.8897	10.5308	51.0962	75.1023
ENSG00000123700	KCNJ2	potassium voltage-gated channel subfamily J member 2 [Source:HGNC Symbol;Acc:HGNC:6263]	129.373	2.31271	0.282775	8.17861	2.87135e-16	9.76857e-15	42.8078	44.038	196.067	234.579
ENSG00000229622	MTND5P2	MT-ND5 pseudogene 2 [Source:HGNC Symbol;Acc:HGNC:41919]	32.3549	2.25018	0.594843	3.7828	0.000155072	0.00143709	15.8203	6.70144	39.2133	67.6847
ENSG00000204954	C12orf73	chromosome 12 open reading frame 73 [Source:HGNC Symbol;Acc:HGNC:34450]	457.698	2.24828	0.149935	14.995	7.91583e-51	1.0249e-48	155.411	162.749	786.643	725.988
ENSG00000163347	CLDN1	claudin 1 [Source:HGNC Symbol;Acc:HGNC:2032]	2751.44	2.24312	0.063144	35.5239	2.10158e-276	2.22483e-273	945.495	973.623	4596.28	4490.37
ENSG00000064886	CHI3L2	chitinase 3 like 2 [Source:HGNC Symbol;Acc:HGNC:1933]	44.5148	2.23806	0.469769	4.76417	1.8963e-06	2.50204e-05	15.8203	15.3176	73.6735	73.2479
ENSG00000138735	PDE5A	phosphodiesterase 5A [Source:HGNC Symbol;Acc:HGNC:8784]	1762.63	2.22622	0.0808825	27.5242	9.01918e-167	5.23607e-164	584.42	657.698	2859.01	2949.39
ENSG00000044574	HSPA5	heat shock protein family A (Hsp70) member 5 [Source:HGNC Symbol;Acc:HGNC:5238]	22770.6	2.21112	0.029223	75.6636	0	0	8018.09	8157.56	37990.6	36916
ENSG00000137975	CLCA2	chloride channel accessory 2 [Source:HGNC Symbol;Acc:HGNC:2016]	293.502	2.19555	0.188452	11.6504	2.28382e-31	1.51667e-29	98.6441	112.01	451.547	511.808
ENSG00000241416	KRT8P13	keratin 8 pseudogene 13 [Source:HGNC Symbol;Acc:HGNC:33365]	27.6712	2.19523	0.59361	3.6981	0.000217223	0.00194593	9.30605	10.5308	46.343	44.505
ENSG00000163131	CTSS	cathepsin S [Source:HGNC Symbol;Acc:HGNC:2545]	120.78	2.19204	0.288468	7.5989	2.98651e-14	8.95804e-13	41.8772	44.9954	182.996	213.253
ENSG00000013293	SLC7A14	solute carrier family 7 member 14 [Source:HGNC Symbol;Acc:HGNC:29326]	1951.44	2.19188	0.0766379	28.6005	6.62033e-180	4.25522e-177	740.761	660.57	3191.73	3212.71
ENSG00000165194	PCDH19	protocadherin 19 [Source:HGNC Symbol;Acc:HGNC:14270]	31.5491	2.19138	0.555777	3.94291	8.04973e-05	0.000795994	11.1673	11.4882	53.4727	50.0682
ENSG00000198855	FICD	FIC domain containing [Source:HGNC Symbol;Acc:HGNC:18416]	290.852	2.17884	0.184657	11.7994	3.9315e-32	2.67001e-30	108.881	101.479	484.819	468.23
ENSG00000228213	NLGN1-AS1	NLGN1 antisense RNA 1 [Source:HGNC Symbol;Acc:HGNC:40676]	34.97	2.16384	0.528096	4.09744	4.17746e-05	0.000436849	12.0979	13.4029	60.6024	53.7769
ENSG00000124882	EREG	epiregulin [Source:HGNC Symbol;Acc:HGNC:3443]	327.627	2.15656	0.178816	12.0602	1.71284e-33	1.24298e-31	107.95	132.114	554.928	515.517
ENSG00000167191	GPRC5B	G protein-coupled receptor class C group 5 member B [Source:HGNC Symbol;Acc:HGNC:13308]	105.103	2.14984	0.308516	6.96832	3.20754e-12	8.23481e-11	43.7384	33.5072	173.489	169.675
ENSG00000165633	VSTM4	V-set and transmembrane domain containing 4 [Source:HGNC Symbol;Acc:HGNC:26470]	26.5842	2.12797	0.604529	3.52005	0.000431462	0.00359825	9.30605	10.5308	39.2133	47.2866
ENSG00000090520	DNAJB11	DnaJ heat shock protein family (Hsp40) member B11 [Source:HGNC Symbol;Acc:HGNC:14889]	1233.94	2.12371	0.0904516	23.4789	6.69993e-122	2.46079e-119	464.372	456.655	2021.27	1993.45
ENSG00000258521	AL157871.2	novel transcript, antisense to WARS	38.0387	2.0739	0.508547	4.07809	4.54063e-05	0.000471539	17.6815	11.4882	61.7907	61.1944
ENSG00000187372	PCDHB13	protocadherin beta 13 [Source:HGNC Symbol;Acc:HGNC:8684]	164.997	2.06302	0.241587	8.53946	1.34852e-17	4.97322e-16	62.3505	65.0997	267.364	265.176
ENSG00000115461	IGFBP5	insulin like growth factor binding protein 5 [Source:HGNC Symbol;Acc:HGNC:5474]	20186.9	2.0559	0.0360698	56.9979	0	0	7925.03	7732.5	31342.1	33747.8
ENSG00000116396	KCNC4	potassium voltage-gated channel subfamily C member 4 [Source:HGNC Symbol;Acc:HGNC:6236]	72.8681	2.04933	0.366987	5.5842	2.34778e-08	3.96742e-07	24.1957	32.5498	118.828	115.899
ENSG00000149428	HYOU1	hypoxia up-regulated 1 [Source:HGNC Symbol;Acc:HGNC:16931]	3712.3	2.04149	0.0546655	37.3451	3.04272e-305	3.91142e-302	1422.89	1479.1	6023.41	5923.81
ENSG00000145050	MANF	mesencephalic astrocyte derived neurotrophic factor [Source:HGNC Symbol;Acc:HGNC:15461]	654.125	2.04063	0.123967	16.4611	6.98498e-61	1.09312e-58	264.292	246.996	1082.53	1022.69
ENSG00000102755	FLT1	fms related tyrosine kinase 1 [Source:HGNC Symbol;Acc:HGNC:3763]	50.3375	2.02853	0.435005	4.66324	3.11264e-06	3.94772e-05	20.4733	19.147	81.9915	79.7382
ENSG00000197956	S100A6	S100 calcium binding protein A6 [Source:HGNC Symbol;Acc:HGNC:10496]	1575.64	2.02307	0.0824472	24.5378	5.83869e-133	2.38815e-130	610.477	634.722	2445.49	2611.89
ENSG00000258581	AL157871.3	NADH dehydrogenase (ubiquinone) 1 beta subcomplex, 3, 12kDa (NDUFB3) pseudogene	28.5357	2.02247	0.590444	3.42533	0.000614051	0.00492253	13.0285	9.57348	36.8368	54.7041
ENSG00000131979	GCH1	GTP cyclohydrolase 1 [Source:HGNC Symbol;Acc:HGNC:4193]	41.8403	2.02049	0.48417	4.1731	3.0048e-05	0.000322465	13.0285	20.1043	66.5438	67.6847
ENSG00000257732	AC089983.1	novel transcript, antisense to TXNRD1	38.5775	1.98112	0.520851	3.80362	0.000142598	0.00132674	10.2367	21.0617	53.4727	69.5391
ENSG00000142188	TMEM50B	transmembrane protein 50B [Source:HGNC Symbol;Acc:HGNC:1280]	1430.88	1.97936	0.0845497	23.4107	3.32812e-121	1.17443e-118	567.669	590.684	2235.16	2330.02
ENSG00000259345	AC013652.1	novel transcript	70.72	1.97156	0.36825	5.35386	8.60981e-08	1.37246e-06	30.71	26.8057	105.757	119.607
ENSG00000249306	LINC01411	long intergenic non-protein coding RNA 1411 [Source:HGNC Symbol;Acc:HGNC:50703]	23.2303	1.96772	0.640078	3.07419	0.00211072	0.0145098	9.30605	9.57348	41.5899	32.4516
ENSG00000184164	CRELD2	cysteine rich with EGF like domains 2 [Source:HGNC Symbol;Acc:HGNC:28150]	705.165	1.9509	0.118057	16.5251	2.41889e-61	3.88686e-59	294.071	285.29	1149.07	1092.23
ENSG00000082074	FYB1	FYN binding protein 1 [Source:HGNC Symbol;Acc:HGNC:4036]	22.9625	1.94333	0.653648	2.97306	0.00294846	0.0192608	9.30605	9.57348	45.1547	27.8156
ENSG00000253406	AC012613.2	novel transcript, antisense to ABLIM3	78.8439	1.94099	0.346368	5.60385	2.09647e-08	3.57293e-07	30.71	34.4645	125.958	124.243
ENSG00000147573	TRIM55	tripartite motif containing 55 [Source:HGNC Symbol;Acc:HGNC:14215]	97.7127	1.93504	0.313956	6.1634	7.12e-10	1.44626e-08	42.8078	38.2939	143.782	165.967
ENSG00000114251	WNT5A	Wnt family member 5A [Source:HGNC Symbol;Acc:HGNC:12784]	5673.66	1.93133	0.0482659	40.0143	0	0	2261.37	2453.68	8969.16	9010.42
ENSG00000184702	2020-09-05	septin 5 [Source:HGNC Symbol;Acc:HGNC:9164]	173.267	1.9249	0.233878	8.23035	1.86661e-16	6.42321e-15	71.6566	72.7584	281.623	267.03
ENSG00000151834	GABRA2	gamma-aminobutyric acid type A receptor alpha2 subunit [Source:HGNC Symbol;Acc:HGNC:4076]	25.9399	1.9121	0.608857	3.14048	0.00168673	0.011895	8.37544	13.4029	43.9665	38.0147
ENSG00000136010	ALDH1L2	aldehyde dehydrogenase 1 family member L2 [Source:HGNC Symbol;Acc:HGNC:26777]	1478.21	1.90878	0.0826294	23.1004	4.58351e-118	1.5564e-115	605.824	637.594	2363.49	2305.92
ENSG00000207146	RF00019		68.1117	1.89851	0.371787	5.10643	3.28299e-07	4.85091e-06	28.8488	28.7204	112.887	101.991
ENSG00000173210	ABLIM3	actin binding LIM protein family member 3 [Source:HGNC Symbol;Acc:HGNC:29132]	763.67	1.89691	0.112203	16.9061	4.05599e-64	6.82203e-62	321.059	325.498	1212.05	1196.07
ENSG00000163734	CXCL3	C-X-C motif chemokine ligand 3 [Source:HGNC Symbol;Acc:HGNC:4604]	107.044	1.89557	0.303638	6.24287	4.2962e-10	8.99055e-09	38.1548	52.6541	163.983	173.384
ENSG00000170500	LONRF2	LON peptidase N-terminal domain and ring finger 2 [Source:HGNC Symbol;Acc:HGNC:24788]	88.7394	1.89075	0.32808	5.76306	8.26e-09	1.46747e-07	38.1548	37.3366	128.335	151.132
ENSG00000250033	SLC7A11-AS1	SLC7A11 antisense RNA 1 [Source:HGNC Symbol;Acc:HGNC:44064]	295.748	1.88583	0.186188	10.1286	4.12427e-24	2.08496e-22	115.395	136.901	433.723	496.973
ENSG00000101210	EEF1A2	eukaryotic translation elongation factor 1 alpha 2 [Source:HGNC Symbol;Acc:HGNC:3192]	182.636	1.88308	0.230193	8.18043	2.82832e-16	9.65867e-15	70.726	85.204	281.623	292.992
ENSG00000123610	TNFAIP6	TNF alpha induced protein 6 [Source:HGNC Symbol;Acc:HGNC:11898]	23.1006	1.87964	0.641716	2.92908	0.00339966	0.0216886	11.1673	8.61613	30.8954	41.7235
ENSG00000147852	VLDLR	very low density lipoprotein receptor [Source:HGNC Symbol;Acc:HGNC:12698]	109.331	1.87907	0.293024	6.41267	1.42996e-10	3.14224e-09	44.669	48.8247	172.301	171.53
ENSG00000185477	GPRIN3	GPRIN family member 3 [Source:HGNC Symbol;Acc:HGNC:27733]	31.6279	1.85806	0.575571	3.2282	0.0012457	0.00921827	18.6121	8.61613	59.4141	39.8691
ENSG00000102096	PIM2	Pim-2 proto-oncogene, serine/threonine kinase [Source:HGNC Symbol;Acc:HGNC:8987]	332.481	1.85739	0.169442	10.9618	5.83417e-28	3.38702e-26	149.827	137.858	510.962	531.279
ENSG00000110852	CLEC2B	C-type lectin domain family 2 member B [Source:HGNC Symbol;Acc:HGNC:2053]	31.3709	1.84167	0.543166	3.39061	0.000697364	0.00550217	13.9591	13.4029	49.9079	48.2138
ENSG00000168453	HR	HR, lysine demethylase and nuclear receptor corepressor [Source:HGNC Symbol;Acc:HGNC:5172]	42.853	1.83143	0.477628	3.83441	0.000125864	0.00118224	21.4039	16.2749	55.8493	77.8838
ENSG00000185634	SHC4	SHC adaptor protein 4 [Source:HGNC Symbol;Acc:HGNC:16743]	81.0682	1.81404	0.34984	5.18535	2.15613e-07	3.26908e-06	28.8488	43.0807	118.828	133.515
ENSG00000151892	GFRA1	GDNF family receptor alpha 1 [Source:HGNC Symbol;Acc:HGNC:4243]	714.152	1.80692	0.118192	15.2879	9.20206e-53	1.23589e-50	308.03	327.413	1065.89	1155.28
ENSG00000151012	SLC7A11	solute carrier family 7 member 11 [Source:HGNC Symbol;Acc:HGNC:11059]	8981.35	1.80577	0.0374522	48.2152	0	0	3952.28	4039.05	13856.6	14077.5
ENSG00000168389	MFSD2A	major facilitator superfamily domain containing 2A [Source:HGNC Symbol;Acc:HGNC:25897]	126.006	1.80542	0.275713	6.54819	5.82386e-11	1.33179e-09	57.6975	54.5688	179.431	212.326
ENSG00000259803	SLC22A31	solute carrier family 22 member 31 [Source:HGNC Symbol;Acc:HGNC:27091]	44.4321	1.79843	0.456579	3.93892	8.18479e-05	0.000807132	18.6121	21.0617	71.297	66.7576
ENSG00000165379	LRFN5	leucine rich repeat and fibronectin type III domain containing 5 [Source:HGNC Symbol;Acc:HGNC:20360]	29.3625	1.79138	0.576414	3.10781	0.00188481	0.013168	13.0285	13.4029	34.4602	56.5585
ENSG00000171246	NPTX1	neuronal pentraxin 1 [Source:HGNC Symbol;Acc:HGNC:7952]	2189.3	1.7871	0.067615	26.4306	6.09785e-154	3.13552e-151	993.886	973.623	3371.16	3418.54
ENSG00000154864	PIEZO2	piezo type mechanosensitive ion channel component 2 [Source:HGNC Symbol;Acc:HGNC:26270]	431.189	1.7856	0.147591	12.0983	1.07778e-33	7.91709e-32	198.219	189.555	666.627	670.357
ENSG00000136002	ARHGEF4	Rho guanine nucleotide exchange factor 4 [Source:HGNC Symbol;Acc:HGNC:684]	88.3027	1.76926	0.325609	5.43369	5.51998e-08	8.99847e-07	43.7384	36.3792	133.088	140.005
ENSG00000162496	DHRS3	dehydrogenase/reductase 3 [Source:HGNC Symbol;Acc:HGNC:17693]	118.438	1.76433	0.281908	6.25852	3.88644e-10	8.20943e-09	49.3221	58.3982	188.937	177.093
ENSG00000057657	PRDM1	PR/SET domain 1 [Source:HGNC Symbol;Acc:HGNC:9346]	162.095	1.76041	0.251029	7.0128	2.33598e-12	6.06647e-11	83.7544	64.1423	226.962	273.521
ENSG00000086619	ERO1B	endoplasmic reticulum oxidoreductase 1 beta [Source:HGNC Symbol;Acc:HGNC:14355]	185.221	1.75873	0.23813	7.38558	1.51794e-13	4.32937e-12	94.9217	73.7158	317.271	254.977
ENSG00000146001	PCDHB18P	protocadherin beta 18 pseudogene [Source:HGNC Symbol;Acc:HGNC:14548]	25.8696	1.75612	0.59635	2.94478	0.00323185	0.0207829	11.1673	12.4455	42.7782	37.0875
ENSG00000206432	TMEM200C	transmembrane protein 200C [Source:HGNC Symbol;Acc:HGNC:37208]	66.767	1.7474	0.371784	4.70003	2.60121e-06	3.34385e-05	32.5712	28.7204	101.004	104.772
ENSG00000261592	AC010531.3	novel transcript, antisense to MAP1LC3B	29.683	1.7372	0.55596	3.12469	0.00177993	0.0124838	13.9591	13.4029	48.7196	42.6507
ENSG00000167703	SLC43A2	solute carrier family 43 member 2 [Source:HGNC Symbol;Acc:HGNC:23087]	217.652	1.73317	0.211747	8.18513	2.72018e-16	9.30704e-15	89.3381	112.01	341.037	328.225
ENSG00000103226	NOMO3	NODAL modulator 3 [Source:HGNC Symbol;Acc:HGNC:25242]	175.624	1.73259	0.552634	3.13515	0.00171764	0.012094	80.9626	81.3746	369.556	170.603
ENSG00000232373	MTCYBP3	MT-CYB pseudogene 3 [Source:HGNC Symbol;Acc:HGNC:39579]	31.3634	1.7171	0.542057	3.16775	0.00153625	0.0110606	13.0285	16.2749	45.1547	50.9954
ENSG00000136235	GPNMB	glycoprotein nmb [Source:HGNC Symbol;Acc:HGNC:4462]	54.3243	1.71293	0.42491	4.03128	5.54733e-05	0.000568153	31.6406	19.147	78.4267	88.0829
ENSG00000232815	DUX4L50	double homeobox 4 like 50 (pseudogene) [Source:HGNC Symbol;Acc:HGNC:51788]	39.2965	1.71112	0.487546	3.50966	0.00044868	0.00372287	21.4039	15.3176	62.979	57.4857
ENSG00000217330	SSXP10	SSX family pseudogene 10 [Source:HGNC Symbol;Acc:HGNC:30638]	691.174	1.7089	0.126565	13.5022	1.51845e-41	1.42331e-39	360.144	287.204	1057.57	1059.78
ENSG00000129538	RNASE1	ribonuclease A family member 1, pancreatic [Source:HGNC Symbol;Acc:HGNC:10044]	44.3166	1.70626	0.455798	3.74346	0.000181504	0.00165685	18.6121	22.9764	68.9204	66.7576
ENSG00000173918	C1QTNF1	C1q and TNF related 1 [Source:HGNC Symbol;Acc:HGNC:14324]	156.91	1.70354	0.252742	6.74023	1.58135e-11	3.80983e-10	61.4199	86.1613	235.28	244.778
ENSG00000165891	E2F7	E2F transcription factor 7 [Source:HGNC Symbol;Acc:HGNC:23820]	725.261	1.69169	0.114529	14.7709	2.25636e-49	2.76243e-47	347.116	338.901	1080.15	1134.88
ENSG00000208028	MIR616	microRNA 616 [Source:HGNC Symbol;Acc:HGNC:32872]	50.925	1.69101	0.438027	3.86051	0.000113152	0.00107689	18.6121	29.6778	70.1087	85.3013
ENSG00000166598	HSP90B1	heat shock protein 90 beta family member 1 [Source:HGNC Symbol;Acc:HGNC:12028]	19321.1	1.68882	0.0287006	58.8427	0	0	9094.8	9201.07	29707.1	29281.5
ENSG00000070669	ASNS	asparagine synthetase (glutamine-hydrolyzing) [Source:HGNC Symbol;Acc:HGNC:753]	569.268	1.68699	0.132961	12.6879	6.89829e-37	5.77435e-35	258.708	281.46	819.915	916.989
ENSG00000104967	NOVA2	NOVA alternative splicing regulator 2 [Source:HGNC Symbol;Acc:HGNC:7887]	56.6639	1.67898	0.430999	3.89555	9.79766e-05	0.000942673	17.6815	36.3792	80.8032	91.7916
ENSG00000171345	KRT19	keratin 19 [Source:HGNC Symbol;Acc:HGNC:6436]	801.244	1.67506	0.112746	14.857	6.26984e-50	7.94636e-48	375.034	388.683	1286.91	1154.35
ENSG00000107105	ELAVL2	ELAV like RNA binding protein 2 [Source:HGNC Symbol;Acc:HGNC:3313]	29.4069	1.65981	0.559948	2.96422	0.00303453	0.0197309	13.0285	15.3176	39.2133	50.0682
ENSG00000140961	OSGIN1	oxidative stress induced growth inhibitor 1 [Source:HGNC Symbol;Acc:HGNC:30093]	110.549	1.65397	0.287317	5.75661	8.58223e-09	1.52172e-07	52.1139	54.5688	163.983	171.53
ENSG00000145335	SNCA	synuclein alpha [Source:HGNC Symbol;Acc:HGNC:11138]	298.519	1.64844	0.176796	9.32399	1.12047e-20	4.87081e-19	138.66	150.304	439.665	465.449
ENSG00000166342	NETO1	neuropilin and tolloid like 1 [Source:HGNC Symbol;Acc:HGNC:13823]	928.897	1.63998	0.100968	16.2425	2.52397e-59	3.84948e-57	441.107	461.442	1417.62	1395.42
ENSG00000188153	COL4A5	collagen type IV alpha 5 chain [Source:HGNC Symbol;Acc:HGNC:2207]	8316.84	1.63971	0.0408213	40.1679	0	0	3969.03	4111.81	12876.2	12310.3
ENSG00000108846	ABCC3	ATP binding cassette subfamily C member 3 [Source:HGNC Symbol;Acc:HGNC:54]	156.157	1.62356	0.24357	6.66568	2.63434e-11	6.24641e-10	70.726	82.3319	238.845	232.724
ENSG00000166165	CKB	creatine kinase B [Source:HGNC Symbol;Acc:HGNC:1991]	132.514	1.61868	0.262089	6.17609	6.5708e-10	1.34076e-08	64.2117	66.057	194.878	204.909
ENSG00000232031	AL078599.2	novel transcript	38.3024	1.61847	0.493494	3.27962	0.00103948	0.007857	19.5427	18.1896	48.7196	66.7576
ENSG00000130766	SESN2	sestrin 2 [Source:HGNC Symbol;Acc:HGNC:20746]	865.469	1.61652	0.1052	15.3662	2.75936e-53	3.73385e-51	437.384	413.574	1333.25	1277.67
ENSG00000165195	PIGA	phosphatidylinositol glycan anchor biosynthesis class A [Source:HGNC Symbol;Acc:HGNC:8957]	155.494	1.60595	0.241549	6.64854	2.96024e-11	6.96412e-10	77.2402	76.5878	231.715	236.433
ENSG00000105472	CLEC11A	C-type lectin domain containing 11A [Source:HGNC Symbol;Acc:HGNC:10576]	372.928	1.60576	0.158679	10.1195	4.52609e-24	2.28168e-22	194.496	174.237	570.376	552.604
ENSG00000147509	RGS20	regulator of G protein signaling 20 [Source:HGNC Symbol;Acc:HGNC:14600]	104.043	1.60534	0.306581	5.23627	1.63856e-07	2.51614e-06	42.8078	60.3129	146.159	166.894
ENSG00000023445	BIRC3	baculoviral IAP repeat containing 3 [Source:HGNC Symbol;Acc:HGNC:591]	46.4255	1.59367	0.459936	3.46498	0.00053028	0.0043105	28.8488	17.2323	78.4267	61.1944
ENSG00000163703	CRELD1	cysteine rich with EGF like domains 1 [Source:HGNC Symbol;Acc:HGNC:14630]	264.169	1.59158	0.185705	8.57052	1.03021e-17	3.8546e-16	131.215	132.114	390.945	402.4
ENSG00000184226	PCDH9	protocadherin 9 [Source:HGNC Symbol;Acc:HGNC:8661]	1264.75	1.5848	0.0879826	18.0127	1.54956e-72	2.99865e-70	643.979	621.319	1846.59	1947.1
ENSG00000136275	C7orf69	chromosome 7 open reading frame 69 [Source:HGNC Symbol;Acc:HGNC:21911]	218.745	1.58244	0.216195	7.31951	2.4887e-13	6.96565e-12	94.9217	124.455	304.2	351.404
ENSG00000257219	LINC02407	long intergenic non-protein coding RNA 2407 [Source:HGNC Symbol;Acc:HGNC:53336]	47.002	1.58206	0.442366	3.57635	0.000348423	0.00297043	25.1263	22.019	62.979	77.8838
ENSG00000231290	APCDD1L-DT	APCDD1L divergent transcript [Source:HGNC Symbol;Acc:HGNC:27152]	32.1174	1.58058	0.540464	2.9245	0.00345015	0.0219718	12.0979	20.1043	49.9079	46.3594
ENSG00000244586	WNT5A-AS1	WNT5A antisense RNA 1 [Source:HGNC Symbol;Acc:HGNC:40616]	293.687	1.57981	0.179717	8.79052	1.48863e-18	5.81147e-17	156.342	137.858	458.677	421.871
ENSG00000248318	AC104958.1		58.3385	1.57191	0.407995	3.85278	0.000116784	0.00110677	26.9875	31.5925	103.381	71.3935
ENSG00000135111	TBX3	T-box 3 [Source:HGNC Symbol;Acc:HGNC:11602]	903.436	1.56337	0.105706	14.7898	1.70443e-49	2.11549e-47	483.915	429.849	1316.62	1383.36
ENSG00000213694	S1PR3	sphingosine-1-phosphate receptor 3 [Source:HGNC Symbol;Acc:HGNC:3167]	797.265	1.55604	0.108866	14.2932	2.41138e-46	2.66802e-44	409.466	400.171	1157.39	1222.03
ENSG00000253420	AC103853.1	novel transcript	32.3952	1.55143	0.529361	2.93076	0.0033813	0.0216098	16.7509	16.2749	42.7782	53.7769
ENSG00000187688	TRPV2	transient receptor potential cation channel subfamily V member 2 [Source:HGNC Symbol;Acc:HGNC:18082]	88.5506	1.54854	0.339534	4.56077	5.09661e-06	6.25673e-05	54.9057	35.4219	116.452	147.423
ENSG00000145390	USP53	ubiquitin specific peptidase 53 [Source:HGNC Symbol;Acc:HGNC:29255]	932.74	1.54789	0.100606	15.3856	2.04321e-53	2.78573e-51	470.886	479.631	1421.19	1359.26
ENSG00000254141	AC103853.2	novel transcript	35.9702	1.54577	0.503758	3.06847	0.00215157	0.0147455	20.4733	16.2749	48.7196	58.4129
ENSG00000071537	SEL1L	SEL1L, ERAD E3 ligase adaptor subunit [Source:HGNC Symbol;Acc:HGNC:10717]	5088.61	1.53741	0.0487335	31.5474	1.94887e-218	1.59426e-215	2525.66	2691.11	7470.73	7666.92
ENSG00000229563	LINC01204	long intergenic non-protein coding RNA 1204 [Source:HGNC Symbol;Acc:HGNC:49635]	75.4701	1.53515	0.34664	4.42867	9.4818e-06	0.000111605	40.016	37.3366	118.828	105.699
ENSG00000136244	IL6	interleukin 6 [Source:HGNC Symbol;Acc:HGNC:6018]	148.102	1.53402	0.247408	6.20036	5.63334e-10	1.16094e-08	72.5872	79.4599	223.397	216.962
ENSG00000102580	DNAJC3	DnaJ heat shock protein family (Hsp40) member C3 [Source:HGNC Symbol;Acc:HGNC:9439]	3213.76	1.52536	0.0562636	27.111	7.29919e-162	3.98071e-159	1642.52	1672.49	4718.67	4821.38
ENSG00000235448	LURAP1L-AS1	LURAP1L antisense RNA 1 [Source:HGNC Symbol;Acc:HGNC:49761]	32.1408	1.5242	0.538035	2.83289	0.00461288	0.0281322	13.9591	19.147	54.661	40.7963
ENSG00000221930	FAM45BP	family with sequence similarity 45 member B, pseudogene [Source:HGNC Symbol;Acc:HGNC:30886]	91.1454	1.51598	0.317801	4.77021	1.84031e-06	2.4371e-05	41.8772	52.6541	131.899	138.151
ENSG00000104313	EYA1	EYA transcriptional coactivator and phosphatase 1 [Source:HGNC Symbol;Acc:HGNC:3519]	43.8271	1.5115	0.474607	3.18475	0.00144881	0.0105223	20.4733	24.891	80.8032	49.141
ENSG00000178776	C5orf46	chromosome 5 open reading frame 46 [Source:HGNC Symbol;Acc:HGNC:33768]	49.1251	1.50817	0.433302	3.48064	0.000500212	0.00409941	22.3345	28.7204	79.6149	65.8304
ENSG00000117586	TNFSF4	TNF superfamily member 4 [Source:HGNC Symbol;Acc:HGNC:11934]	158.895	1.50629	0.243479	6.18653	6.15024e-10	1.26066e-08	75.379	89.9907	249.539	220.671
ENSG00000125845	BMP2	bone morphogenetic protein 2 [Source:HGNC Symbol;Acc:HGNC:1069]	114.003	1.50398	0.283799	5.29947	1.16139e-07	1.81752e-06	55.8363	63.185	158.042	178.947
ENSG00000089472	HEPH	hephaestin [Source:HGNC Symbol;Acc:HGNC:4866]	1154.02	1.50386	0.0913213	16.4678	6.24792e-61	9.86349e-59	617.922	584.94	1739.65	1673.57
ENSG00000103241	FOXF1	forkhead box F1 [Source:HGNC Symbol;Acc:HGNC:3809]	537.497	1.49945	0.130631	11.4785	1.69148e-30	1.09502e-28	273.598	288.162	797.338	790.892
ENSG00000110900	TSPAN11	tetraspanin 11 [Source:HGNC Symbol;Acc:HGNC:30795]	111.731	1.49602	0.283389	5.27901	1.29882e-07	2.01682e-06	60.4893	56.4835	163.983	165.967
ENSG00000081041	CXCL2	C-X-C motif chemokine ligand 2 [Source:HGNC Symbol;Acc:HGNC:4603]	644.317	1.49388	0.121029	12.3431	5.30534e-35	4.08035e-33	333.157	341.773	986.275	916.062
ENSG00000172164	SNTB1	syntrophin beta 1 [Source:HGNC Symbol;Acc:HGNC:11168]	419.164	1.49194	0.148337	10.0578	8.48963e-24	4.25593e-22	213.109	226.891	602.459	634.197
ENSG00000228925	AC016722.2	novel transcript, antisense to MCFD2	40.3384	1.49066	0.49918	2.98622	0.0028245	0.0186064	18.6121	23.9337	42.7782	76.0294
ENSG00000168003	SLC3A2	solute carrier family 3 member 2 [Source:HGNC Symbol;Acc:HGNC:11026]	2220.89	1.48207	0.0661624	22.4005	3.89346e-111	1.11223e-108	1154.88	1187.11	3263.02	3278.54
ENSG00000139269	INHBE	inhibin subunit beta E [Source:HGNC Symbol;Acc:HGNC:24029]	31.2229	1.48047	0.537697	2.75335	0.00589892	0.0348303	18.6121	14.3602	42.7782	49.141
ENSG00000155660	PDIA4	protein disulfide isomerase family A member 4 [Source:HGNC Symbol;Acc:HGNC:30167]	6407.27	1.4789	0.0437154	33.8302	7.10685e-251	6.73168e-248	3446.03	3319.13	9601.32	9262.61
ENSG00000166669	ATF7IP2	activating transcription factor 7 interacting protein 2 [Source:HGNC Symbol;Acc:HGNC:20397]	338.811	1.47837	0.174193	8.48694	2.12148e-17	7.71318e-16	190.774	166.579	545.422	452.468
ENSG00000183791	ELOA3	elongin A3 [Source:HGNC Symbol;Acc:HGNC:24617]	38.4422	1.47823	0.481618	3.06931	0.00214555	0.0147175	20.4733	20.1043	59.4141	53.7769
ENSG00000138795	LEF1	lymphoid enhancer binding factor 1 [Source:HGNC Symbol;Acc:HGNC:6551]	31.2028	1.47565	0.548474	2.69046	0.00713528	0.0407248	20.4733	12.4455	51.0962	40.7963
ENSG00000235890	TSPEAR-AS1	TSPEAR antisense RNA 1 [Source:HGNC Symbol;Acc:HGNC:1271]	95.1598	1.47065	0.306546	4.79748	1.60677e-06	2.14518e-05	52.1139	48.8247	137.841	141.86
ENSG00000095303	PTGS1	prostaglandin-endoperoxide synthase 1 [Source:HGNC Symbol;Acc:HGNC:9604]	1213.24	1.46904	0.0898612	16.3479	4.50321e-60	6.92687e-58	671.897	615.575	1795.5	1770
ENSG00000152804	HHEX	hematopoietically expressed homeobox [Source:HGNC Symbol;Acc:HGNC:4901]	171.088	1.46347	0.228823	6.39563	1.59882e-10	3.49199e-09	93.0605	89.0334	251.916	250.341
ENSG00000124134	KCNS1	potassium voltage-gated channel modifier subfamily S member 1 [Source:HGNC Symbol;Acc:HGNC:6300]	68.3068	1.46227	0.362775	4.03079	5.55901e-05	0.000568764	33.5018	39.2513	102.192	98.282
ENSG00000156466	GDF6	growth differentiation factor 6 [Source:HGNC Symbol;Acc:HGNC:4221]	69.7713	1.46011	0.367445	3.97369	7.07674e-05	0.000709527	36.2936	38.2939	86.7446	117.753
ENSG00000173406	DAB1	DAB1, reelin adaptor protein [Source:HGNC Symbol;Acc:HGNC:2661]	31.9685	1.45888	0.538606	2.70863	0.00675617	0.0390027	15.8203	18.1896	55.8493	38.0147
ENSG00000100889	PCK2	phosphoenolpyruvate carboxykinase 2, mitochondrial [Source:HGNC Symbol;Acc:HGNC:8725]	260.601	1.45304	0.194737	7.46155	8.55075e-14	2.49413e-12	138.66	139.773	421.84	342.132
ENSG00000113811	SELENOK	selenoprotein K [Source:HGNC Symbol;Acc:HGNC:30394]	441.153	1.44504	0.145417	9.93723	2.86694e-23	1.3945e-21	223.345	250.825	640.484	649.959
ENSG00000204520	MICA	MHC class I polypeptide-related sequence A [Source:HGNC Symbol;Acc:HGNC:7090]	84.2359	1.44139	0.326156	4.41933	9.90057e-06	0.000116003	45.5996	44.9954	129.523	116.826
ENSG00000182912	TSPEAR-AS2	TSPEAR antisense RNA 2 [Source:HGNC Symbol;Acc:HGNC:16428]	163.451	1.43112	0.240817	5.94278	2.80229e-09	5.29201e-08	80.032	96.6921	255.481	221.598
ENSG00000135069	PSAT1	phosphoserine aminotransferase 1 [Source:HGNC Symbol;Acc:HGNC:19129]	853.08	1.42841	0.104808	13.6289	2.69646e-42	2.58128e-40	469.025	455.698	1210.86	1276.74
ENSG00000221923	ZNF880	zinc finger protein 880 [Source:HGNC Symbol;Acc:HGNC:37249]	43.5611	1.42719	0.452396	3.15473	0.00160645	0.0114274	24.1957	22.9764	67.7321	59.3401
ENSG00000255566	AC135279.1	mitochondrial ribosomal protein S25 (MRPS25) pseudogene	33.8547	1.42098	0.512644	2.77186	0.00557378	0.0331389	19.5427	17.2323	52.2844	46.3594
ENSG00000185633	NDUFA4L2	NDUFA4, mitochondrial complex associated like 2 [Source:HGNC Symbol;Acc:HGNC:29836]	48.5126	1.4197	0.427951	3.31744	0.000908477	0.00696035	27.9181	24.891	68.9204	72.3207
ENSG00000237125	HAND2-AS1	HAND2 antisense RNA 1 [Source:HGNC Symbol;Acc:HGNC:48872]	168.504	1.40586	0.234025	6.00732	1.88612e-09	3.63446e-08	98.6441	86.1613	230.527	258.686
ENSG00000104635	SLC39A14	solute carrier family 39 member 14 [Source:HGNC Symbol;Acc:HGNC:20858]	2585.28	1.4058	0.0623699	22.5398	1.69222e-112	5.0758e-110	1410.8	1423.58	3676.55	3830.21
ENSG00000054277	OPN3	opsin 3 [Source:HGNC Symbol;Acc:HGNC:14007]	228.567	1.40009	0.203057	6.89507	5.38393e-12	1.34951e-10	131.215	119.668	356.485	306.899
ENSG00000116761	CTH	cystathionine gamma-lyase [Source:HGNC Symbol;Acc:HGNC:2501]	145.741	1.39571	0.252286	5.53225	3.16149e-08	5.2942e-07	71.6566	89.0334	204.385	217.889
ENSG00000157168	NRG1	neuregulin 1 [Source:HGNC Symbol;Acc:HGNC:7997]	625.322	1.38506	0.120857	11.4604	2.08613e-30	1.32664e-28	344.324	348.475	884.082	924.407
ENSG00000140044	JDP2	Jun dimerization protein 2 [Source:HGNC Symbol;Acc:HGNC:17546]	194.255	1.37816	0.224944	6.12667	8.97391e-10	1.80026e-08	123.77	91.9054	288.753	272.593
ENSG00000168209	DDIT4	DNA damage inducible transcript 4 [Source:HGNC Symbol;Acc:HGNC:24944]	242.006	1.37657	0.194019	7.09504	1.29318e-12	3.42369e-11	136.799	132.114	367.179	331.933
ENSG00000175894	TSPEAR	thrombospondin type laminin G domain and EAR repeats [Source:HGNC Symbol;Acc:HGNC:1268]	45.8758	1.37603	0.448414	3.06867	0.00215017	0.0147415	27.9181	22.9764	76.0501	56.5585
ENSG00000273002	AL355388.2	uncharacterized LOC107985209 [Source:NCBI gene;Acc:107985209]	47.4456	1.37566	0.434911	3.16309	0.00156106	0.0111708	25.1263	27.7631	61.7907	75.1023
ENSG00000085662	AKR1B1	aldo-keto reductase family 1 member B [Source:HGNC Symbol;Acc:HGNC:381]	3451.2	1.37496	0.0556136	24.7235	5.98262e-135	2.56355e-132	1956.13	1884.06	5081.1	4883.5
ENSG00000158683	PKD1L1	polycystin 1 like 1, transient receptor potential channel interacting [Source:HGNC Symbol;Acc:HGNC:18053]	690.914	1.36655	0.115011	11.8819	1.47002e-32	1.02147e-30	386.201	385.811	1017.17	974.475
ENSG00000182326	C1S	complement C1s [Source:HGNC Symbol;Acc:HGNC:1247]	120.543	1.3645	0.271369	5.02822	4.95041e-07	7.13311e-06	69.7954	65.0997	171.113	176.166
ENSG00000104689	TNFRSF10A	TNF receptor superfamily member 10a [Source:HGNC Symbol;Acc:HGNC:11904]	41.2078	1.35453	0.488467	2.77302	0.00555387	0.0330423	15.8203	30.6351	53.4727	64.9032
ENSG00000251095	AC097478.1	novel transcript	55.4365	1.35442	0.399824	3.38753	0.000705251	0.00555709	31.6406	30.6351	84.3681	75.1023
ENSG00000203867	RBM20	RNA binding motif protein 20 [Source:HGNC Symbol;Acc:HGNC:27424]	35.1761	1.35371	0.506111	2.67473	0.00747905	0.0422873	23.2651	16.2749	51.0962	50.0682
ENSG00000104415	WISP1	WNT1 inducible signaling pathway protein 1 [Source:HGNC Symbol;Acc:HGNC:12769]	301.662	1.35258	0.176991	7.64209	2.13725e-14	6.43212e-13	162.856	177.109	404.016	462.667
ENSG00000162298	SYVN1	synoviolin 1 [Source:HGNC Symbol;Acc:HGNC:20738]	808.486	1.3503	0.107594	12.55	3.97384e-36	3.19273e-34	462.511	448.039	1197.79	1125.61
ENSG00000179630	LACC1	laccase domain containing 1 [Source:HGNC Symbol;Acc:HGNC:26789]	165.959	1.34256	0.231864	5.7903	7.02606e-09	1.2607e-07	92.1299	95.7348	229.339	246.632
ENSG00000108448	TRIM16L	tripartite motif containing 16 like [Source:HGNC Symbol;Acc:HGNC:32670]	352.876	1.33958	0.161053	8.31762	8.97442e-17	3.1484e-15	208.455	191.47	489.572	522.007
ENSG00000236675	MTX1P1	metaxin 1 pseudogene 1 [Source:HGNC Symbol;Acc:HGNC:7505]	78.7312	1.33594	0.413576	3.23023	0.00123691	0.00916077	32.5712	56.4835	154.477	71.3935
ENSG00000138678	GPAT3	glycerol-3-phosphate acyltransferase 3 [Source:HGNC Symbol;Acc:HGNC:28157]	80.4175	1.3311	0.331438	4.01615	5.91579e-05	0.000600683	45.5996	45.9527	110.51	119.607
ENSG00000074935	TUBE1	tubulin epsilon 1 [Source:HGNC Symbol;Acc:HGNC:20775]	244.892	1.32927	0.196732	6.75676	1.41107e-11	3.42067e-10	151.689	127.327	331.531	369.021
ENSG00000124875	CXCL6	C-X-C motif chemokine ligand 6 [Source:HGNC Symbol;Acc:HGNC:10643]	725.766	1.32824	0.111863	11.8738	1.61891e-32	1.1206e-30	417.842	408.788	1052.82	1023.62
ENSG00000197442	MAP3K5	mitogen-activated protein kinase kinase kinase 5 [Source:HGNC Symbol;Acc:HGNC:6857]	325.23	1.32559	0.165484	8.01036	1.14371e-15	3.73562e-14	182.399	188.598	468.183	461.74
ENSG00000198753	PLXNB3	plexin B3 [Source:HGNC Symbol;Acc:HGNC:9105]	408.216	1.32105	0.151416	8.72465	2.67002e-18	1.02676e-16	229.859	236.465	616.719	549.823
ENSG00000073146	MOV10L1	Mov10 like RISC complex RNA helicase 1 [Source:HGNC Symbol;Acc:HGNC:7201]	196.862	1.31918	0.214401	6.15284	7.61071e-10	1.53726e-08	119.117	106.266	270.928	291.137
ENSG00000261556	SMG1P7	SMG1 pseudogene 7 [Source:HGNC Symbol;Acc:HGNC:49864]	262.306	1.31848	0.189954	6.94107	3.89147e-12	9.90592e-11	158.203	141.687	401.64	347.696
ENSG00000173535	TNFRSF10C	TNF receptor superfamily member 10c [Source:HGNC Symbol;Acc:HGNC:11906]	89.8091	1.31809	0.322318	4.08941	4.32465e-05	0.000450671	45.5996	57.4409	115.263	140.933
ENSG00000053747	LAMA3	laminin subunit alpha 3 [Source:HGNC Symbol;Acc:HGNC:6483]	53.5628	1.31427	0.413492	3.17847	0.00148054	0.0107268	25.1263	36.3792	74.8618	77.8838
ENSG00000163735	CXCL5	C-X-C motif chemokine ligand 5 [Source:HGNC Symbol;Acc:HGNC:10642]	73.8107	1.3069	0.350702	3.72653	0.000194138	0.00175661	37.2242	47.8674	99.8157	110.335
ENSG00000258947	TUBB3	tubulin beta 3 class III [Source:HGNC Symbol;Acc:HGNC:20772]	133.248	1.30589	0.263909	4.94828	7.48705e-07	1.0486e-05	82.8238	70.8437	173.489	205.836
ENSG00000228570	NUTM2E	NUT family member 2E [Source:HGNC Symbol;Acc:HGNC:23448]	37.7	1.30439	0.497163	2.62367	0.00869875	0.0481993	25.1263	18.1896	62.979	44.505
ENSG00000143882	ATP6V1C2	ATPase H+ transporting V1 subunit C2 [Source:HGNC Symbol;Acc:HGNC:18264]	47.2792	1.29982	0.45456	2.85952	0.0042428	0.0261947	35.363	19.147	72.4852	62.1216
ENSG00000265579	AC023301.1	novel transcript , sense intronic to NETO1	196.797	1.29212	0.212342	6.0851	1.16417e-09	2.30491e-08	117.256	111.052	273.305	285.574
ENSG00000111371	SLC38A1	solute carrier family 38 member 1 [Source:HGNC Symbol;Acc:HGNC:13447]	4600.09	1.29095	0.0498623	25.8903	8.56679e-148	4.05728e-145	2588.94	2750.46	6463.07	6597.87
ENSG00000157734	SNX22	sorting nexin 22 [Source:HGNC Symbol;Acc:HGNC:16315]	89.7867	1.28543	0.321443	3.99893	6.36286e-05	0.000641317	55.8363	48.8247	111.699	142.787
ENSG00000125459	MSTO1	misato 1, mitochondrial distribution and morphology regulator [Source:HGNC Symbol;Acc:HGNC:29678]	193.146	1.28121	0.229243	5.58885	2.28575e-08	3.8735e-07	93.9911	131.157	288.753	258.686
ENSG00000233491	AC008163.1		94.1129	1.27844	0.329899	3.87525	0.000106514	0.00101802	40.9466	68.9291	141.406	125.17
ENSG00000125848	FLRT3	fibronectin leucine rich transmembrane protein 3 [Source:HGNC Symbol;Acc:HGNC:3762]	209.589	1.2765	0.217598	5.86635	4.45481e-09	8.23134e-08	141.452	103.394	295.882	297.627
ENSG00000127863	TNFRSF19	TNF receptor superfamily member 19 [Source:HGNC Symbol;Acc:HGNC:11915]	649.6	1.27169	0.119752	10.6194	2.42096e-26	1.34062e-24	388.062	373.366	882.894	954.077
ENSG00000166897	ELFN2	extracellular leucine rich repeat and fibronectin type III domain containing 2 [Source:HGNC Symbol;Acc:HGNC:29396]	200.146	1.27092	0.220159	5.77275	7.79894e-09	1.38968e-07	113.534	120.626	316.083	250.341
ENSG00000116106	EPHA4	EPH receptor A4 [Source:HGNC Symbol;Acc:HGNC:3388]	178.183	1.2701	0.226259	5.61348	1.98303e-08	3.39245e-07	96.7829	112.01	263.799	240.142
ENSG00000120327	PCDHB14	protocadherin beta 14 [Source:HGNC Symbol;Acc:HGNC:8685]	149.074	1.26876	0.2704	4.69216	2.7033e-06	3.46767e-05	67.0035	108.18	194.878	226.234
ENSG00000130150	MOSPD2	motile sperm domain containing 2 [Source:HGNC Symbol;Acc:HGNC:28381]	464.938	1.26594	0.142654	8.87417	7.04558e-19	2.81151e-17	259.639	286.247	688.016	625.852
ENSG00000137872	SEMA6D	semaphorin 6D [Source:HGNC Symbol;Acc:HGNC:16770]	49.8808	1.26389	0.429448	2.94306	0.00324986	0.020881	23.2651	35.4219	71.297	69.5391
ENSG00000090861	AARS	alanyl-tRNA synthetase [Source:HGNC Symbol;Acc:HGNC:20]	2743.07	1.26379	0.0597802	21.1405	3.3735e-99	8.67326e-97	1631.35	1593.98	3913.01	3833.92
ENSG00000164099	PRSS12	serine protease 12 [Source:HGNC Symbol;Acc:HGNC:9477]	579.652	1.26177	0.132167	9.54682	1.33737e-21	6.0474e-20	309.891	372.408	838.928	797.382
ENSG00000172061	LRRC15	leucine rich repeat containing 15 [Source:HGNC Symbol;Acc:HGNC:20818]	177.203	1.25498	0.224374	5.59325	2.22862e-08	3.78738e-07	107.95	101.479	238.845	260.54
ENSG00000118785	SPP1	secreted phosphoprotein 1 [Source:HGNC Symbol;Acc:HGNC:11255]	156.702	1.25169	0.24469	5.1154	3.13075e-07	4.62976e-06	81.8932	103.394	232.903	208.617
ENSG00000122861	PLAU	plasminogen activator, urokinase [Source:HGNC Symbol;Acc:HGNC:9052]	5900.9	1.24858	0.042725	29.2236	9.73575e-188	7.00857e-185	3526.06	3465.6	8272.82	8339.13
ENSG00000140105	WARS	tryptophanyl-tRNA synthetase [Source:HGNC Symbol;Acc:HGNC:12729]	1556.14	1.24708	0.0770335	16.1888	6.04598e-59	9.06746e-57	919.438	925.755	2182.88	2196.51
ENSG00000185275	CD24P4	CD24 molecule pseudogene 4 [Source:HGNC Symbol;Acc:HGNC:1649]	56.3855	1.23969	0.396599	3.12579	0.00177329	0.012442	29.7794	37.3366	79.6149	78.811
ENSG00000145990	GFOD1	glucose-fructose oxidoreductase domain containing 1 [Source:HGNC Symbol;Acc:HGNC:21096]	245.987	1.23738	0.194448	6.36352	1.9718e-10	4.28064e-09	158.203	134.986	329.154	361.603
ENSG00000118971	CCND2	cyclin D2 [Source:HGNC Symbol;Acc:HGNC:1583]	614.636	1.23473	0.127852	9.65752	4.56773e-22	2.1187e-20	388.062	345.603	811.597	913.28
ENSG00000103257	SLC7A5	solute carrier family 7 member 5 [Source:HGNC Symbol;Acc:HGNC:11063]	2041.18	1.23289	0.0684758	18.0048	1.78622e-72	3.41986e-70	1233.05	1204.34	2823.36	2903.95
ENSG00000082516	GEMIN5	gem nuclear organelle associated protein 5 [Source:HGNC Symbol;Acc:HGNC:20043]	921.511	1.23226	0.0995329	12.3804	3.33676e-35	2.57733e-33	538.82	561.963	1279.78	1305.48
ENSG00000260949	AP006545.1	novel transcript, overlapping to EIF4EBP1	40.9678	1.23099	0.46657	2.63837	0.00833051	0.0463588	25.1263	23.9337	49.9079	64.9032
ENSG00000184058	TBX1	T-box 1 [Source:HGNC Symbol;Acc:HGNC:11592]	83.3465	1.22468	0.329771	3.71373	0.000204223	0.0018377	56.7669	43.0807	117.64	115.899
ENSG00000059728	MXD1	MAX dimerization protein 1 [Source:HGNC Symbol;Acc:HGNC:6761]	337.161	1.22039	0.16399	7.44186	9.92785e-14	2.86333e-12	191.705	213.489	462.242	481.211
ENSG00000160326	SLC2A6	solute carrier family 2 member 6 [Source:HGNC Symbol;Acc:HGNC:11011]	356.751	1.21765	0.163787	7.43439	1.05053e-13	3.02502e-12	211.247	217.318	539.48	458.958
ENSG00000107738	VSIR	V-set immunoregulatory receptor [Source:HGNC Symbol;Acc:HGNC:30085]	57.2131	1.21668	0.393209	3.09423	0.00197322	0.0136901	32.5712	36.3792	73.6735	86.2285
ENSG00000137203	TFAP2A	transcription factor AP-2 alpha [Source:HGNC Symbol;Acc:HGNC:11742]	944.871	1.21552	0.0998154	12.1777	4.08515e-34	3.05064e-32	565.808	572.494	1272.65	1368.53
ENSG00000262001	DLGAP1-AS2	DLGAP1 antisense RNA 2 [Source:HGNC Symbol;Acc:HGNC:28146]	87.8653	1.21385	0.317873	3.81865	0.000134184	0.00125385	50.2527	55.5262	130.711	114.971
ENSG00000171867	PRNP	prion protein [Source:HGNC Symbol;Acc:HGNC:9449]	3516.87	1.21281	0.0530201	22.8745	8.33204e-116	2.63073e-113	2133.88	2106.17	4895.72	4931.71
ENSG00000078018	MAP2	microtubule associated protein 2 [Source:HGNC Symbol;Acc:HGNC:6839]	57.1345	1.21127	0.390352	3.10301	0.00191562	0.0133522	33.5018	35.4219	80.8032	78.811
ENSG00000082781	ITGB5	integrin subunit beta 5 [Source:HGNC Symbol;Acc:HGNC:6160]	1912.29	1.20772	0.0757717	15.9389	3.40284e-57	4.97894e-55	1182.8	1129.67	2539.36	2797.33
ENSG00000197620	CXorf40A	chromosome X open reading frame 40A [Source:HGNC Symbol;Acc:HGNC:28089]	168.856	1.19953	0.230533	5.2033	1.95785e-07	2.97597e-06	94.9217	110.095	229.339	241.069
ENSG00000112902	SEMA5A	semaphorin 5A [Source:HGNC Symbol;Acc:HGNC:10736]	2277.28	1.19944	0.068146	17.6011	2.41638e-69	4.43751e-67	1413.59	1350.82	3063.39	3281.32
ENSG00000155511	GRIA1	glutamate ionotropic receptor AMPA type subunit 1 [Source:HGNC Symbol;Acc:HGNC:4571]	153.592	1.19129	0.240653	4.95022	7.41302e-07	1.04066e-05	89.3381	97.6495	223.397	203.981
ENSG00000169760	NLGN1	neuroligin 1 [Source:HGNC Symbol;Acc:HGNC:14291]	236.322	1.19027	0.193925	6.13775	8.36983e-10	1.68681e-08	145.174	142.645	342.225	315.244
ENSG00000198910	L1CAM	L1 cell adhesion molecule [Source:HGNC Symbol;Acc:HGNC:6470]	175.903	1.18387	0.223409	5.29909	1.16383e-07	1.81818e-06	110.742	104.351	240.033	248.486
ENSG00000134775	FHOD3	formin homology 2 domain containing 3 [Source:HGNC Symbol;Acc:HGNC:26178]	173.412	1.1811	0.226516	5.21419	1.8462e-07	2.81338e-06	112.603	99.5642	245.975	235.506
ENSG00000109452	INPP4B	inositol polyphosphate-4-phosphatase type II B [Source:HGNC Symbol;Acc:HGNC:6075]	805.584	1.18061	0.105639	11.1759	5.34973e-29	3.22004e-27	484.845	501.65	1115.8	1120.04
ENSG00000139211	AMIGO2	adhesion molecule with Ig like domain 2 [Source:HGNC Symbol;Acc:HGNC:24073]	1154.62	1.17784	0.0885243	13.3053	2.15639e-40	1.98003e-38	707.26	708.437	1600.62	1602.18
ENSG00000026508	CD44	CD44 molecule (Indian blood group) [Source:HGNC Symbol;Acc:HGNC:1681]	14715.5	1.17734	0.0314501	37.4351	1.05055e-306	1.45436e-303	8941.25	9108.21	20164	20648.5
ENSG00000117592	PRDX6	peroxiredoxin 6 [Source:HGNC Symbol;Acc:HGNC:16753]	4816.61	1.17336	0.047555	24.6737	2.04978e-134	8.57905e-132	3025.4	2893.11	6634.18	6713.77
ENSG00000060656	PTPRU	protein tyrosine phosphatase, receptor type U [Source:HGNC Symbol;Acc:HGNC:9683]	341.44	1.17136	0.160842	7.28264	3.27355e-13	9.07768e-12	214.97	204.872	477.69	468.23
ENSG00000121068	TBX2	T-box 2 [Source:HGNC Symbol;Acc:HGNC:11597]	1140.1	1.16886	0.0902003	12.9585	2.10411e-38	1.85626e-36	723.08	680.674	1580.42	1576.22
ENSG00000167797	CDK2AP2	cyclin dependent kinase 2 associated protein 2 [Source:HGNC Symbol;Acc:HGNC:30833]	257.105	1.16802	0.190957	6.11668	9.55436e-10	1.91055e-08	150.758	165.621	383.815	328.225
ENSG00000205771	CATSPER2P1	cation channel sperm associated 2 pseudogene 1 [Source:HGNC Symbol;Acc:HGNC:31054]	66.4995	1.16572	0.369283	3.15671	0.00159557	0.0113635	47.4608	34.4645	95.0626	89.0101
ENSG00000160161	CILP2	cartilage intermediate layer protein 2 [Source:HGNC Symbol;Acc:HGNC:24213]	99.9468	1.16375	0.31114	3.74028	0.000183814	0.00167414	74.4484	48.8247	140.217	136.297
ENSG00000099957	P2RX6	purinergic receptor P2X 6 [Source:HGNC Symbol;Acc:HGNC:8538]	102.213	1.16134	0.297051	3.90956	9.24661e-05	0.000897124	70.726	55.5262	142.594	140.005
ENSG00000225101	OR52K3P	olfactory receptor family 52 subfamily K member 3 pseudogene [Source:HGNC Symbol;Acc:HGNC:15224]	79.3657	1.15865	0.33305	3.47892	0.000503441	0.00412213	51.1833	46.9101	116.452	102.918
ENSG00000166825	ANPEP	alanyl aminopeptidase, membrane [Source:HGNC Symbol;Acc:HGNC:500]	1395.69	1.15545	0.080889	14.2844	2.73736e-46	3.00391e-44	870.116	859.698	1917.89	1935.04
ENSG00000198121	LPAR1	lysophosphatidic acid receptor 1 [Source:HGNC Symbol;Acc:HGNC:3166]	2723.31	1.15264	0.0591929	19.4725	1.87718e-84	4.07031e-82	1693.7	1685.89	3758.54	3755.11
ENSG00000213089	PDCL3P5	phosducin-like 3 pseudogene 5 [Source:HGNC Symbol;Acc:HGNC:44506]	50.1545	1.14897	0.416176	2.76077	0.00576648	0.0341379	30.71	31.5925	72.4852	65.8304
ENSG00000112773	TENT5A	terminal nucleotidyltransferase 5A [Source:HGNC Symbol;Acc:HGNC:18345]	2164.78	1.14891	0.0681687	16.8539	9.81474e-64	1.62051e-61	1368.92	1321.14	3066.96	2902.1
ENSG00000050165	DKK3	dickkopf WNT signaling pathway inhibitor 3 [Source:HGNC Symbol;Acc:HGNC:2893]	8272.62	1.14842	0.0378311	30.3565	2.06492e-202	1.61575e-199	5142.52	5142.87	11553.7	11251.4
ENSG00000041353	RAB27B	RAB27B, member RAS oncogene family [Source:HGNC Symbol;Acc:HGNC:9767]	783.759	1.14232	0.106941	10.6819	1.2377e-26	6.93601e-25	495.082	482.503	1067.08	1090.37
ENSG00000186300	ZNF555	zinc finger protein 555 [Source:HGNC Symbol;Acc:HGNC:28382]	184.263	1.13884	0.217765	5.22968	1.698e-07	2.60077e-06	115.395	114.882	247.163	259.613
ENSG00000112096	SOD2	superoxide dismutase 2 [Source:HGNC Symbol;Acc:HGNC:11180]	4594.64	1.13311	0.0528994	21.4201	8.6786e-102	2.3665e-99	2743.42	3011.82	6378.7	6244.61
ENSG00000169252	ADRB2	adrenoceptor beta 2 [Source:HGNC Symbol;Acc:HGNC:286]	87.9441	1.13016	0.316064	3.57574	0.00034924	0.00297529	59.5587	50.7394	120.017	121.462
ENSG00000169359	SLC33A1	solute carrier family 33 member 1 [Source:HGNC Symbol;Acc:HGNC:95]	984.151	1.12225	0.0983728	11.4082	3.80667e-30	2.38706e-28	615.13	623.234	1405.74	1292.5
ENSG00000177932	ZNF354C	zinc finger protein 354C [Source:HGNC Symbol;Acc:HGNC:16736]	190.799	1.11798	0.214258	5.2179	1.80966e-07	2.76004e-06	122.84	117.754	268.552	254.05
ENSG00000164796	CSMD3	CUB and Sushi multiple domains 3 [Source:HGNC Symbol;Acc:HGNC:19291]	112.152	1.11789	0.286368	3.90368	9.47423e-05	0.000916216	64.2117	77.5452	139.029	167.821
ENSG00000005243	COPZ2	coatomer protein complex subunit zeta 2 [Source:HGNC Symbol;Acc:HGNC:19356]	286.679	1.11763	0.182399	6.12739	8.93351e-10	1.79438e-08	198.219	163.707	373.121	411.672
ENSG00000148677	ANKRD1	ankyrin repeat domain 1 [Source:HGNC Symbol;Acc:HGNC:15819]	770.314	1.11383	0.107842	10.3283	5.24567e-25	2.75237e-23	496.943	476.759	1055.2	1052.36
ENSG00000228709	LINC02575	long intergenic non-protein coding RNA 2575 [Source:HGNC Symbol;Acc:HGNC:53747]	74.4987	1.11352	0.350863	3.17366	0.0015053	0.0108842	45.5996	48.8247	86.7446	116.826
ENSG00000152377	SPOCK1	SPARC (osteonectin), cwcv and kazal like domains proteoglycan 1 [Source:HGNC Symbol;Acc:HGNC:11251]	354.924	1.11327	0.159405	6.98393	2.87033e-12	7.40078e-11	229.859	219.233	463.43	507.172
ENSG00000090339	ICAM1	intercellular adhesion molecule 1 [Source:HGNC Symbol;Acc:HGNC:5344]	468.611	1.11231	0.141042	7.88642	3.1098e-15	9.85334e-14	309.891	282.418	670.191	611.944
ENSG00000242779	ZNF702P	zinc finger protein 702, pseudogene [Source:HGNC Symbol;Acc:HGNC:25775]	55.917	1.11072	0.416454	2.6671	0.00765099	0.0431645	42.8078	27.7631	89.1212	63.976
ENSG00000123146	ADGRE5	adhesion G protein-coupled receptor E5 [Source:HGNC Symbol;Acc:HGNC:1711]	50.5838	1.10292	0.416795	2.64621	0.00814	0.0455368	32.5712	31.5925	76.0501	62.1216
ENSG00000135903	PAX3	paired box 3 [Source:HGNC Symbol;Acc:HGNC:8617]	206.864	1.10077	0.205951	5.34483	9.05027e-08	1.43758e-06	133.076	130.199	272.117	292.064
ENSG00000215105	TTC3P1	tetratricopeptide repeat domain 3 pseudogene 1 [Source:HGNC Symbol;Acc:HGNC:23318]	134.207	1.09981	0.25905	4.24555	2.18056e-05	0.000240168	79.1014	91.9054	171.113	194.71
ENSG00000130540	SULT4A1	sulfotransferase family 4A member 1 [Source:HGNC Symbol;Acc:HGNC:14903]	58.6183	1.09958	0.388142	2.83292	0.00461246	0.0281322	40.016	34.4645	86.7446	73.2479
ENSG00000174844	DNAH12	dynein axonemal heavy chain 12 [Source:HGNC Symbol;Acc:HGNC:2943]	56.1605	1.09885	0.400972	2.74047	0.00613511	0.0359619	40.016	31.5925	67.7321	85.3013
ENSG00000135678	CPM	carboxypeptidase M [Source:HGNC Symbol;Acc:HGNC:2311]	125.942	1.09594	0.265233	4.132	3.59625e-05	0.000380716	82.8238	77.5452	182.996	160.404
ENSG00000148386	LCN9	lipocalin 9 [Source:HGNC Symbol;Acc:HGNC:17442]	1923.52	1.09317	0.0790962	13.8207	1.91076e-43	1.89989e-41	1272.14	1181.37	2777.02	2463.54
ENSG00000166401	SERPINB8	serpin family B member 8 [Source:HGNC Symbol;Acc:HGNC:8952]	326.108	1.08875	0.16901	6.44191	1.17977e-10	2.61804e-09	222.415	194.342	465.807	421.871
ENSG00000065911	MTHFD2	methylenetetrahydrofolate dehydrogenase (NADP+ dependent) 2, methenyltetrahydrofolate cyclohydrolase [Source:HGNC Symbol;Acc:HGNC:7434]	1012.92	1.08459	0.0945524	11.4707	1.8505e-30	1.18518e-28	647.701	650.997	1351.08	1401.91
ENSG00000164171	ITGA2	integrin subunit alpha 2 [Source:HGNC Symbol;Acc:HGNC:6137]	3524.69	1.08416	0.0537655	20.1646	2.00417e-90	4.50863e-88	2227.87	2291.89	4718.67	4860.32
ENSG00000163739	CXCL1	C-X-C motif chemokine ligand 1 [Source:HGNC Symbol;Acc:HGNC:4602]	931.374	1.08389	0.100075	10.8308	2.46104e-27	1.40607e-25	573.253	621.319	1247.7	1283.23
ENSG00000148175	STOM	stomatin [Source:HGNC Symbol;Acc:HGNC:3383]	774.992	1.07611	0.112338	9.57916	9.78355e-22	4.4689e-20	523.931	473.887	1005.29	1096.86
ENSG00000272097	AL024498.1	novel transcript	66.5338	1.0732	0.363405	2.95319	0.0031451	0.0203189	43.7384	42.1233	81.9915	98.282
ENSG00000156675	RAB11FIP1	RAB11 family interacting protein 1 [Source:HGNC Symbol;Acc:HGNC:30265]	221.913	1.07137	0.201506	5.31679	1.05611e-07	1.66289e-06	146.105	139.773	320.836	280.938
ENSG00000112183	RBM24	RNA binding motif protein 24 [Source:HGNC Symbol;Acc:HGNC:21539]	108.21	1.06873	0.288587	3.70331	0.0002128	0.00190821	62.3505	77.5452	139.029	153.913
ENSG00000072849	DERL2	derlin 2 [Source:HGNC Symbol;Acc:HGNC:17943]	846.099	1.06679	0.104691	10.1899	2.19995e-24	1.12479e-22	523	570.579	1155.01	1135.81
ENSG00000169946	ZFPM2	zinc finger protein, FOG family member 2 [Source:HGNC Symbol;Acc:HGNC:16700]	417.497	1.06644	0.146895	7.25984	3.87535e-13	1.06807e-11	282.904	256.569	575.129	555.386
ENSG00000153879	CEBPG	CCAAT enhancer binding protein gamma [Source:HGNC Symbol;Acc:HGNC:1837]	516.295	1.06594	0.14136	7.54058	4.67869e-14	1.38707e-12	308.961	358.048	750.995	647.177
ENSG00000169247	SH3TC2	SH3 domain and tetratricopeptide repeats 2 [Source:HGNC Symbol;Acc:HGNC:29427]	81.8185	1.06454	0.330019	3.22569	0.00125672	0.00929215	53.9751	51.6968	122.393	99.2091
ENSG00000111912	NCOA7	nuclear receptor coactivator 7 [Source:HGNC Symbol;Acc:HGNC:21081]	773.295	1.06076	0.106994	9.91427	3.60899e-23	1.746e-21	501.596	500.693	1046.88	1044.01
ENSG00000198431	TXNRD1	thioredoxin reductase 1 [Source:HGNC Symbol;Acc:HGNC:12437]	10519.5	1.05999	0.0371691	28.5181	6.98515e-179	4.33489e-176	6648.24	6990.55	14409.1	14030.2
ENSG00000074842	MYDGF	myeloid derived growth factor [Source:HGNC Symbol;Acc:HGNC:16948]	1190.64	1.05948	0.0891045	11.8903	1.32896e-32	9.27026e-31	749.137	794.599	1648.15	1570.66
ENSG00000113657	DPYSL3	dihydropyrimidinase like 3 [Source:HGNC Symbol;Acc:HGNC:3015]	2993.94	1.05638	0.0579572	18.2268	3.16158e-74	6.39314e-72	1971.95	1917.57	3967.68	4118.57
ENSG00000196549	MME	membrane metalloendopeptidase [Source:HGNC Symbol;Acc:HGNC:7154]	6193.61	1.05537	0.0417208	25.296	3.5322e-141	1.62997e-138	4062.09	3986.4	8327.49	8398.47
ENSG00000105514	RAB3D	RAB3D, member RAS oncogene family [Source:HGNC Symbol;Acc:HGNC:9779]	79.2169	1.05156	0.344733	3.05034	0.00228579	0.015506	53.0445	49.7821	125.958	88.0829
ENSG00000108639	SYNGR2	synaptogyrin 2 [Source:HGNC Symbol;Acc:HGNC:11499]	451.999	1.05007	0.139567	7.52379	5.32105e-14	1.56731e-12	301.516	287.204	611.966	607.308
ENSG00000157778	PSMG3	proteasome assembly chaperone 3 [Source:HGNC Symbol;Acc:HGNC:22420]	132.758	1.04961	0.260457	4.0299	5.58012e-05	0.000570274	86.5463	86.1613	196.067	162.258
ENSG00000109270	LAMTOR3	late endosomal/lysosomal adaptor, MAPK and MTOR activator 3 [Source:HGNC Symbol;Acc:HGNC:15606]	393.043	1.0454	0.15371	6.80111	1.03814e-11	2.55239e-10	251.263	261.356	564.434	495.119
ENSG00000112379	ARFGEF3	ARFGEF family member 3 [Source:HGNC Symbol;Acc:HGNC:21213]	79.0092	1.04365	0.343508	3.03822	0.00237982	0.0160772	45.5996	57.4409	121.205	91.7916
ENSG00000198768	APCDD1L	APC down-regulated 1 like [Source:HGNC Symbol;Acc:HGNC:26892]	198.605	1.03675	0.209256	4.95445	7.25352e-07	1.02065e-05	133.076	127.327	261.422	272.593
ENSG00000003402	CFLAR	CASP8 and FADD like apoptosis regulator [Source:HGNC Symbol;Acc:HGNC:1876]	961.514	1.03495	0.0968601	10.685	1.19667e-26	6.73016e-25	625.366	635.679	1316.62	1268.39
ENSG00000250116	AC018682.1		80.2864	1.03421	0.341535	3.02811	0.00246091	0.0165443	62.3505	43.0807	99.8157	115.899
ENSG00000133110	POSTN	periostin [Source:HGNC Symbol;Acc:HGNC:16953]	578.35	1.03367	0.124988	8.27018	1.3376e-16	4.64726e-15	362.936	396.342	777.137	776.984
ENSG00000087303	NID2	nidogen 2 [Source:HGNC Symbol;Acc:HGNC:13389]	4519.8	1.03237	0.0491078	21.0225	4.08371e-98	1.03513e-95	3029.12	2908.42	5975.87	6165.8
ENSG00000104856	RELB	RELB proto-oncogene, NF-kB subunit [Source:HGNC Symbol;Acc:HGNC:9956]	477.34	1.03235	0.140723	7.33607	2.19953e-13	6.19483e-12	312.683	314.967	596.518	685.192
ENSG00000174939	ASPHD1	aspartate beta-hydroxylase domain containing 1 [Source:HGNC Symbol;Acc:HGNC:27380]	62.8836	1.02919	0.385829	2.66748	0.00764213	0.0431551	47.4608	35.4219	71.297	97.3548
ENSG00000106397	PLOD3	procollagen-lysine,2-oxoglutarate 5-dioxygenase 3 [Source:HGNC Symbol;Acc:HGNC:9083]	1885.3	1.0287	0.0724227	14.2041	8.64195e-46	9.25768e-44	1269.35	1212	2460.93	2598.91
ENSG00000139629	GALNT6	polypeptide N-acetylgalactosaminyltransferase 6 [Source:HGNC Symbol;Acc:HGNC:4128]	776.832	1.02634	0.108874	9.42687	4.22501e-21	1.85457e-19	522.069	501.65	1005.29	1078.32
ENSG00000159403	C1R	complement C1r [Source:HGNC Symbol;Acc:HGNC:1246]	77.7716	1.02273	0.345125	2.96335	0.00304314	0.0197771	51.1833	51.6968	86.7446	121.462
ENSG00000222024	AC004945.1	pseudogene similar to part of transmembrane protein 198 TMEM198	60.0786	1.02229	0.386433	2.64544	0.00815839	0.0455841	44.669	34.4645	87.9329	73.2479
ENSG00000143870	PDIA6	protein disulfide isomerase family A member 6 [Source:HGNC Symbol;Acc:HGNC:30168]	3084.1	1.0212	0.0575702	17.7383	2.1223e-70	3.97865e-68	2067.8	2002.77	4219.59	4046.25
ENSG00000168899	VAMP5	vesicle associated membrane protein 5 [Source:HGNC Symbol;Acc:HGNC:12646]	74.2184	1.01483	0.342235	2.96531	0.00302381	0.0196816	45.5996	52.6541	102.192	96.4276
ENSG00000170873	MTSS1	MTSS1, I-BAR domain containing [Source:HGNC Symbol;Acc:HGNC:20443]	89.1249	1.01159	0.314545	3.21606	0.00129965	0.00958598	54.9057	63.185	127.146	111.263
ENSG00000154096	THY1	Thy-1 cell surface antigen [Source:HGNC Symbol;Acc:HGNC:11801]	345.599	1.00974	0.171901	5.87396	4.25504e-09	7.87839e-08	259.639	199.128	447.983	475.648
ENSG00000101955	SRPX	sushi repeat containing protein X-linked [Source:HGNC Symbol;Acc:HGNC:11309]	931.105	1.00937	0.0977822	10.3226	5.56979e-25	2.91394e-23	622.575	613.66	1234.63	1253.56
ENSG00000137094	DNAJB5	DnaJ heat shock protein family (Hsp40) member B5 [Source:HGNC Symbol;Acc:HGNC:14887]	217.668	1.00822	0.208947	4.82525	1.39824e-06	1.88214e-05	160.995	128.285	274.493	306.899
ENSG00000160200	CBS	cystathionine-beta-synthase [Source:HGNC Symbol;Acc:HGNC:1550]	423.032	1.00256	0.150404	6.66576	2.63304e-11	6.24641e-10	259.639	303.479	589.388	539.624
ENSG00000153993	SEMA3D	semaphorin 3D [Source:HGNC Symbol;Acc:HGNC:10726]	724.174	1.00031	0.110504	9.05226	1.40041e-19	5.86119e-18	489.498	475.802	970.827	960.567

## Sheet: Downregulated genes
GeneID	Symbol	Gene Description	baseMean	log2FoldChange	lfcSE	stat	pvalue	padj	CLOCK+/+.rep1	CLOCK+/+.rep2	CLOCK-/-.rep1	CLOCK-/-.rep2
ENSG00000241956	AC109466.1		24.3308	-7.97727	1.54442	-5.16521	2.40173e-07	3.61706e-06	44.669	52.6541	0	0
ENSG00000259129	LINC00648	long intergenic non-protein coding RNA 648 [Source:HGNC Symbol;Acc:HGNC:44302]	19.5842	-7.66438	1.56723	-4.89041	1.00628e-06	1.38774e-05	39.0854	39.2513	0	0
ENSG00000151789	ZNF385D	zinc finger protein 385D [Source:HGNC Symbol;Acc:HGNC:26191]	17.2242	-7.47914	1.58369	-4.72261	2.32839e-06	3.02994e-05	34.4324	34.4645	0	0
ENSG00000223841	AC006484.1	novel pseudogene (KIAA0733)	35.1389	-7.06429	1.47151	-4.8007	1.58114e-06	2.11253e-05	71.6566	67.9717	0	0.927188
ENSG00000270139	AP001172.2	novel transcript	12.0257	-6.96093	1.6419	-4.23955	2.23967e-05	0.000246378	25.1263	22.9764	0	0
ENSG00000171557	FGG	fibrinogen gamma chain [Source:HGNC Symbol;Acc:HGNC:3694]	55.8435	-6.71767	1.07975	-6.22149	4.92464e-10	1.02225e-08	105.158	115.839	2.37657	0
ENSG00000215190	LINC00680	long intergenic non-protein coding RNA 680 [Source:HGNC Symbol;Acc:HGNC:44417]	26.6097	-6.66141	1.49604	-4.45268	8.48039e-06	0.000100807	59.5587	45.9527	0	0.927188
ENSG00000235590	GNAS-AS1	GNAS antisense RNA 1 [Source:HGNC Symbol;Acc:HGNC:24872]	20.6594	-6.27482	1.5252	-4.11409	3.88711e-05	0.000408147	30.71	50.7394	1.18828	0
ENSG00000170893	TRH	thyrotropin releasing hormone [Source:HGNC Symbol;Acc:HGNC:12298]	36.9591	-6.14433	1.1212	-5.48012	4.25048e-08	7.01797e-07	83.7544	62.2276	0	1.85438
ENSG00000268333	AL132655.1	novel transcript	13.2014	-5.64048	1.58381	-3.56133	0.000368975	0.00312933	26.9875	24.891	0	0.927188
ENSG00000162722	TRIM58	tripartite motif containing 58 [Source:HGNC Symbol;Acc:HGNC:24150]	25.1327	-5.58644	1.1761	-4.74998	2.03432e-06	2.67433e-05	64.2117	34.4645	0	1.85438
ENSG00000188171	ZNF626	zinc finger protein 626 [Source:HGNC Symbol;Acc:HGNC:30461]	32.1044	-5.33144	0.960692	-5.54958	2.86357e-08	4.80295e-07	67.9342	57.4409	1.18828	1.85438
ENSG00000272316	AL021368.2	novel transcript	27.8632	-5.1223	0.978071	-5.23715	1.63079e-07	2.50848e-06	58.6281	49.7821	1.18828	1.85438
ENSG00000253456	AC136424.1	novel transcript	17.7264	-5.0422	1.20233	-4.19368	2.74471e-05	0.00029739	38.1548	30.6351	1.18828	0.927188
ENSG00000149573	MPZL2	myelin protein zero like 2 [Source:HGNC Symbol;Acc:HGNC:3496]	39.6728	-4.86845	0.779287	-6.24731	4.17583e-10	8.75901e-09	63.2811	89.9907	3.56485	1.85438
ENSG00000126010	GRPR	gastrin releasing peptide receptor [Source:HGNC Symbol;Acc:HGNC:4609]	12.8206	-4.55604	1.26341	-3.60614	0.00031078	0.00268126	21.4039	27.7631	1.18828	0.927188
ENSG00000234745	HLA-B	major histocompatibility complex, class I, B [Source:HGNC Symbol;Acc:HGNC:4932]	219.138	-4.22179	1.41557	-2.98239	0.00286004	0.0187923	172.162	659.613	39.2133	5.56313
ENSG00000215386	MIR99AHG	mir-99a-let-7c cluster host gene [Source:HGNC Symbol;Acc:HGNC:1274]	93.015	-4.14129	0.86483	-4.78856	1.67979e-06	2.23935e-05	187.052	164.664	16.636	3.70875
ENSG00000260142	AC068135.2	novel transcript	14.5922	-4.07858	1.09841	-3.71318	0.000204671	0.00184081	25.1263	29.6778	3.56485	0
ENSG00000253811	AC136424.2	novel transcript	17.7514	-4.02561	0.964413	-4.17416	2.99089e-05	0.000321356	32.5712	34.4645	1.18828	2.78156
ENSG00000135333	EPHA7	EPH receptor A7 [Source:HGNC Symbol;Acc:HGNC:3390]	95.4927	-3.77247	0.397398	-9.49294	2.24612e-21	9.98109e-20	174.023	181.896	13.0711	12.9806
ENSG00000118946	PCDH17	protocadherin 17 [Source:HGNC Symbol;Acc:HGNC:14267]	127.884	-3.6929	0.344881	-10.7078	9.36004e-27	5.28064e-25	215.9	258.484	21.3891	15.7622
ENSG00000145934	TENM2	teneurin transmembrane protein 2 [Source:HGNC Symbol;Acc:HGNC:29943]	190.789	-3.56453	0.272975	-13.0581	5.71292e-39	5.1152e-37	337.81	365.707	30.8954	28.7428
ENSG00000179104	TMTC2	transmembrane and tetratricopeptide repeat containing 2 [Source:HGNC Symbol;Acc:HGNC:25440]	75.1271	-3.49508	0.443756	-7.87613	3.37679e-15	1.06805e-13	148.897	126.37	17.8242	7.41751
ENSG00000215808	LINC01139	long intergenic non-protein coding RNA 1139 [Source:HGNC Symbol;Acc:HGNC:27924]	84.1783	-3.46624	0.408291	-8.48962	2.0731e-17	7.58324e-16	138.66	170.408	11.8828	15.7622
ENSG00000152253	SPC25	SPC25, NDC80 kinetochore complex component [Source:HGNC Symbol;Acc:HGNC:24031]	18.8443	-3.45756	0.851568	-4.06023	4.90246e-05	0.000505324	29.7794	39.2513	3.56485	2.78156
ENSG00000183801	OLFML1	olfactomedin like 1 [Source:HGNC Symbol;Acc:HGNC:24473]	21.6486	-3.44449	0.788882	-4.36629	1.26375e-05	0.000144404	38.1548	41.166	3.56485	3.70875
ENSG00000135480	KRT7	keratin 7 [Source:HGNC Symbol;Acc:HGNC:6445]	47.4832	-3.38823	0.530394	-6.38814	1.67921e-10	3.66311e-09	91.1993	82.3319	7.1297	9.27188
ENSG00000270071	AP001172.1	novel transcript	25.8161	-3.35988	0.722057	-4.6532	3.26823e-06	4.1334e-05	46.5302	47.8674	2.37657	6.49032
ENSG00000172572	PDE3A	phosphodiesterase 3A [Source:HGNC Symbol;Acc:HGNC:8778]	170.14	-3.24374	0.27831	-11.6552	2.15972e-31	1.43957e-29	304.308	312.095	26.1422	38.0147
ENSG00000166432	ZMAT1	zinc finger matrin-type 1 [Source:HGNC Symbol;Acc:HGNC:29377]	35.4331	-3.22431	0.617777	-5.21921	1.79689e-07	2.74289e-06	48.3915	79.4599	8.31798	5.56313
ENSG00000186472	PCLO	piccolo presynaptic cytomatrix protein [Source:HGNC Symbol;Acc:HGNC:13406]	42.6628	-3.20775	0.544738	-5.88861	3.89463e-09	7.24087e-08	71.6566	82.3319	8.31798	8.34469
ENSG00000113532	ST8SIA4	ST8 alpha-N-acetyl-neuraminide alpha-2,8-sialyltransferase 4 [Source:HGNC Symbol;Acc:HGNC:10871]	10.8155	-3.17551	1.08905	-2.91585	0.00354719	0.0225101	16.7509	22.019	3.56485	0.927188
ENSG00000166106	ADAMTS15	ADAM metallopeptidase with thrombospondin type 1 motif 15 [Source:HGNC Symbol;Acc:HGNC:16305]	263.737	-3.14311	0.217426	-14.456	2.29851e-47	2.6348e-45	469.025	478.674	53.4727	53.7769
ENSG00000122121	XPNPEP2	X-prolyl aminopeptidase 2 [Source:HGNC Symbol;Acc:HGNC:12823]	14.4524	-3.09534	0.93301	-3.31759	0.000907988	0.00695957	23.2651	28.7204	1.18828	4.63594
ENSG00000234362	LINC01914	long intergenic non-protein coding RNA 1914 [Source:HGNC Symbol;Acc:HGNC:52733]	14.7169	-3.09305	0.911285	-3.39416	0.000688384	0.00544804	28.8488	23.9337	2.37657	3.70875
ENSG00000128573	FOXP2	forkhead box P2 [Source:HGNC Symbol;Acc:HGNC:13875]	96.4894	-3.07928	0.37147	-8.28946	1.13766e-16	3.96026e-15	186.121	159.877	13.0711	26.8885
ENSG00000169071	ROR2	receptor tyrosine kinase like orphan receptor 2 [Source:HGNC Symbol;Acc:HGNC:10257]	197.347	-3.07383	0.250262	-12.2824	1.12551e-34	8.58294e-33	351.769	353.261	46.343	38.0147
ENSG00000165959	CLMN	calmin [Source:HGNC Symbol;Acc:HGNC:19972]	572.625	-3.06318	0.14991	-20.4334	8.43854e-93	1.99827e-90	1063.68	983.196	112.887	130.734
ENSG00000057294	PKP2	plakophilin 2 [Source:HGNC Symbol;Acc:HGNC:9024]	62.4779	-3.03628	0.439113	-6.91458	4.69239e-12	1.18608e-10	113.534	109.138	14.2594	12.9806
ENSG00000121152	NCAPH	non-SMC condensin I complex subunit H [Source:HGNC Symbol;Acc:HGNC:1112]	43.2235	-3.02793	0.527867	-5.73616	9.68481e-09	1.70712e-07	76.3096	77.5452	10.6945	8.34469
ENSG00000164330	EBF1	EBF transcription factor 1 [Source:HGNC Symbol;Acc:HGNC:3126]	257.646	-3.02581	0.217084	-13.9384	3.70109e-44	3.78458e-42	448.552	469.101	58.2259	54.7041
ENSG00000139117	CPNE8	copine 8 [Source:HGNC Symbol;Acc:HGNC:23498]	16.2107	-2.98243	0.852672	-3.49774	0.000469214	0.00388072	28.8488	28.7204	3.56485	3.70875
ENSG00000158402	CDC25C	cell division cycle 25C [Source:HGNC Symbol;Acc:HGNC:1727]	16.05	-2.93873	0.856814	-3.42983	0.000603953	0.00485022	26.9875	29.6778	4.75313	2.78156
ENSG00000166492	FAM86GP	family with sequence similarity 86 member G, pseudogene [Source:HGNC Symbol;Acc:HGNC:42358]	11.1745	-2.93063	1.02448	-2.8606	0.00422843	0.0261239	23.2651	16.2749	2.37657	2.78156
ENSG00000171388	APLN	apelin [Source:HGNC Symbol;Acc:HGNC:16665]	188.666	-2.88941	0.251788	-11.4756	1.75032e-30	1.12502e-28	354.56	310.181	46.343	43.5779
ENSG00000095370	SH2D3C	SH2 domain containing 3C [Source:HGNC Symbol;Acc:HGNC:16884]	60.5781	-2.84974	0.439655	-6.48177	9.06508e-11	2.03422e-09	103.297	109.138	17.8242	12.0534
ENSG00000162878	PKDCC	protein kinase domain containing, cytoplasmic [Source:HGNC Symbol;Acc:HGNC:25123]	436.899	-2.81169	0.16266	-17.2857	6.02718e-67	1.07397e-64	777.055	752.476	110.51	107.554
ENSG00000267313	KC6	keratoconus gene 6 [Source:NCBI gene;Acc:641516]	59.327	-2.79688	0.44229	-6.32365	2.5546e-10	5.47974e-09	97.7135	110.095	11.8828	17.6166
ENSG00000144476	ACKR3	atypical chemokine receptor 3 [Source:HGNC Symbol;Acc:HGNC:23692]	87.2421	-2.78987	0.364788	-7.64793	2.04239e-14	6.16725e-13	162.856	141.687	24.9539	19.471
ENSG00000221818	EBF2	EBF transcription factor 2 [Source:HGNC Symbol;Acc:HGNC:19090]	332.81	-2.77437	0.187636	-14.7859	1.80603e-49	2.22624e-47	590.934	571.537	76.0501	92.7188
ENSG00000176971	FIBIN	fin bud initiation factor homolog [Source:HGNC Symbol;Acc:HGNC:33747]	266.892	-2.77437	0.206814	-13.4148	4.95201e-41	4.61768e-39	457.858	473.887	65.3555	70.4663
ENSG00000099260	PALMD	palmdelphin [Source:HGNC Symbol;Acc:HGNC:15846]	25.0738	-2.74458	0.698309	-3.93032	8.48331e-05	0.000832465	43.7384	43.0807	10.6945	2.78156
ENSG00000007237	GAS7	growth arrest specific 7 [Source:HGNC Symbol;Acc:HGNC:4169]	24.8286	-2.72888	0.699948	-3.89869	9.67141e-05	0.000932778	46.5302	40.2086	2.37657	10.1991
ENSG00000163032	VSNL1	visinin like 1 [Source:HGNC Symbol;Acc:HGNC:12722]	15.7646	-2.72836	0.844076	-3.23236	0.00122772	0.00909778	23.2651	31.5925	3.56485	4.63594
ENSG00000111321	LTBR	lymphotoxin beta receptor [Source:HGNC Symbol;Acc:HGNC:6718]	32.8574	-2.70176	0.583667	-4.62895	3.67528e-06	4.60934e-05	60.4893	53.6115	7.1297	10.1991
ENSG00000123560	PLP1	proteolipid protein 1 [Source:HGNC Symbol;Acc:HGNC:9086]	359.273	-2.69996	0.184653	-14.6218	2.03872e-48	2.41387e-46	609.546	637.594	79.6149	110.335
ENSG00000127564	PKMYT1	protein kinase, membrane associated tyrosine/threonine 1 [Source:HGNC Symbol;Acc:HGNC:29650]	35.8876	-2.68393	0.575295	-4.66531	3.08149e-06	3.91097e-05	58.6281	65.0997	14.2594	5.56313
ENSG00000163017	ACTG2	actin, gamma 2, smooth muscle, enteric [Source:HGNC Symbol;Acc:HGNC:145]	2192.78	-2.64838	0.0731447	-36.2074	4.6577e-287	5.23904e-284	3756.85	3808.33	597.706	608.236
ENSG00000196263	ZNF471	zinc finger protein 471 [Source:HGNC Symbol;Acc:HGNC:23226]	11.3125	-2.62655	1.00505	-2.61335	0.00896605	0.0494672	12.0979	26.8057	3.56485	2.78156
ENSG00000197153	HIST1H3J	histone cluster 1 H3 family member j [Source:HGNC Symbol;Acc:HGNC:4774]	18.9765	-2.61688	0.763776	-3.42624	0.000612006	0.00490832	34.4324	30.6351	7.1297	3.70875
ENSG00000253733	LZTS1-AS1	LZTS1 antisense RNA 1 [Source:HGNC Symbol;Acc:HGNC:43630]	28.3818	-2.61135	0.627768	-4.15973	3.18621e-05	0.000340714	46.5302	50.7394	10.6945	5.56313
ENSG00000043355	ZIC2	Zic family member 2 [Source:HGNC Symbol;Acc:HGNC:12873]	265.902	-2.59893	0.204834	-12.688	6.89518e-37	5.77435e-35	435.523	477.717	72.4852	77.8838
ENSG00000228692	AL445307.1	novel transcript	16.4601	-2.58981	0.818515	-3.16404	0.00155597	0.0111388	34.4324	22.019	4.75313	4.63594
ENSG00000270823	AC007938.2	novel transcript, antisense to MEST	101.587	-2.58297	0.327416	-7.88896	3.04707e-15	9.67163e-14	168.439	179.981	27.3305	30.5972
ENSG00000139800	ZIC5	Zic family member 5 [Source:HGNC Symbol;Acc:HGNC:20322]	29.253	-2.57605	0.607957	-4.23722	2.263e-05	0.00024864	48.3915	51.6968	9.50626	7.41751
ENSG00000104722	NEFM	neurofilament medium [Source:HGNC Symbol;Acc:HGNC:7734]	19.3104	-2.53884	0.745033	-3.40769	0.00065516	0.00522184	35.363	30.6351	4.75313	6.49032
ENSG00000228824	MIR4500HG	MIR4500 host gene [Source:HGNC Symbol;Acc:HGNC:42773]	32.9477	-2.51681	0.569804	-4.41697	1.00094e-05	0.000117049	54.9057	57.4409	8.31798	11.1263
ENSG00000111247	RAD51AP1	RAD51 associated protein 1 [Source:HGNC Symbol;Acc:HGNC:16956]	37.619	-2.51245	0.549893	-4.56898	4.90097e-06	6.0289e-05	56.7669	70.8437	15.4477	7.41751
ENSG00000149575	SCN2B	sodium voltage-gated channel beta subunit 2 [Source:HGNC Symbol;Acc:HGNC:10589]	11.8975	-2.50253	0.946161	-2.64493	0.00817082	0.0456394	20.4733	20.1043	2.37657	4.63594
ENSG00000189398	OR7E12P	olfactory receptor family 7 subfamily E member 12 pseudogene [Source:HGNC Symbol;Acc:HGNC:8383]	13.8817	-2.48783	0.877912	-2.8338	0.00459975	0.0280806	27.9181	19.147	4.75313	3.70875
ENSG00000188828	GLRA4	glycine receptor alpha 4 [Source:HGNC Symbol;Acc:HGNC:31715]	32.2371	-2.48367	0.62099	-3.99953	6.34677e-05	0.000640622	42.8078	66.057	15.4477	4.63594
ENSG00000139220	PPFIA2	PTPRF interacting protein alpha 2 [Source:HGNC Symbol;Acc:HGNC:9246]	48.4111	-2.45846	0.470863	-5.22118	1.77791e-07	2.71622e-06	84.685	79.4599	11.8828	17.6166
ENSG00000223756	TSSC2	tumor suppressing subtransferable candidate 2 pseudogene [Source:HGNC Symbol;Acc:HGNC:12384]	67.1273	-2.45418	0.398524	-6.15817	7.3589e-10	1.4931e-08	120.979	106.266	19.0125	22.2525
ENSG00000248698	LINC01085	long intergenic non-protein coding RNA 1085 [Source:HGNC Symbol;Acc:HGNC:27198]	31.3929	-2.44903	0.593132	-4.12898	3.64381e-05	0.000383944	62.3505	44.038	7.1297	12.0534
ENSG00000105011	ASF1B	anti-silencing function 1B histone chaperone [Source:HGNC Symbol;Acc:HGNC:20996]	39.1404	-2.44884	0.52089	-4.70126	2.58566e-06	3.32624e-05	67.0035	65.0997	14.2594	10.1991
ENSG00000132470	ITGB4	integrin subunit beta 4 [Source:HGNC Symbol;Acc:HGNC:6158]	162.134	-2.39525	0.266628	-8.98348	2.62335e-19	1.07058e-17	288.488	257.527	40.4016	62.1216
ENSG00000198542	ITGBL1	integrin subunit beta like 1 [Source:HGNC Symbol;Acc:HGNC:6164]	38.4265	-2.39014	0.525051	-4.55221	5.30844e-06	6.49905e-05	62.3505	67.0144	9.50626	14.835
ENSG00000148773	MKI67	marker of proliferation Ki-67 [Source:HGNC Symbol;Acc:HGNC:7107]	344.24	-2.36099	0.174357	-13.5411	8.93824e-42	8.42206e-40	578.836	573.451	115.263	109.408
ENSG00000157502	MUM1L1	MUM1 like 1 [Source:HGNC Symbol;Acc:HGNC:26583]	39.3195	-2.33285	0.510691	-4.56803	4.92337e-06	6.05231e-05	64.2117	67.0144	13.0711	12.9806
ENSG00000129151	BBOX1	gamma-butyrobetaine hydroxylase 1 [Source:HGNC Symbol;Acc:HGNC:964]	21.8117	-2.31932	0.683716	-3.39223	0.000693272	0.00547469	35.363	37.3366	7.1297	7.41751
ENSG00000204291	COL15A1	collagen type XV alpha 1 chain [Source:HGNC Symbol;Acc:HGNC:2192]	66.1757	-2.31859	0.399004	-5.81094	6.21243e-09	1.12593e-07	107.95	112.967	17.8242	25.9613
ENSG00000087510	TFAP2C	transcription factor AP-2 gamma [Source:HGNC Symbol;Acc:HGNC:11744]	284.179	-2.31613	0.198836	-11.6484	2.33735e-31	1.54085e-29	440.176	505.48	105.757	85.3013
ENSG00000236776	RPL21P23	ribosomal protein L21 pseudogene 23 [Source:HGNC Symbol;Acc:HGNC:36205]	37.1344	-2.31039	0.524519	-4.40479	1.05888e-05	0.000123264	60.4893	63.185	11.8828	12.9806
ENSG00000224597	SVIL-AS1	SVIL antisense RNA 1 [Source:HGNC Symbol;Acc:HGNC:51219]	69.4194	-2.30415	0.386168	-5.9667	2.42095e-09	4.61057e-08	123.77	107.223	22.5774	24.1069
ENSG00000162669	HFM1	HFM1, ATP dependent DNA helicase homolog [Source:HGNC Symbol;Acc:HGNC:20193]	15.0583	-2.29326	0.83677	-2.74061	0.0061325	0.0359618	19.5427	30.6351	3.56485	6.49032
ENSG00000168779	SHOX2	short stature homeobox 2 [Source:HGNC Symbol;Acc:HGNC:10854]	44.1012	-2.28107	0.48096	-4.74274	2.10848e-06	2.76577e-05	69.7954	76.5878	14.2594	15.7622
ENSG00000172020	GAP43	growth associated protein 43 [Source:HGNC Symbol;Acc:HGNC:4140]	40.2852	-2.27926	0.513142	-4.44178	8.92197e-06	0.00010536	67.0035	67.0144	9.50626	17.6166
ENSG00000138792	ENPEP	glutamyl aminopeptidase [Source:HGNC Symbol;Acc:HGNC:3355]	19.6467	-2.27752	0.721479	-3.15674	0.00159541	0.0113635	28.8488	36.3792	5.94141	7.41751
ENSG00000006432	MAP3K9	mitogen-activated protein kinase kinase kinase 9 [Source:HGNC Symbol;Acc:HGNC:6861]	33.2348	-2.27144	0.559363	-4.06076	4.89137e-05	0.000505024	63.2811	46.9101	10.6945	12.0534
ENSG00000146938	NLGN4X	neuroligin 4 X-linked [Source:HGNC Symbol;Acc:HGNC:14287]	53.7527	-2.26334	0.439008	-5.15559	2.5284e-07	3.80465e-06	93.9911	84.2466	15.4477	21.3253
ENSG00000018236	CNTN1	contactin 1 [Source:HGNC Symbol;Acc:HGNC:2171]	14.7454	-2.25839	0.842227	-2.68145	0.00733044	0.0415908	29.7794	19.147	3.56485	6.49032
ENSG00000182175	RGMA	repulsive guidance molecule BMP co-receptor a [Source:HGNC Symbol;Acc:HGNC:30308]	19.7572	-2.24816	0.717459	-3.1335	0.00172732	0.0121527	31.6406	33.5072	8.31798	5.56313
ENSG00000121570	DPPA4	developmental pluripotency associated 4 [Source:HGNC Symbol;Acc:HGNC:19200]	79.0556	-2.24804	0.366936	-6.12651	8.9828e-10	1.80026e-08	122.84	137.858	33.2719	22.2525
ENSG00000240922	LSAMP-AS1	LSAMP antisense RNA 1 [Source:HGNC Symbol;Acc:HGNC:40350]	18.7581	-2.23965	0.752022	-2.97818	0.0028997	0.0190112	34.4324	27.7631	3.56485	9.27188
ENSG00000182240	BACE2	beta-secretase 2 [Source:HGNC Symbol;Acc:HGNC:934]	108.728	-2.23851	0.30624	-7.30964	2.67849e-13	7.46205e-12	171.231	187.64	38.025	38.0147
ENSG00000144057	ST6GAL2	ST6 beta-galactoside alpha-2,6-sialyltransferase 2 [Source:HGNC Symbol;Acc:HGNC:10861]	496.764	-2.22536	0.144564	-15.3936	1.80759e-53	2.48329e-51	828.238	808.002	182.996	167.821
ENSG00000105048	TNNT1	troponin T1, slow skeletal type [Source:HGNC Symbol;Acc:HGNC:11948]	98.9685	-2.21778	0.319647	-6.93823	3.97034e-12	1.00782e-10	160.995	164.664	36.8368	33.3788
ENSG00000101057	MYBL2	MYB proto-oncogene like 2 [Source:HGNC Symbol;Acc:HGNC:7548]	79.054	-2.21665	0.357709	-6.1968	5.76233e-10	1.18384e-08	133.076	127.327	26.1422	29.67
ENSG00000180447	GAS1	growth arrest specific 1 [Source:HGNC Symbol;Acc:HGNC:4165]	50.9936	-2.21032	0.445554	-4.96083	7.0194e-07	9.91587e-06	88.4075	79.4599	16.636	19.471
ENSG00000166803	PCLAF	PCNA clamp associated factor [Source:HGNC Symbol;Acc:HGNC:28961]	62.23	-2.16193	0.403447	-5.35865	8.38461e-08	1.33893e-06	107.95	95.7348	20.2008	25.0341
ENSG00000104490	NCALD	neurocalcin delta [Source:HGNC Symbol;Acc:HGNC:7655]	47.6017	-2.16134	0.471878	-4.58029	4.64331e-06	5.73546e-05	67.9342	88.076	13.0711	21.3253
ENSG00000183715	OPCML	opioid binding protein/cell adhesion molecule like [Source:HGNC Symbol;Acc:HGNC:8143]	50.0128	-2.15333	0.448093	-4.80555	1.54329e-06	2.06349e-05	85.6156	77.5452	20.2008	16.6894
ENSG00000129195	PIMREG	PICALM interacting mitotic regulator [Source:HGNC Symbol;Acc:HGNC:25483]	19.3413	-2.14796	0.727877	-2.951	0.00316752	0.0204542	27.9181	35.4219	4.75313	9.27188
ENSG00000154639	CXADR	CXADR, Ig-like cell adhesion molecule [Source:HGNC Symbol;Acc:HGNC:2559]	22.6585	-2.13311	0.663635	-3.21429	0.00130769	0.00962953	33.5018	40.2086	9.50626	7.41751
ENSG00000117650	NEK2	NIMA related kinase 2 [Source:HGNC Symbol;Acc:HGNC:7745]	36.1687	-2.13299	0.524323	-4.06809	4.74006e-05	0.000489988	59.5587	58.3982	11.8828	14.835
ENSG00000170312	CDK1	cyclin dependent kinase 1 [Source:HGNC Symbol;Acc:HGNC:1722]	126.107	-2.12959	0.292153	-7.2893	3.11564e-13	8.65311e-12	183.329	227.849	40.4016	52.8497
ENSG00000171320	ESCO2	establishment of sister chromatid cohesion N-acetyltransferase 2 [Source:HGNC Symbol;Acc:HGNC:27230]	28.9827	-2.11997	0.584594	-3.6264	0.000287399	0.00250355	47.4608	46.9101	9.50626	12.0534
ENSG00000129173	E2F8	E2F transcription factor 8 [Source:HGNC Symbol;Acc:HGNC:24727]	15.3404	-2.11909	0.811479	-2.61139	0.00901746	0.0497051	30.71	19.147	5.94141	5.56313
ENSG00000070159	PTPN3	protein tyrosine phosphatase, non-receptor type 3 [Source:HGNC Symbol;Acc:HGNC:9655]	107.182	-2.10777	0.305403	-6.9016	5.1419e-12	1.29425e-10	172.162	176.152	36.8368	43.5779
ENSG00000146530	VWDE	von Willebrand factor D and EGF domains [Source:HGNC Symbol;Acc:HGNC:21897]	15.4591	-2.10729	0.801303	-2.62983	0.00854273	0.0474224	23.2651	26.8057	7.1297	4.63594
ENSG00000162591	MEGF6	multiple EGF like domains 6 [Source:HGNC Symbol;Acc:HGNC:3232]	27.6328	-2.10312	0.596338	-3.52674	0.000420717	0.00351842	45.5996	44.038	10.6945	10.1991
ENSG00000024526	DEPDC1	DEP domain containing 1 [Source:HGNC Symbol;Acc:HGNC:22949]	84.0131	-2.09505	0.34875	-6.00732	1.88619e-09	3.63446e-08	134.007	138.815	26.1422	37.0875
ENSG00000183160	TMEM119	transmembrane protein 119 [Source:HGNC Symbol;Acc:HGNC:27884]	735.185	-2.0944	0.118666	-17.6496	1.02508e-69	1.90189e-67	1229.33	1153.6	276.87	280.938
ENSG00000169607	CKAP2L	cytoskeleton associated protein 2 like [Source:HGNC Symbol;Acc:HGNC:26877]	44.0878	-2.09428	0.490845	-4.26667	1.98408e-05	0.000220962	73.5178	69.8864	10.6945	22.2525
ENSG00000169184	MN1	MN1 proto-oncogene, transcriptional regulator [Source:HGNC Symbol;Acc:HGNC:7180]	1242.82	-2.09282	0.093014	-22.5001	4.14058e-112	1.22161e-109	2002.66	2026.71	446.794	495.119
ENSG00000088756	ARHGAP28	Rho GTPase activating protein 28 [Source:HGNC Symbol;Acc:HGNC:25509]	434.539	-2.0894	0.163376	-12.7889	1.89159e-37	1.62109e-35	646.77	762.049	148.535	180.802
ENSG00000035499	DEPDC1B	DEP domain containing 1B [Source:HGNC Symbol;Acc:HGNC:24902]	33.8297	-2.07966	0.53913	-3.85744	0.000114582	0.0010882	53.0445	56.4835	11.8828	13.9078
ENSG00000150907	FOXO1	forkhead box O1 [Source:HGNC Symbol;Acc:HGNC:3819]	39.7311	-2.07899	0.497945	-4.17515	2.97795e-05	0.000320156	63.2811	65.0997	16.636	13.9078
ENSG00000185745	IFIT1	interferon induced protein with tetratricopeptide repeats 1 [Source:HGNC Symbol;Acc:HGNC:5407]	152.077	-2.07789	0.255413	-8.13541	4.10542e-16	1.38103e-14	238.235	253.697	57.0376	59.3401
ENSG00000233521	LINC01638	long intergenic non-protein coding RNA 1638 [Source:HGNC Symbol;Acc:HGNC:52425]	31.3835	-2.07625	0.591204	-3.51191	0.000444896	0.00369658	49.3221	52.6541	5.94141	17.6166
ENSG00000254535	PABPC4L	poly(A) binding protein cytoplasmic 4 like [Source:HGNC Symbol;Acc:HGNC:31955]	21.1012	-2.07494	0.704507	-2.94523	0.00322713	0.0207646	36.2936	31.5925	11.8828	4.63594
ENSG00000137812	KNL1	kinetochore scaffold 1 [Source:HGNC Symbol;Acc:HGNC:24054]	168.662	-2.06105	0.246384	-8.36517	6.00266e-17	2.13498e-15	276.39	267.1	73.6735	57.4857
ENSG00000080986	NDC80	NDC80, kinetochore complex component [Source:HGNC Symbol;Acc:HGNC:16909]	58.0598	-2.0574	0.415717	-4.94904	7.45802e-07	1.04616e-05	83.7544	103.394	23.7657	21.3253
ENSG00000131747	TOP2A	DNA topoisomerase II alpha [Source:HGNC Symbol;Acc:HGNC:11989]	602.826	-2.04861	0.131181	-15.6167	5.60684e-55	7.94538e-53	929.674	1011.92	238.845	230.87
ENSG00000184357	HIST1H1B	histone cluster 1 H1 family member b [Source:HGNC Symbol;Acc:HGNC:4719]	211.816	-2.03718	0.216792	-9.39695	5.61659e-21	2.4475e-19	353.63	327.413	85.5564	80.6654
ENSG00000163808	KIF15	kinesin family member 15 [Source:HGNC Symbol;Acc:HGNC:17273]	47.1983	-2.03436	0.458588	-4.43615	9.15831e-06	0.000107967	73.5178	78.5025	15.4477	21.3253
ENSG00000124749	COL21A1	collagen type XXI alpha 1 chain [Source:HGNC Symbol;Acc:HGNC:17025]	56.6991	-2.0282	0.41501	-4.88711	1.02327e-06	1.40902e-05	88.4075	93.8201	21.3891	23.1797
ENSG00000168078	PBK	PDZ binding kinase [Source:HGNC Symbol;Acc:HGNC:18282]	61.9445	-2.0257	0.39798	-5.08996	3.58147e-07	5.24883e-06	105.158	93.8201	23.7657	25.0341
ENSG00000189409	MMP23B	matrix metallopeptidase 23B [Source:HGNC Symbol;Acc:HGNC:7171]	40.2109	-2.01357	0.552389	-3.64521	0.000267176	0.00235013	89.3381	39.2513	20.2008	12.0534
ENSG00000221866	PLXNA4	plexin A4 [Source:HGNC Symbol;Acc:HGNC:9102]	43.4267	-1.99743	0.47633	-4.19336	2.7485e-05	0.000297622	71.6566	67.0144	20.2008	14.835
ENSG00000183598	HIST2H3D	histone cluster 2 H3 family member d [Source:HGNC Symbol;Acc:HGNC:25311]	49.0945	-1.99056	0.451147	-4.41221	1.02319e-05	0.000119341	67.9342	89.0334	19.0125	20.3981
ENSG00000093009	CDC45	cell division cycle 45 [Source:HGNC Symbol;Acc:HGNC:1739]	35.8214	-1.98956	0.535282	-3.71683	0.000201735	0.00181713	61.4199	52.6541	19.0125	10.1991
ENSG00000090889	KIF4A	kinesin family member 4A [Source:HGNC Symbol;Acc:HGNC:13339]	73.5181	-1.98793	0.363282	-5.47215	4.44607e-08	7.31408e-07	119.117	115.839	28.5188	30.5972
ENSG00000155011	DKK2	dickkopf WNT signaling pathway inhibitor 2 [Source:HGNC Symbol;Acc:HGNC:2892]	435.308	-1.98315	0.152323	-13.0193	9.49888e-39	8.46293e-37	680.272	710.352	165.171	185.438
ENSG00000249623	AC079858.1	novel transcript	18.5571	-1.97958	0.750068	-2.6392	0.0083103	0.0462606	26.9875	32.5498	3.56485	11.1263
ENSG00000197299	BLM	BLM RecQ like helicase [Source:HGNC Symbol;Acc:HGNC:1058]	33.6188	-1.97316	0.555691	-3.55082	0.000384033	0.00324329	53.0445	54.5688	8.31798	18.5438
ENSG00000152270	PDE3B	phosphodiesterase 3B [Source:HGNC Symbol;Acc:HGNC:8779]	18.0944	-1.96907	0.729557	-2.699	0.00695486	0.0398845	28.8488	28.7204	8.31798	6.49032
ENSG00000066735	KIF26A	kinesin family member 26A [Source:HGNC Symbol;Acc:HGNC:20226]	45.7615	-1.96885	0.470916	-4.18091	2.90351e-05	0.000313276	71.6566	73.7158	23.7657	13.9078
ENSG00000144821	MYH15	myosin heavy chain 15 [Source:HGNC Symbol;Acc:HGNC:31073]	20.4459	-1.96637	0.684836	-2.8713	0.00408787	0.025411	32.5712	32.5498	8.31798	8.34469
ENSG00000066279	ASPM	abnormal spindle microtubule assembly [Source:HGNC Symbol;Acc:HGNC:19048]	349.566	-1.96325	0.167138	-11.7463	7.38053e-32	4.97481e-30	550.918	561.963	142.594	142.787
ENSG00000125355	TMEM255A	transmembrane protein 255A [Source:HGNC Symbol;Acc:HGNC:26086]	20.8158	-1.96293	0.685931	-2.8617	0.00421379	0.0260514	32.5712	33.5072	10.6945	6.49032
ENSG00000198732	SMOC1	SPARC related modular calcium binding 1 [Source:HGNC Symbol;Acc:HGNC:20318]	89.2424	-1.9629	0.342192	-5.73624	9.67988e-09	1.70712e-07	125.632	157.962	42.7782	30.5972
ENSG00000183856	IQGAP3	IQ motif containing GTPase activating protein 3 [Source:HGNC Symbol;Acc:HGNC:20669]	132.846	-1.96246	0.275882	-7.11342	1.132e-12	3.0048e-11	227.068	196.256	48.7196	59.3401
ENSG00000065328	MCM10	minichromosome maintenance 10 replication initiation factor [Source:HGNC Symbol;Acc:HGNC:18043]	37.9244	-1.95778	0.504668	-3.87935	0.000104738	0.00100211	62.3505	58.3982	14.2594	16.6894
ENSG00000088882	CPXM1	carboxypeptidase X, M14 family member 1 [Source:HGNC Symbol;Acc:HGNC:15771]	255.511	-1.95658	0.216612	-9.03267	1.67529e-19	6.94704e-18	407.605	406.873	79.6149	127.952
ENSG00000249751	ECSCR	endothelial cell surface expressed chemotaxis and apoptosis regulator [Source:HGNC Symbol;Acc:HGNC:35454]	24.6863	-1.95578	0.634589	-3.08196	0.00205645	0.0141746	41.8772	36.3792	13.0711	7.41751
ENSG00000165495	PKNOX2	PBX/knotted 1 homeobox 2 [Source:HGNC Symbol;Acc:HGNC:16714]	508.734	-1.95126	0.142012	-13.7401	5.84163e-43	5.71368e-41	841.267	776.409	198.443	218.816
ENSG00000179388	EGR3	early growth response 3 [Source:HGNC Symbol;Acc:HGNC:3240]	38.075	-1.94549	0.50258	-3.87101	0.000108387	0.00103483	59.5587	61.2703	16.636	14.835
ENSG00000163485	ADORA1	adenosine A1 receptor [Source:HGNC Symbol;Acc:HGNC:262]	80.0412	-1.94129	0.369453	-5.25451	1.48417e-07	2.29275e-06	114.464	138.815	42.7782	24.1069
ENSG00000126787	DLGAP5	DLG associated protein 5 [Source:HGNC Symbol;Acc:HGNC:16864]	94.4652	-1.94059	0.327629	-5.92314	3.15843e-09	5.92724e-08	142.383	157.962	32.0836	45.4322
ENSG00000145681	HAPLN1	hyaluronan and proteoglycan link protein 1 [Source:HGNC Symbol;Acc:HGNC:2380]	737.242	-1.94039	0.117546	-16.5076	3.23753e-61	5.15628e-59	1140.92	1199.56	292.318	316.171
ENSG00000070182	SPTB	spectrin beta, erythrocytic [Source:HGNC Symbol;Acc:HGNC:11274]	22.6501	-1.93608	0.65178	-2.97045	0.00297364	0.0194112	32.5712	39.2513	9.50626	9.27188
ENSG00000076944	STXBP2	syntaxin binding protein 2 [Source:HGNC Symbol;Acc:HGNC:11445]	25.7348	-1.93106	0.624974	-3.08983	0.00200273	0.0138627	37.2242	44.038	14.2594	7.41751
ENSG00000101463	SYNDIG1	synapse differentiation inducing 1 [Source:HGNC Symbol;Acc:HGNC:15885]	58.4666	-1.91497	0.40658	-4.70994	2.47789e-06	3.20825e-05	98.6441	86.1613	24.9539	24.1069
ENSG00000184661	CDCA2	cell division cycle associated 2 [Source:HGNC Symbol;Acc:HGNC:14623]	104.199	-1.91488	0.30399	-6.29916	2.99262e-10	6.37375e-09	160.064	169.451	42.7782	44.505
ENSG00000220494	YAP1P1	Yes associated protein 1 pseudogene 1 [Source:HGNC Symbol;Acc:HGNC:38016]	23.4997	-1.91272	0.65398	-2.92474	0.00344741	0.0219621	46.5302	27.7631	9.50626	10.1991
ENSG00000075218	GTSE1	G2 and S-phase expressed 1 [Source:HGNC Symbol;Acc:HGNC:13698]	73.5951	-1.90613	0.38018	-5.01376	5.3377e-07	7.65439e-06	116.326	116.796	21.3891	39.8691
ENSG00000087116	ADAMTS2	ADAM metallopeptidase with thrombospondin type 1 motif 2 [Source:HGNC Symbol;Acc:HGNC:218]	22.9439	-1.90021	0.652943	-2.91023	0.00361168	0.022863	39.0854	33.5072	7.1297	12.0534
ENSG00000186185	KIF18B	kinesin family member 18B [Source:HGNC Symbol;Acc:HGNC:27102]	97.1784	-1.89391	0.321682	-5.88752	3.92022e-09	7.28093e-08	156.342	149.346	48.7196	34.306
ENSG00000157927	RADIL	Rap associating with DIL domain [Source:HGNC Symbol;Acc:HGNC:22226]	20.1764	-1.88664	0.702187	-2.68681	0.00721384	0.0410468	30.71	32.5498	11.8828	5.56313
ENSG00000171848	RRM2	ribonucleotide reductase regulatory subunit M2 [Source:HGNC Symbol;Acc:HGNC:10452]	243.286	-1.88424	0.199164	-9.4607	3.05879e-21	1.34924e-19	374.103	391.555	104.569	102.918
ENSG00000148541	FAM13C	family with sequence similarity 13 member C [Source:HGNC Symbol;Acc:HGNC:19371]	36.9436	-1.88056	0.509823	-3.68865	0.000225448	0.0020126	59.5587	56.4835	17.8242	13.9078
ENSG00000165244	ZNF367	zinc finger protein 367 [Source:HGNC Symbol;Acc:HGNC:18320]	32.222	-1.8802	0.551911	-3.40672	0.000657497	0.00523352	45.5996	55.5262	16.636	11.1263
ENSG00000145242	EPHA5	EPH receptor A5 [Source:HGNC Symbol;Acc:HGNC:3389]	62.4457	-1.86882	0.392655	-4.75943	1.94136e-06	2.55774e-05	96.7829	99.5642	23.7657	29.67
ENSG00000237234	Z99289.1	novel transcript	30.6604	-1.85936	0.571521	-3.25336	0.00114049	0.00853444	41.8772	54.5688	9.50626	16.6894
ENSG00000137965	IFI44	interferon induced protein 44 [Source:HGNC Symbol;Acc:HGNC:16938]	45.8736	-1.85571	0.471021	-3.93977	8.15594e-05	0.000805169	79.1014	65.0997	14.2594	25.0341
ENSG00000112984	KIF20A	kinesin family member 20A [Source:HGNC Symbol;Acc:HGNC:9787]	82.9861	-1.85177	0.342579	-5.40539	6.46688e-08	1.05135e-06	118.187	141.687	36.8368	35.2332
ENSG00000106484	MEST	mesoderm specific transcript [Source:HGNC Symbol;Acc:HGNC:7028]	4306.28	-1.84592	0.052384	-35.2383	5.18343e-272	5.18256e-269	6593.34	6885.25	1843.03	1903.52
ENSG00000111348	ARHGDIB	Rho GDP dissociation inhibitor beta [Source:HGNC Symbol;Acc:HGNC:679]	146.745	-1.84434	0.256413	-7.19285	6.34517e-13	1.72238e-11	227.998	230.721	68.9204	59.3401
ENSG00000181804	SLC9A9	solute carrier family 9 member A9 [Source:HGNC Symbol;Acc:HGNC:20653]	34.6866	-1.8424	0.522624	-3.52529	0.00042302	0.00353604	56.7669	51.6968	15.4477	14.835
ENSG00000156970	BUB1B	BUB1 mitotic checkpoint serine/threonine kinase B [Source:HGNC Symbol;Acc:HGNC:1149]	75.2502	-1.84058	0.358228	-5.138	2.77672e-07	4.1471e-06	107.95	127.327	33.2719	32.4516
ENSG00000143228	NUF2	NDC80 kinetochore complex component NUF2 [Source:HGNC Symbol;Acc:HGNC:14621]	60.218	-1.83358	0.416619	-4.40111	1.07701e-05	0.00012489	94.9217	93.8201	17.8242	34.306
ENSG00000120156	TEK	TEK receptor tyrosine kinase [Source:HGNC Symbol;Acc:HGNC:11724]	90.1035	-1.83012	0.324449	-5.64071	1.69347e-08	2.90815e-07	137.73	143.602	39.2133	39.8691
ENSG00000170961	HAS2	hyaluronan synthase 2 [Source:HGNC Symbol;Acc:HGNC:4819]	50.729	-1.82619	0.435149	-4.19669	2.70839e-05	0.000294163	86.5463	71.8011	21.3891	23.1797
ENSG00000178662	CSRNP3	cysteine and serine rich nuclear protein 3 [Source:HGNC Symbol;Acc:HGNC:30729]	104.442	-1.82261	0.302414	-6.02687	1.6717e-09	3.25249e-08	167.509	157.962	48.7196	43.5779
ENSG00000137804	NUSAP1	nucleolar and spindle associated protein 1 [Source:HGNC Symbol;Acc:HGNC:18538]	99.641	-1.81966	0.313644	-5.80167	6.56566e-09	1.18399e-07	142.383	168.493	40.4016	47.2866
ENSG00000112742	TTK	TTK protein kinase [Source:HGNC Symbol;Acc:HGNC:12401]	76.9666	-1.81673	0.361219	-5.02945	4.919e-07	7.09922e-06	105.158	134.986	29.7071	38.0147
ENSG00000183186	C2CD4C	C2 calcium dependent domain containing 4C [Source:HGNC Symbol;Acc:HGNC:29417]	25.8151	-1.80481	0.603136	-2.99238	0.00276814	0.0183021	39.0854	41.166	11.8828	11.1263
ENSG00000183876	ARSI	arylsulfatase family member I [Source:HGNC Symbol;Acc:HGNC:32521]	339.912	-1.80374	0.168864	-10.6816	1.24098e-26	6.93601e-25	545.334	511.224	155.665	147.423
ENSG00000154839	SKA1	spindle and kinetochore associated complex subunit 1 [Source:HGNC Symbol;Acc:HGNC:28109]	38.2064	-1.79883	0.497954	-3.61245	0.00030332	0.00262319	62.3505	56.4835	15.4477	18.5438
ENSG00000157680	DGKI	diacylglycerol kinase iota [Source:HGNC Symbol;Acc:HGNC:2855]	312.334	-1.7977	0.174548	-10.2991	7.10872e-25	3.70828e-23	482.053	488.247	139.029	140.005
ENSG00000092853	CLSPN	claspin [Source:HGNC Symbol;Acc:HGNC:19715]	46.8227	-1.79552	0.491175	-3.65556	0.00025662	0.0022617	89.3381	55.5262	28.5188	13.9078
ENSG00000185483	ROR1	receptor tyrosine kinase like orphan receptor 1 [Source:HGNC Symbol;Acc:HGNC:10256]	34.5192	-1.78305	0.555525	-3.20966	0.00132893	0.0097508	56.7669	50.7394	8.31798	22.2525
ENSG00000197872	FAM49A	family with sequence similarity 49 member A [Source:HGNC Symbol;Acc:HGNC:25373]	81.2011	-1.778	0.343563	-5.17518	2.2769e-07	3.44058e-06	117.256	134.029	39.2133	34.306
ENSG00000085840	ORC1	origin recognition complex subunit 1 [Source:HGNC Symbol;Acc:HGNC:8487]	28.1609	-1.77376	0.614972	-2.88429	0.00392291	0.0245739	57.6975	29.6778	9.50626	15.7622
ENSG00000132334	PTPRE	protein tyrosine phosphatase, receptor type E [Source:HGNC Symbol;Acc:HGNC:9669]	46.1254	-1.77347	0.45464	-3.90082	9.58668e-05	0.000925598	64.2117	78.5025	21.3891	20.3981
ENSG00000214676	RPL9P16	ribosomal protein L9 pseudogene 16 [Source:HGNC Symbol;Acc:HGNC:36851]	39.7193	-1.75946	0.486737	-3.6148	0.000300582	0.00260326	58.6281	64.1423	16.636	19.471
ENSG00000169679	BUB1	BUB1 mitotic checkpoint serine/threonine kinase [Source:HGNC Symbol;Acc:HGNC:1148]	133.212	-1.7565	0.277517	-6.32934	2.46218e-10	5.29414e-09	214.039	196.256	72.4852	50.0682
ENSG00000188517	COL25A1	collagen type XXV alpha 1 chain [Source:HGNC Symbol;Acc:HGNC:18603]	208.905	-1.75559	0.212569	-8.25889	1.47034e-16	5.09861e-15	324.781	319.754	97.4392	93.646
ENSG00000196584	XRCC2	X-ray repair cross complementing 2 [Source:HGNC Symbol;Acc:HGNC:12829]	40.6758	-1.75474	0.48329	-3.63083	0.000282516	0.00246818	57.6975	67.9717	16.636	20.3981
ENSG00000109805	NCAPG	non-SMC condensin I complex subunit G [Source:HGNC Symbol;Acc:HGNC:24304]	115.284	-1.74501	0.290728	-6.00222	1.94643e-09	3.74252e-08	160.995	194.342	51.0962	54.7041
ENSG00000172296	SPTLC3	serine palmitoyltransferase long chain base subunit 3 [Source:HGNC Symbol;Acc:HGNC:16253]	372.204	-1.73875	0.167697	-10.3684	3.45378e-25	1.82817e-23	567.669	576.323	193.69	151.132
ENSG00000118997	DNAH7	dynein axonemal heavy chain 7 [Source:HGNC Symbol;Acc:HGNC:18661]	37.5762	-1.73557	0.511325	-3.39426	0.000688142	0.00544804	64.2117	51.6968	13.0711	21.3253
ENSG00000198879	SFMBT2	Scm like with four mbt domains 2 [Source:HGNC Symbol;Acc:HGNC:20256]	86.2514	-1.73284	0.346589	-4.9997	5.74184e-07	8.2143e-06	123.77	140.73	49.9079	30.5972
ENSG00000189056	RELN	reelin [Source:HGNC Symbol;Acc:HGNC:9957]	49.3565	-1.72519	0.448767	-3.84428	0.000120905	0.00114162	72.5872	79.4599	16.636	28.7428
ENSG00000142731	PLK4	polo like kinase 4 [Source:HGNC Symbol;Acc:HGNC:11397]	59.3301	-1.72328	0.396305	-4.34837	1.37152e-05	0.000156124	90.2687	91.9054	27.3305	27.8156
ENSG00000185130	HIST1H2BL	histone cluster 1 H2B family member l [Source:HGNC Symbol;Acc:HGNC:4748]	43.7112	-1.709	0.471658	-3.6234	0.00029076	0.00252716	77.2402	56.4835	22.5774	18.5438
ENSG00000176658	MYO1D	myosin ID [Source:HGNC Symbol;Acc:HGNC:7598]	50.5741	-1.70288	0.432514	-3.93717	8.24481e-05	0.000812606	71.6566	83.2893	21.3891	25.9613
ENSG00000165323	FAT3	FAT atypical cadherin 3 [Source:HGNC Symbol;Acc:HGNC:23112]	560.571	-1.69391	0.131381	-12.8931	4.92015e-38	4.25711e-36	883.144	830.021	260.234	268.885
ENSG00000158528	PPP1R9A	protein phosphatase 1 regulatory subunit 9A [Source:HGNC Symbol;Acc:HGNC:14946]	29.9885	-1.69347	0.556653	-3.04224	0.00234821	0.0158875	46.5302	44.9954	15.4477	12.9806
ENSG00000158164	TMSB15A	thymosin beta 15a [Source:HGNC Symbol;Acc:HGNC:30744]	27.9565	-1.69248	0.598807	-2.82642	0.0047071	0.0285905	31.6406	53.6115	15.4477	11.1263
ENSG00000177098	SCN4B	sodium voltage-gated channel beta subunit 4 [Source:HGNC Symbol;Acc:HGNC:10592]	51.713	-1.68639	0.425968	-3.95896	7.52765e-05	0.000748559	72.5872	85.204	24.9539	24.1069
ENSG00000115163	CENPA	centromere protein A [Source:HGNC Symbol;Acc:HGNC:1851]	27.3851	-1.6781	0.613835	-2.73379	0.00626099	0.0366674	46.5302	37.3366	7.1297	18.5438
ENSG00000207612	MIR604	microRNA 604 [Source:HGNC Symbol;Acc:HGNC:32860]	23.8753	-1.67253	0.623305	-2.68332	0.00728959	0.0413851	33.5018	39.2513	10.6945	12.0534
ENSG00000126822	PLEKHG3	pleckstrin homology and RhoGEF domain containing G3 [Source:HGNC Symbol;Acc:HGNC:20364]	161.878	-1.67088	0.267307	-6.25077	4.08427e-10	8.60709e-09	256.847	234.55	98.6275	57.4857
ENSG00000184156	KCNQ3	potassium voltage-gated channel subfamily Q member 3 [Source:HGNC Symbol;Acc:HGNC:6297]	37.5679	-1.66819	0.504614	-3.30588	0.000946769	0.00721075	62.3505	51.6968	21.3891	14.835
ENSG00000109819	PPARGC1A	PPARG coactivator 1 alpha [Source:HGNC Symbol;Acc:HGNC:9237]	28.1901	-1.66681	0.573983	-2.90394	0.00368503	0.0232945	46.5302	39.2513	13.0711	13.9078
ENSG00000161888	SPC24	SPC24, NDC80 kinetochore complex component [Source:HGNC Symbol;Acc:HGNC:26913]	67.6643	-1.66464	0.371771	-4.47759	7.54913e-06	9.03937e-05	107.95	97.6495	34.4602	30.5972
ENSG00000112559	MDFI	MyoD family inhibitor [Source:HGNC Symbol;Acc:HGNC:6967]	216.268	-1.66141	0.208144	-7.982	1.4398e-15	4.66044e-14	321.989	335.072	106.945	101.064
ENSG00000051341	POLQ	DNA polymerase theta [Source:HGNC Symbol;Acc:HGNC:9186]	78.0471	-1.65821	0.355428	-4.6654	3.08018e-06	3.91097e-05	132.146	105.308	32.0836	42.6507
ENSG00000131746	TNS4	tensin 4 [Source:HGNC Symbol;Acc:HGNC:24352]	96.1155	-1.65548	0.316637	-5.22833	1.71045e-07	2.6176e-06	154.48	136.901	52.2844	40.7963
ENSG00000096060	FKBP5	FK506 binding protein 5 [Source:HGNC Symbol;Acc:HGNC:3721]	141.177	-1.64361	0.256711	-6.40255	1.52807e-10	3.34559e-09	212.178	215.403	71.297	65.8304
ENSG00000259290	AP001007.3	novel transcript, sense intronic to PKNOX2	37.6758	-1.642	0.496471	-3.30733	0.000941884	0.00718571	61.4199	52.6541	19.0125	17.6166
ENSG00000189057	FAM111B	family with sequence similarity 111 member B [Source:HGNC Symbol;Acc:HGNC:24200]	28.6093	-1.64033	0.569755	-2.87901	0.00398927	0.0249115	44.669	42.1233	11.8828	15.7622
ENSG00000170571	EMB	embigin [Source:HGNC Symbol;Acc:HGNC:30465]	129.859	-1.63919	0.272828	-6.00815	1.87651e-09	3.62355e-08	177.746	215.403	64.1673	62.1216
ENSG00000181634	TNFSF15	TNF superfamily member 15 [Source:HGNC Symbol;Acc:HGNC:11931]	177.362	-1.63853	0.239351	-6.84571	7.60967e-12	1.88898e-10	267.084	270.929	71.297	100.136
ENSG00000137959	IFI44L	interferon induced protein 44 like [Source:HGNC Symbol;Acc:HGNC:17817]	51.5514	-1.63658	0.427447	-3.82872	0.000128811	0.00120615	69.7954	86.1613	26.1422	24.1069
ENSG00000152784	PRDM8	PR/SET domain 8 [Source:HGNC Symbol;Acc:HGNC:13993]	240.575	-1.63511	0.202144	-8.08884	6.02346e-16	2.01121e-14	350.838	376.238	129.523	105.699
ENSG00000182013	PNMA8A	PNMA family member 8A [Source:HGNC Symbol;Acc:HGNC:25578]	65.6616	-1.63333	0.394857	-4.13652	3.52611e-05	0.00037373	94.9217	104.351	22.5774	40.7963
ENSG00000166922	SCG5	secretogranin V [Source:HGNC Symbol;Acc:HGNC:10816]	67.4174	-1.62961	0.371775	-4.38333	1.16878e-05	0.000134406	107.95	95.7348	34.4602	31.5244
ENSG00000165300	SLITRK5	SLIT and NTRK like family member 5 [Source:HGNC Symbol;Acc:HGNC:20295]	248.06	-1.62357	0.198116	-8.19505	2.50484e-16	8.5866e-15	392.715	357.091	111.699	130.734
ENSG00000061918	GUCY1B1	guanylate cyclase 1 soluble subunit beta 1 [Source:HGNC Symbol;Acc:HGNC:4687]	30.6662	-1.62163	0.551337	-2.94127	0.00326866	0.0209719	40.9466	51.6968	14.2594	15.7622
ENSG00000168961	LGALS9	galectin 9 [Source:HGNC Symbol;Acc:HGNC:6570]	28.2654	-1.62076	0.583454	-2.77787	0.00547164	0.0326502	39.0854	45.9527	17.8242	10.1991
ENSG00000117724	CENPF	centromere protein F [Source:HGNC Symbol;Acc:HGNC:1857]	464.603	-1.61906	0.145872	-11.0992	1.26609e-28	7.47077e-27	740.761	661.527	223.397	232.724
ENSG00000139174	PRICKLE1	prickle planar cell polarity protein 1 [Source:HGNC Symbol;Acc:HGNC:17019]	155.409	-1.61787	0.250024	-6.47084	9.74598e-11	2.17886e-09	233.582	234.55	86.7446	66.7576
ENSG00000135451	TROAP	trophinin associated protein [Source:HGNC Symbol;Acc:HGNC:12327]	37.828	-1.60766	0.520065	-3.09126	0.00199306	0.0138065	50.2527	64.1423	11.8828	25.0341
ENSG00000198901	PRC1	protein regulator of cytokinesis 1 [Source:HGNC Symbol;Acc:HGNC:9341]	163.588	-1.59476	0.241708	-6.59785	4.17154e-11	9.63739e-10	235.443	255.612	89.1212	74.1751
ENSG00000108984	MAP2K6	mitogen-activated protein kinase kinase 6 [Source:HGNC Symbol;Acc:HGNC:6846]	97.0675	-1.59465	0.326296	-4.88713	1.02317e-06	1.40902e-05	124.701	167.536	40.4016	55.6313
ENSG00000072571	HMMR	hyaluronan mediated motility receptor [Source:HGNC Symbol;Acc:HGNC:5012]	51.5832	-1.58671	0.458801	-3.45839	0.000543415	0.00440136	62.3505	91.9054	34.4602	17.6166
ENSG00000162631	NTNG1	netrin G1 [Source:HGNC Symbol;Acc:HGNC:23319]	178.793	-1.5861	0.246903	-6.424	1.32742e-10	2.92406e-09	275.459	262.313	68.9204	108.481
ENSG00000143127	ITGA10	integrin subunit alpha 10 [Source:HGNC Symbol;Acc:HGNC:6135]	192.057	-1.58396	0.223979	-7.07191	1.52815e-12	4.02667e-11	266.153	310.181	92.6861	99.2091
ENSG00000205213	LGR4	leucine rich repeat containing G protein-coupled receptor 4 [Source:HGNC Symbol;Acc:HGNC:13299]	2868.45	-1.58323	0.0607551	-26.0592	1.05797e-149	5.14603e-147	4229.6	4375.08	1406.93	1462.18
ENSG00000118193	KIF14	kinesin family member 14 [Source:HGNC Symbol;Acc:HGNC:19181]	106.67	-1.58207	0.303608	-5.2109	1.87925e-07	2.86133e-06	152.619	166.579	62.979	44.505
ENSG00000088325	TPX2	TPX2, microtubule nucleation factor [Source:HGNC Symbol;Acc:HGNC:1249]	272.548	-1.57631	0.187645	-8.40047	4.44684e-17	1.59105e-15	388.062	428.892	129.523	143.714
ENSG00000142552	RCN3	reticulocalbin 3 [Source:HGNC Symbol;Acc:HGNC:21145]	111.853	-1.56555	0.287382	-5.44762	5.10481e-08	8.35953e-07	162.856	171.365	59.4141	53.7769
ENSG00000127083	OMD	osteomodulin [Source:HGNC Symbol;Acc:HGNC:8134]	30.4865	-1.56289	0.565309	-2.76467	0.00569803	0.0337772	55.8363	35.4219	13.0711	17.6166
ENSG00000196747	HIST1H2AI	histone cluster 1 H2A family member i [Source:HGNC Symbol;Acc:HGNC:4725]	43.2902	-1.56002	0.459218	-3.39712	0.00068098	0.00539894	66.0729	63.185	22.5774	21.3253
ENSG00000165124	SVEP1	sushi, von Willebrand factor type A, EGF and pentraxin domain containing 1 [Source:HGNC Symbol;Acc:HGNC:15985]	1099.71	-1.5596	0.0949031	-16.4336	1.09921e-60	1.70538e-58	1641.59	1644.72	531.162	581.347
ENSG00000187772	LIN28B	lin-28 homolog B [Source:HGNC Symbol;Acc:HGNC:32207]	34.3844	-1.55713	0.519849	-2.99535	0.00274131	0.018158	51.1833	51.6968	14.2594	20.3981
ENSG00000112137	PHACTR1	phosphatase and actin regulator 1 [Source:HGNC Symbol;Acc:HGNC:20990]	46.4735	-1.5494	0.447138	-3.46515	0.000529939	0.0043105	67.0035	71.8011	20.2008	26.8885
ENSG00000198826	ARHGAP11A	Rho GTPase activating protein 11A [Source:HGNC Symbol;Acc:HGNC:15783]	253.846	-1.54791	0.192346	-8.04753	8.44846e-16	2.78474e-14	361.075	395.385	131.899	127.025
ENSG00000124635	HIST1H2BJ	histone cluster 1 H2B family member j [Source:HGNC Symbol;Acc:HGNC:4761]	174.938	-1.54771	0.230392	-6.71772	1.84584e-11	4.4352e-10	267.084	254.655	84.3681	93.646
ENSG00000197321	SVIL	supervillin [Source:HGNC Symbol;Acc:HGNC:11480]	2280.02	-1.54699	0.0672822	-22.9925	5.54295e-117	1.81375e-114	3465.57	3327.74	1183.53	1143.22
ENSG00000100526	CDKN3	cyclin dependent kinase inhibitor 3 [Source:HGNC Symbol;Acc:HGNC:1791]	27.0034	-1.54553	0.586434	-2.63547	0.00840198	0.0467265	39.0854	41.166	16.636	11.1263
ENSG00000107736	CDH23	cadherin related 23 [Source:HGNC Symbol;Acc:HGNC:13733]	96.7628	-1.53957	0.319496	-4.81875	1.44459e-06	1.94017e-05	125.632	162.749	43.9665	54.7041
ENSG00000175063	UBE2C	ubiquitin conjugating enzyme E2 C [Source:HGNC Symbol;Acc:HGNC:15937]	50.5806	-1.5342	0.439442	-3.49125	0.000480771	0.00396719	60.4893	89.9907	24.9539	26.8885
ENSG00000126785	RHOJ	ras homolog family member J [Source:HGNC Symbol;Acc:HGNC:688]	261.693	-1.53105	0.191425	-7.99816	1.26288e-15	4.10994e-14	414.119	363.792	130.711	138.151
ENSG00000077092	RARB	retinoic acid receptor beta [Source:HGNC Symbol;Acc:HGNC:9865]	295.599	-1.53101	0.180662	-8.47442	2.36258e-17	8.5552e-16	465.302	413.574	144.97	158.549
ENSG00000082497	SERTAD4	SERTA domain containing 4 [Source:HGNC Symbol;Acc:HGNC:25236]	102.992	-1.52806	0.302334	-5.05421	4.32171e-07	6.27747e-06	161.925	143.602	58.2259	48.2138
ENSG00000176692	FOXC2	forkhead box C2 [Source:HGNC Symbol;Acc:HGNC:3801]	168.796	-1.52138	0.236719	-6.42696	1.30184e-10	2.87829e-09	253.125	246.996	96.2509	78.811
ENSG00000260230	FRRS1L	ferric chelate reductase 1 like [Source:HGNC Symbol;Acc:HGNC:1362]	384.743	-1.5183	0.15496	-9.79805	1.14776e-22	5.4791e-21	570.461	570.579	194.878	203.054
ENSG00000011677	GABRA3	gamma-aminobutyric acid type A receptor alpha3 subunit [Source:HGNC Symbol;Acc:HGNC:4077]	45.2953	-1.51771	0.464166	-3.26976	0.0010764	0.00810207	72.5872	61.2703	29.7071	17.6166
ENSG00000183098	GPC6	glypican 6 [Source:HGNC Symbol;Acc:HGNC:4454]	553.515	-1.51555	0.133101	-11.3865	4.88312e-30	3.04088e-28	786.361	854.912	273.305	299.482
ENSG00000122952	ZWINT	ZW10 interacting kinetochore protein [Source:HGNC Symbol;Acc:HGNC:13195]	73.302	-1.51388	0.352606	-4.29342	1.75945e-05	0.000197166	105.158	112.01	38.025	38.0147
ENSG00000145386	CCNA2	cyclin A2 [Source:HGNC Symbol;Acc:HGNC:1578]	122.751	-1.51057	0.28347	-5.32885	9.88372e-08	1.5617e-06	164.717	198.171	72.4852	55.6313
ENSG00000154822	PLCL2	phospholipase C like 2 [Source:HGNC Symbol;Acc:HGNC:9064]	101.578	-1.5105	0.300986	-5.01852	5.20723e-07	7.47324e-06	151.689	149.346	48.7196	56.5585
ENSG00000104324	CPQ	carboxypeptidase Q [Source:HGNC Symbol;Acc:HGNC:16910]	146.926	-1.50397	0.256474	-5.86404	4.51739e-09	8.32987e-08	240.096	194.342	77.2384	76.0294
ENSG00000138180	CEP55	centrosomal protein 55 [Source:HGNC Symbol;Acc:HGNC:1161]	48.8526	-1.50328	0.431606	-3.48299	0.000495847	0.00406735	68.8648	75.6305	24.9539	25.9613
ENSG00000254932	AP001007.1	novel transcript, antisense to PKNOX2	53.0669	-1.50311	0.416567	-3.60833	0.000308177	0.00266263	71.6566	85.204	28.5188	26.8885
ENSG00000075702	WDR62	WD repeat domain 62 [Source:HGNC Symbol;Acc:HGNC:24502]	55.7047	-1.49999	0.410798	-3.65142	0.000260795	0.00229624	80.9626	83.2893	34.4602	24.1069
ENSG00000182472	CAPN12	calpain 12 [Source:HGNC Symbol;Acc:HGNC:13249]	52.7623	-1.49841	0.417058	-3.59282	0.00032712	0.00280743	71.6566	84.2466	27.3305	27.8156
ENSG00000173262	SLC2A14	solute carrier family 2 member 14 [Source:HGNC Symbol;Acc:HGNC:18301]	42.1444	-1.49798	0.475363	-3.15124	0.00162578	0.0115467	54.9057	69.8864	17.8242	25.9613
ENSG00000076382	SPAG5	sperm associated antigen 5 [Source:HGNC Symbol;Acc:HGNC:13452]	95.2809	-1.49785	0.338624	-4.42335	9.71812e-06	0.000114088	132.146	148.389	65.3555	35.2332
ENSG00000112541	PDE10A	phosphodiesterase 10A [Source:HGNC Symbol;Acc:HGNC:8772]	177.592	-1.49539	0.227336	-6.57789	4.7717e-11	1.09816e-09	268.945	255.612	90.3095	95.5004
ENSG00000267269	AC010776.1	novel transcript, antisense to CCBE1	56.0052	-1.49117	0.404908	-3.68274	0.000230738	0.00205574	86.5463	78.5025	32.0836	26.8885
ENSG00000165512	ZNF22	zinc finger protein 22 [Source:HGNC Symbol;Acc:HGNC:13012]	95.24	-1.49095	0.311133	-4.79201	1.65116e-06	2.20281e-05	149.827	131.157	49.9079	50.0682
ENSG00000170430	MGMT	O-6-methylguanine-DNA methyltransferase [Source:HGNC Symbol;Acc:HGNC:7059]	36.4573	-1.47969	0.506417	-2.92188	0.00347926	0.022118	62.3505	44.9954	19.0125	19.471
ENSG00000137807	KIF23	kinesin family member 23 [Source:HGNC Symbol;Acc:HGNC:6392]	235.559	-1.47842	0.198318	-7.45482	8.99896e-14	2.61639e-12	340.601	353.261	117.64	130.734
ENSG00000185742	C11orf87	chromosome 11 open reading frame 87 [Source:HGNC Symbol;Acc:HGNC:33788]	33.8447	-1.47504	0.533071	-2.76707	0.00565629	0.0335518	58.6281	41.166	14.2594	21.3253
ENSG00000117399	CDC20	cell division cycle 20 [Source:HGNC Symbol;Acc:HGNC:1723]	113.46	-1.47437	0.289128	-5.09936	3.40795e-07	5.01085e-06	149.827	183.811	61.7907	58.4129
ENSG00000251745	RNU7-124P	RNA, U7 small nuclear 124 pseudogene [Source:HGNC Symbol;Acc:HGNC:45658]	42.7939	-1.47103	0.463822	-3.17155	0.0015163	0.0109418	61.4199	64.1423	26.1422	19.471
ENSG00000196371	FUT4	fucosyltransferase 4 [Source:HGNC Symbol;Acc:HGNC:4015]	38.5996	-1.46877	0.485276	-3.02667	0.0024726	0.0166167	55.8363	57.4409	22.5774	18.5438
ENSG00000160097	FNDC5	fibronectin type III domain containing 5 [Source:HGNC Symbol;Acc:HGNC:20240]	77.9423	-1.4685	0.342778	-4.28412	1.83464e-05	0.000204954	118.187	111.052	38.025	44.505
ENSG00000259073	FOXN3-AS2	FOXN3 antisense RNA 2 [Source:HGNC Symbol;Acc:HGNC:30119]	33.0589	-1.4607	0.526349	-2.77515	0.0055177	0.0328706	53.9751	43.0807	16.636	18.5438
ENSG00000175274	TP53I11	tumor protein p53 inducible protein 11 [Source:HGNC Symbol;Acc:HGNC:16842]	251.124	-1.44878	0.1907	-7.59717	3.02675e-14	9.06362e-13	362.005	373.366	131.899	137.224
ENSG00000267000	AC016229.1	novel transcript, antisense to CCBE1	41.6155	-1.44842	0.467887	-3.09567	0.00196369	0.013645	55.8363	66.057	21.3891	23.1797
ENSG00000138160	KIF11	kinesin family member 11 [Source:HGNC Symbol;Acc:HGNC:6388]	211.539	-1.44623	0.210259	-6.87832	6.05608e-12	1.51377e-10	295.002	323.584	120.017	107.554
ENSG00000162409	PRKAA2	protein kinase AMP-activated catalytic subunit alpha 2 [Source:HGNC Symbol;Acc:HGNC:9377]	157.408	-1.44313	0.244404	-5.90472	3.53251e-09	6.58803e-08	226.137	233.593	93.8743	76.0294
ENSG00000167900	TK1	thymidine kinase 1 [Source:HGNC Symbol;Acc:HGNC:11830]	91.3059	-1.43839	0.323973	-4.43985	9.00231e-06	0.000106239	131.215	134.986	58.2259	40.7963
ENSG00000242193	CRYZL2P	crystallin zeta like 2, pseudogene [Source:HGNC Symbol;Acc:HGNC:52164]	38.6859	-1.43686	0.494037	-2.9084	0.00363289	0.0229891	67.0035	45.9527	21.3891	20.3981
ENSG00000141068	KSR1	kinase suppressor of ras 1 [Source:HGNC Symbol;Acc:HGNC:6465]	812.52	-1.43509	0.107683	-13.327	1.61335e-40	1.489e-38	1158.6	1213.92	440.853	436.706
ENSG00000249609	AC080188.1	novel transcript	56.6965	-1.42739	0.411799	-3.46622	0.000527839	0.00429648	91.1993	73.7158	36.8368	25.0341
ENSG00000154556	SORBS2	sorbin and SH3 domain containing 2 [Source:HGNC Symbol;Acc:HGNC:24098]	73.7756	-1.42545	0.349814	-4.07487	4.60392e-05	0.000477561	110.742	104.351	39.2133	40.7963
ENSG00000092470	WDR76	WD repeat domain 76 [Source:HGNC Symbol;Acc:HGNC:25773]	88.0547	-1.42489	0.320108	-4.45127	8.53646e-06	0.00010134	127.493	129.242	46.343	49.141
ENSG00000106772	PRUNE2	prune homolog 2 [Source:HGNC Symbol;Acc:HGNC:25209]	55.9023	-1.42353	0.406198	-3.50453	0.000457419	0.00378839	85.6156	77.5452	26.1422	34.306
ENSG00000134690	CDCA8	cell division cycle associated 8 [Source:HGNC Symbol;Acc:HGNC:14629]	82.7751	-1.42145	0.340112	-4.17936	2.92325e-05	0.000315029	124.701	115.839	53.4727	37.0875
ENSG00000153044	CENPH	centromere protein H [Source:HGNC Symbol;Acc:HGNC:17268]	55.0779	-1.41903	0.406107	-3.49422	0.000475447	0.00392505	77.2402	83.2893	27.3305	32.4516
ENSG00000151725	CENPU	centromere protein U [Source:HGNC Symbol;Acc:HGNC:21348]	57.4856	-1.41797	0.407914	-3.47614	0.000508678	0.00416311	89.3381	77.5452	38.025	25.0341
ENSG00000171241	SHCBP1	SHC binding and spindle associated 1 [Source:HGNC Symbol;Acc:HGNC:29547]	73.2759	-1.41158	0.359053	-3.93141	8.44505e-05	0.000829163	100.505	112.967	33.2719	46.3594
ENSG00000250320	AC113383.1		62.8631	-1.40978	0.386928	-3.64352	0.000268935	0.00236444	85.6156	96.6921	40.4016	28.7428
ENSG00000234091	AL157392.2	novel transcript	66.1495	-1.40848	0.371354	-3.79281	0.000148951	0.00138321	101.436	90.9481	33.2719	38.9419
ENSG00000144354	CDCA7	cell division cycle associated 7 [Source:HGNC Symbol;Acc:HGNC:14628]	140.97	-1.4077	0.262021	-5.37246	7.76713e-08	1.24586e-06	224.276	184.768	84.3681	70.4663
ENSG00000015133	CCDC88C	coiled-coil domain containing 88C [Source:HGNC Symbol;Acc:HGNC:19967]	38.7812	-1.40545	0.49065	-2.86447	0.00417709	0.0258511	56.7669	55.5262	26.1422	16.6894
ENSG00000100234	TIMP3	TIMP metallopeptidase inhibitor 3 [Source:HGNC Symbol;Acc:HGNC:11822]	398.803	-1.40439	0.166127	-8.45369	2.82227e-17	1.01788e-15	585.35	574.409	184.184	251.268
ENSG00000259649	AC027808.2		41.0347	-1.40408	0.469977	-2.98755	0.00281227	0.0185461	54.9057	64.1423	23.7657	21.3253
ENSG00000100342	APOL1	apolipoprotein L1 [Source:HGNC Symbol;Acc:HGNC:618]	145.095	-1.39715	0.2528	-5.52671	3.26288e-08	5.45744e-07	225.206	195.299	81.9915	77.8838
ENSG00000125965	GDF5	growth differentiation factor 5 [Source:HGNC Symbol;Acc:HGNC:4220]	620.082	-1.39694	0.121685	-11.48	1.66262e-30	1.08022e-28	898.034	899.907	337.472	344.914
ENSG00000228323	AC008440.1	novel transcript, antisense to MYADM	71.3086	-1.3966	0.356588	-3.91658	8.98156e-05	0.00087563	107.95	98.6068	41.5899	37.0875
ENSG00000130707	ASS1	argininosuccinate synthase 1 [Source:HGNC Symbol;Acc:HGNC:758]	391.849	-1.39174	0.15391	-9.04256	1.53042e-19	6.36097e-18	560.224	575.366	205.573	226.234
ENSG00000101447	FAM83D	family with sequence similarity 83 member D [Source:HGNC Symbol;Acc:HGNC:16122]	66.967	-1.38121	0.36664	-3.76721	0.00016508	0.00151657	98.6441	94.7774	39.2133	35.2332
ENSG00000140451	PIF1	PIF1 5'-to-3' DNA helicase [Source:HGNC Symbol;Acc:HGNC:26220]	34.6162	-1.37675	0.508294	-2.70858	0.00675721	0.0390027	52.1139	47.8674	19.0125	19.471
ENSG00000117152	RGS4	regulator of G protein signaling 4 [Source:HGNC Symbol;Acc:HGNC:10000]	5423.19	-1.37615	0.0480245	-28.6551	1.38501e-180	9.23183e-178	7724.95	7940.24	2911.29	3116.28
ENSG00000069667	RORA	RAR related orphan receptor A [Source:HGNC Symbol;Acc:HGNC:10258]	480.367	-1.3754	0.137946	-9.97057	2.05058e-23	1.00557e-21	699.815	687.376	262.61	271.666
ENSG00000196787	HIST1H2AG	histone cluster 1 H2A family member g [Source:HGNC Symbol;Acc:HGNC:4737]	200.096	-1.36806	0.216223	-6.32707	2.49863e-10	5.3661e-09	308.961	268.057	109.322	114.044
ENSG00000142945	KIF2C	kinesin family member 2C [Source:HGNC Symbol;Acc:HGNC:6393]	92.7134	-1.36695	0.31176	-4.38461	1.16192e-05	0.000133703	134.938	132.114	54.661	49.141
ENSG00000203727	SAMD5	sterile alpha motif domain containing 5 [Source:HGNC Symbol;Acc:HGNC:21180]	68.4239	-1.36297	0.362627	-3.75861	0.000170861	0.00156602	98.6441	98.6068	35.6485	40.7963
ENSG00000138778	CENPE	centromere protein E [Source:HGNC Symbol;Acc:HGNC:1856]	136.989	-1.3596	0.269435	-5.04611	4.50889e-07	6.52828e-06	201.941	191.47	91.4978	63.0488
ENSG00000203872	C6orf163	chromosome 6 open reading frame 163 [Source:HGNC Symbol;Acc:HGNC:21403]	74.9648	-1.35525	0.352337	-3.84646	0.000119837	0.00113332	112.603	103.394	35.6485	48.2138
ENSG00000161800	RACGAP1	Rac GTPase activating protein 1 [Source:HGNC Symbol;Acc:HGNC:9804]	232.735	-1.35492	0.19935	-6.79667	1.07063e-11	2.62086e-10	318.267	351.347	125.958	135.369
ENSG00000187951	AC091057.1	OTU deubiquitinase 7A pseudogene [Source:NCBI gene;Acc:100288637]	121.462	-1.35481	0.27165	-4.98734	6.12165e-07	8.73683e-06	173.093	176.152	68.9204	67.6847
ENSG00000174738	NR1D2	nuclear receptor subfamily 1 group D member 2 [Source:HGNC Symbol;Acc:HGNC:7963]	824.162	-1.35221	0.107037	-12.6331	1.38684e-36	1.1345e-34	1149.3	1219.66	462.242	465.449
ENSG00000135636	DYSF	dysferlin [Source:HGNC Symbol;Acc:HGNC:3097]	210.013	-1.3467	0.213381	-6.31122	2.76852e-10	5.91746e-09	308.961	294.863	104.569	131.661
ENSG00000066056	TIE1	tyrosine kinase with immunoglobulin like and EGF like domains 1 [Source:HGNC Symbol;Acc:HGNC:11809]	76.2887	-1.34537	0.348843	-3.85665	0.000114949	0.00109111	119.117	99.5642	47.5313	38.9419
ENSG00000177374	HIC1	HIC ZBTB transcriptional repressor 1 [Source:HGNC Symbol;Acc:HGNC:4909]	815.083	-1.34375	0.106274	-12.6442	1.20381e-36	9.89266e-35	1159.53	1179.45	458.677	462.667
ENSG00000136960	ENPP2	ectonucleotide pyrophosphatase/phosphodiesterase 2 [Source:HGNC Symbol;Acc:HGNC:3357]	887.556	-1.34146	0.106467	-12.5998	2.11739e-36	1.71652e-34	1218.16	1328.8	481.254	522.007
ENSG00000162407	PLPP3	phospholipid phosphatase 3 [Source:HGNC Symbol;Acc:HGNC:9229]	1278.4	-1.33997	0.0855314	-15.6664	2.56576e-55	3.66476e-53	1823.99	1841.94	718.911	728.77
ENSG00000180730	SHISA2	shisa family member 2 [Source:HGNC Symbol;Acc:HGNC:20366]	969.188	-1.33939	0.0979119	-13.6796	1.34483e-42	1.30124e-40	1372.64	1406.34	544.233	553.531
ENSG00000178573	MAF	MAF bZIP transcription factor [Source:HGNC Symbol;Acc:HGNC:6776]	58.4128	-1.33104	0.397523	-3.34833	0.000813007	0.00630677	89.3381	77.5452	38.025	28.7428
ENSG00000179546	HTR1D	5-hydroxytryptamine receptor 1D [Source:HGNC Symbol;Acc:HGNC:5289]	50.7983	-1.32271	0.419648	-3.15196	0.00162176	0.0115226	75.379	69.8864	27.3305	30.5972
ENSG00000267061	AC090213.1	novel transcript, antisense to CCBE1	58.5207	-1.31744	0.392301	-3.35824	0.000784408	0.00611398	88.4075	78.5025	35.6485	31.5244
ENSG00000164109	MAD2L1	mitotic arrest deficient 2 like 1 [Source:HGNC Symbol;Acc:HGNC:6763]	105.863	-1.31606	0.309631	-4.2504	2.13386e-05	0.000235602	142.383	158.92	74.8618	47.2866
ENSG00000063180	CA11	carbonic anhydrase 11 [Source:HGNC Symbol;Acc:HGNC:1370]	108.936	-1.31571	0.288464	-4.56109	5.08897e-06	6.25162e-05	154.48	156.048	67.7321	57.4857
ENSG00000100297	MCM5	minichromosome maintenance complex component 5 [Source:HGNC Symbol;Acc:HGNC:6948]	203.482	-1.31508	0.216162	-6.08375	1.17405e-09	2.32192e-08	275.459	304.437	128.335	105.699
ENSG00000174804	FZD4	frizzled class receptor 4 [Source:HGNC Symbol;Acc:HGNC:4042]	230.971	-1.30899	0.197969	-6.6121	3.78898e-11	8.78741e-10	328.504	329.328	139.029	127.025
ENSG00000139618	BRCA2	BRCA2, DNA repair associated [Source:HGNC Symbol;Acc:HGNC:1101]	96.1453	-1.3075	0.315118	-4.14924	3.33587e-05	0.000355662	141.452	133.071	45.1547	64.9032
ENSG00000250384	UBE2CP3	ubiquitin conjugating enzyme E2 C pseudogene 3 [Source:HGNC Symbol;Acc:HGNC:43552]	46.0843	-1.30686	0.440427	-2.96726	0.0030047	0.0195784	61.4199	69.8864	26.1422	26.8885
ENSG00000185565	LSAMP	limbic system associated membrane protein [Source:HGNC Symbol;Acc:HGNC:6705]	492.087	-1.30602	0.147691	-8.84298	9.3203e-19	3.6704e-17	751.929	650.997	256.669	308.754
ENSG00000128510	CPA4	carboxypeptidase A4 [Source:HGNC Symbol;Acc:HGNC:15740]	5750.62	-1.30596	0.0438133	-29.8073	3.13863e-195	2.35358e-192	8284.24	8093.42	3321.25	3303.57
ENSG00000198947	DMD	dystrophin [Source:HGNC Symbol;Acc:HGNC:2928]	102.031	-1.30483	0.296017	-4.40797	1.04346e-05	0.000121548	149.827	140.73	58.2259	59.3401
ENSG00000041982	TNC	tenascin C [Source:HGNC Symbol;Acc:HGNC:5318]	30516.4	-1.29908	0.0252328	-51.4837	0	0	43594.2	43195.5	17761.3	17514.6
ENSG00000165434	PGM2L1	phosphoglucomutase 2 like 1 [Source:HGNC Symbol;Acc:HGNC:20898]	413.567	-1.29726	0.147951	-8.76817	1.81596e-18	7.02833e-17	597.448	578.238	241.221	237.36
ENSG00000011426	ANLN	anillin actin binding protein [Source:HGNC Symbol;Acc:HGNC:14082]	506.331	-1.29674	0.133698	-9.69906	3.04291e-22	1.41874e-20	721.219	718.011	295.882	290.21
ENSG00000128849	CGNL1	cingulin like 1 [Source:HGNC Symbol;Acc:HGNC:25931]	45.9614	-1.29554	0.454323	-2.85158	0.00435023	0.0267753	74.4484	56.4835	21.3891	31.5244
ENSG00000113368	LMNB1	lamin B1 [Source:HGNC Symbol;Acc:HGNC:6637]	241.195	-1.29258	0.195539	-6.61031	3.83517e-11	8.88308e-10	330.365	354.219	148.535	131.661
ENSG00000151883	PARP8	poly(ADP-ribose) polymerase family member 8 [Source:HGNC Symbol;Acc:HGNC:26124]	205.499	-1.28949	0.211207	-6.10531	1.02603e-09	2.04717e-08	303.377	279.546	125.958	113.117
ENSG00000136492	BRIP1	BRCA1 interacting protein C-terminal helicase 1 [Source:HGNC Symbol;Acc:HGNC:20473]	264.5	-1.28593	0.192679	-6.67396	2.48995e-11	5.92748e-10	382.479	366.664	173.489	135.369
ENSG00000116852	KIF21B	kinesin family member 21B [Source:HGNC Symbol;Acc:HGNC:29442]	173.2	-1.28234	0.230634	-5.56009	2.69634e-08	4.5479e-07	257.778	233.593	93.8743	107.554
ENSG00000143476	DTL	denticleless E3 ubiquitin protein ligase homolog [Source:HGNC Symbol;Acc:HGNC:30288]	84.6245	-1.2743	0.327123	-3.89549	9.80019e-05	0.000942673	129.354	110.095	49.9079	49.141
ENSG00000164104	HMGB2	high mobility group box 2 [Source:HGNC Symbol;Acc:HGNC:5000]	143.524	-1.27057	0.257753	-4.9294	8.24822e-07	1.14805e-05	185.19	220.19	92.6861	76.0294
ENSG00000128567	PODXL	podocalyxin like [Source:HGNC Symbol;Acc:HGNC:9171]	340.518	-1.26922	0.164469	-7.71709	1.19012e-14	3.67386e-13	464.372	497.821	207.949	191.928
ENSG00000242094	FOXP1-IT1	FOXP1 intronic transcript 1 [Source:HGNC Symbol;Acc:HGNC:41335]	115.67	-1.26426	0.28016	-4.51265	6.40219e-06	7.7485e-05	152.619	174.237	65.3555	70.4663
ENSG00000148803	FUOM	fucose mutarotase [Source:HGNC Symbol;Acc:HGNC:24733]	48.1839	-1.26271	0.430152	-2.93551	0.00333003	0.0213352	68.8648	67.0144	30.8954	25.9613
ENSG00000137193	PIM1	Pim-1 proto-oncogene, serine/threonine kinase [Source:HGNC Symbol;Acc:HGNC:8986]	842.902	-1.25936	0.104813	-12.0153	2.95174e-33	2.0997e-31	1201.41	1177.54	483.631	509.026
ENSG00000013810	TACC3	transforming acidic coiled-coil containing protein 3 [Source:HGNC Symbol;Acc:HGNC:11524]	134.424	-1.25643	0.268417	-4.68089	2.85631e-06	3.64239e-05	196.358	181.896	92.6861	66.7576
ENSG00000092969	TGFB2	transforming growth factor beta 2 [Source:HGNC Symbol;Acc:HGNC:11768]	4320.25	-1.25639	0.0503401	-24.958	1.74706e-137	7.86045e-135	6085.23	6100.22	2479.95	2615.6
ENSG00000144857	BOC	BOC cell adhesion associated, oncogene regulated [Source:HGNC Symbol;Acc:HGNC:17173]	88.2061	-1.25519	0.321591	-3.90307	9.49815e-05	0.000918035	130.285	118.711	46.343	57.4857
ENSG00000123485	HJURP	Holliday junction recognition protein [Source:HGNC Symbol;Acc:HGNC:25444]	79.6266	-1.25396	0.345267	-3.63186	0.000281385	0.00246125	101.436	122.541	54.661	39.8691
ENSG00000169439	SDC2	syndecan 2 [Source:HGNC Symbol;Acc:HGNC:10659]	705.483	-1.25286	0.116095	-10.7916	3.77149e-27	2.14118e-25	958.523	1030.11	404.016	429.288
ENSG00000204767	INSYN2B	inhibitory synaptic factor family member 2B [Source:HGNC Symbol;Acc:HGNC:37271]	285.092	-1.25154	0.17884	-6.9981	2.59455e-12	6.70891e-11	388.993	414.532	161.606	175.239
ENSG00000101670	LIPG	lipase G, endothelial type [Source:HGNC Symbol;Acc:HGNC:6623]	46.353	-1.24905	0.46016	-2.71438	0.00663993	0.0385098	75.379	55.5262	20.2008	34.306
ENSG00000138182	KIF20B	kinesin family member 20B [Source:HGNC Symbol;Acc:HGNC:7212]	146.521	-1.2387	0.251439	-4.92643	8.37475e-07	1.16386e-05	215.9	196.256	78.4267	95.5004
ENSG00000156802	ATAD2	ATPase family, AAA domain containing 2 [Source:HGNC Symbol;Acc:HGNC:30123]	239.541	-1.2369	0.195341	-6.33201	2.41995e-10	5.21579e-09	321.059	351.347	148.535	137.224
ENSG00000095203	EPB41L4B	erythrocyte membrane protein band 4.1 like 4B [Source:HGNC Symbol;Acc:HGNC:19818]	120.365	-1.23626	0.272822	-4.53139	5.85965e-06	7.1206e-05	160.995	177.109	70.1087	73.2479
ENSG00000197077	KIAA1671	KIAA1671 [Source:HGNC Symbol;Acc:HGNC:29345]	86.745	-1.23558	0.319736	-3.86438	0.000111371	0.00106106	123.77	119.668	53.4727	50.0682
ENSG00000084636	COL16A1	collagen type XVI alpha 1 chain [Source:HGNC Symbol;Acc:HGNC:2193]	709.208	-1.23527	0.114834	-10.757	5.49219e-27	3.10827e-25	1029.25	962.135	417.087	428.361
ENSG00000225471	BX119917.1	tumor protein, translationally-controlled 1 (TPT1) pseudogene	62.1073	-1.23399	0.381475	-3.2348	0.0012173	0.00903277	86.5463	88.076	32.0836	41.7235
ENSG00000164611	PTTG1	pituitary tumor-transforming 1 [Source:HGNC Symbol;Acc:HGNC:9690]	256.342	-1.233	0.188603	-6.53754	6.25403e-11	1.42835e-09	373.173	346.56	146.159	159.476
ENSG00000265477	AP000915.2	novel transcript	43.7026	-1.22893	0.457972	-2.68341	0.00728745	0.0413851	56.7669	66.057	21.3891	30.5972
ENSG00000257256	AC008147.1	novel transcript, antisense to LIMA1	69.9454	-1.22836	0.363786	-3.3766	0.00073387	0.00575488	110.742	85.204	43.9665	39.8691
ENSG00000236830	CBR3-AS1	CBR3 antisense RNA 1 [Source:HGNC Symbol;Acc:HGNC:43664]	46.2373	-1.22046	0.45521	-2.68109	0.00733829	0.0416222	52.1139	77.5452	23.7657	31.5244
ENSG00000109881	CCDC34	coiled-coil domain containing 34 [Source:HGNC Symbol;Acc:HGNC:25079]	62.7702	-1.2185	0.376692	-3.23473	0.00121758	0.00903277	91.1993	84.2466	40.4016	35.2332
ENSG00000163359	COL6A3	collagen type VI alpha 3 chain [Source:HGNC Symbol;Acc:HGNC:2213]	9461.72	-1.213	0.0359497	-33.7416	1.41758e-249	1.27561e-246	13086.2	13355	5702.57	5703.14
ENSG00000196557	CACNA1H	calcium voltage-gated channel subunit alpha1 H [Source:HGNC Symbol;Acc:HGNC:1395]	43.8449	-1.21295	0.449303	-2.69962	0.00694187	0.0398256	64.2117	58.3982	24.9539	27.8156
ENSG00000257497	AC121761.1	novel transcript, antisense to GLIPR1	84.3063	-1.21084	0.328583	-3.68505	0.00022866	0.00203823	107.95	127.327	54.661	47.2866
ENSG00000173227	SYT12	synaptotagmin 12 [Source:HGNC Symbol;Acc:HGNC:18381]	54.1129	-1.21022	0.409295	-2.95685	0.00310798	0.0201203	67.0035	84.2466	30.8954	34.306
ENSG00000164619	BMPER	BMP binding endothelial regulator [Source:HGNC Symbol;Acc:HGNC:24154]	78.907	-1.20836	0.343441	-3.5184	0.00043416	0.0036174	112.603	108.18	39.2133	55.6313
ENSG00000160588	MPZL3	myelin protein zero like 3 [Source:HGNC Symbol;Acc:HGNC:27279]	50.2183	-1.2079	0.426813	-2.83005	0.00465409	0.0283355	77.2402	63.185	26.1422	34.306
ENSG00000106462	EZH2	enhancer of zeste 2 polycomb repressive complex 2 subunit [Source:HGNC Symbol;Acc:HGNC:3527]	190.885	-1.20557	0.225516	-5.34582	9.00101e-08	1.43102e-06	251.263	280.503	130.711	101.064
ENSG00000111206	FOXM1	forkhead box M1 [Source:HGNC Symbol;Acc:HGNC:3818]	100.2	-1.20198	0.298171	-4.03117	5.54988e-05	0.000568153	134.007	145.517	58.2259	63.0488
ENSG00000175567	UCP2	uncoupling protein 2 [Source:HGNC Symbol;Acc:HGNC:12518]	94.4364	-1.20048	0.305893	-3.92452	8.69037e-05	0.000850003	134.938	128.285	57.0376	57.4857
ENSG00000272033	AL136984.1	novel transcript, sense intronic to POU2F1	45.0013	-1.20039	0.44708	-2.68495	0.00725399	0.041227	58.6281	67.0144	23.7657	30.5972
ENSG00000157456	CCNB2	cyclin B2 [Source:HGNC Symbol;Acc:HGNC:1580]	89.0363	-1.1996	0.322111	-3.72418	0.000195951	0.00177124	136.799	111.052	58.2259	50.0682
ENSG00000167767	KRT80	keratin 80 [Source:HGNC Symbol;Acc:HGNC:27056]	150.508	-1.19611	0.243401	-4.91418	8.9156e-07	1.23521e-05	214.97	203.915	95.0626	88.0829
ENSG00000168497	CAVIN2	caveolae associated protein 2 [Source:HGNC Symbol;Acc:HGNC:10690]	46.3888	-1.19221	0.440746	-2.70498	0.00683091	0.0393773	63.2811	66.057	23.7657	32.4516
ENSG00000121005	CRISPLD1	cysteine rich secretory protein LCCL domain containing 1 [Source:HGNC Symbol;Acc:HGNC:18206]	109.167	-1.19162	0.30355	-3.92562	8.65058e-05	0.000846572	168.439	135.943	53.4727	78.811
ENSG00000105976	MET	MET proto-oncogene, receptor tyrosine kinase [Source:HGNC Symbol;Acc:HGNC:7029]	683.344	-1.188	0.118303	-10.042	9.96501e-24	4.9405e-22	939.911	961.177	390.945	441.342
ENSG00000162687	KCNT2	potassium sodium-activated channel subfamily T member 2 [Source:HGNC Symbol;Acc:HGNC:18866]	168.213	-1.18329	0.229941	-5.14606	2.66016e-07	3.98294e-06	227.998	239.337	99.8157	105.699
ENSG00000233822	HIST1H2BN	histone cluster 1 H2B family member n [Source:HGNC Symbol;Acc:HGNC:4749]	111.761	-1.18221	0.282116	-4.19052	2.78316e-05	0.000301013	153.55	157.005	64.1673	72.3207
ENSG00000054654	SYNE2	spectrin repeat containing nuclear envelope protein 2 [Source:HGNC Symbol;Acc:HGNC:17084]	533.194	-1.18184	0.131554	-8.98373	2.61738e-19	1.07057e-17	727.733	753.433	311.33	340.278
ENSG00000106123	EPHB6	EPH receptor B6 [Source:HGNC Symbol;Acc:HGNC:3396]	65.6554	-1.17958	0.375923	-3.13783	0.00170203	0.0119982	80.032	102.436	35.6485	44.505
ENSG00000144891	AGTR1	angiotensin II receptor type 1 [Source:HGNC Symbol;Acc:HGNC:336]	81.0427	-1.17866	0.341715	-3.44926	0.000562122	0.00453859	120.048	105.308	40.4016	58.4129
ENSG00000154678	PDE1C	phosphodiesterase 1C [Source:HGNC Symbol;Acc:HGNC:8776]	222.416	-1.17121	0.202156	-5.79359	6.88971e-09	1.23994e-07	300.585	314.967	146.159	127.952
ENSG00000173068	BNC2	basonuclin 2 [Source:HGNC Symbol;Acc:HGNC:30988]	2995.88	-1.16463	0.0572315	-20.3494	4.69772e-92	1.08391e-89	4123.51	4162.55	1864.42	1833.05
ENSG00000184985	SORCS2	sortilin related VPS10 domain containing receptor 2 [Source:HGNC Symbol;Acc:HGNC:16698]	81.168	-1.16268	0.341628	-3.40336	0.000665633	0.00528892	98.6441	125.413	57.0376	43.5779
ENSG00000165304	MELK	maternal embryonic leucine zipper kinase [Source:HGNC Symbol;Acc:HGNC:16870]	128.734	-1.16029	0.265729	-4.36646	1.26277e-05	0.000144385	189.843	165.621	84.3681	75.1023
ENSG00000129534	MIS18BP1	MIS18 binding protein 1 [Source:HGNC Symbol;Acc:HGNC:20190]	166.395	-1.15926	0.23992	-4.83184	1.35275e-06	1.82774e-05	256.847	202.958	101.004	104.772
ENSG00000166851	PLK1	polo like kinase 1 [Source:HGNC Symbol;Acc:HGNC:9077]	141.567	-1.15707	0.261391	-4.4266	9.57279e-06	0.000112529	191.705	200.086	72.4852	101.991
ENSG00000213170	SAR1AP2	secretion associated Ras related GTPase 1A pseudogene 2 [Source:HGNC Symbol;Acc:HGNC:20770]	74.0542	-1.15345	0.36665	-3.14591	0.0016557	0.0117149	107.95	95.7348	58.2259	34.306
ENSG00000225572	DOCK4-AS1	DOCK4 antisense RNA 1 [Source:HGNC Symbol;Acc:HGNC:40876]	70.3276	-1.15218	0.359792	-3.20234	0.00136316	0.00996054	97.7135	96.6921	36.8368	50.0682
ENSG00000260604	AL590004.3	novel transcript	63.5977	-1.14879	0.379164	-3.0298	0.00244714	0.016464	82.8238	92.8628	33.2719	45.4322
ENSG00000061337	LZTS1	leucine zipper tumor suppressor 1 [Source:HGNC Symbol;Acc:HGNC:13861]	520.091	-1.14834	0.13402	-8.56847	1.04872e-17	3.91572e-16	751.929	681.632	323.213	323.589
ENSG00000178999	AURKB	aurora kinase B [Source:HGNC Symbol;Acc:HGNC:11390]	52.794	-1.14666	0.408316	-2.80828	0.00498075	0.0300398	68.8648	76.5878	33.2719	32.4516
ENSG00000078043	PIAS2	protein inhibitor of activated STAT 2 [Source:HGNC Symbol;Acc:HGNC:17311]	691.291	-1.14292	0.119371	-9.57455	1.02306e-21	4.66126e-20	913.854	990.855	405.204	455.249
ENSG00000180592	SKIDA1	SKI/DACH domain containing 1 [Source:HGNC Symbol;Acc:HGNC:32697]	113.783	-1.14202	0.279577	-4.08481	4.41133e-05	0.000458906	164.717	148.389	72.4852	69.5391
ENSG00000197409	HIST1H3D	histone cluster 1 H3 family member d [Source:HGNC Symbol;Acc:HGNC:4767]	290.139	-1.14033	0.174638	-6.52967	6.59132e-11	1.49778e-09	398.299	400.171	179.431	182.656
ENSG00000148848	ADAM12	ADAM metallopeptidase domain 12 [Source:HGNC Symbol;Acc:HGNC:190]	4181.87	-1.13933	0.0502364	-22.6793	7.17752e-114	2.18939e-111	5836.75	5669.41	2579.76	2641.56
ENSG00000226445	BX322234.1		105.618	-1.13305	0.292015	-3.88009	0.000104419	0.000999594	152.619	137.858	60.6024	71.3935
ENSG00000228485	GRK5-IT1	GRK5 intronic transcript 1 [Source:HGNC Symbol;Acc:HGNC:49478]	75.7664	-1.13195	0.345236	-3.27878	0.00104257	0.00787373	111.673	96.6921	42.7782	51.9225
ENSG00000185532	PRKG1	protein kinase cGMP-dependent 1 [Source:HGNC Symbol;Acc:HGNC:9414]	149.7	-1.13062	0.246757	-4.58193	4.60712e-06	5.69467e-05	188.913	222.105	95.0626	92.7188
ENSG00000182492	BGN	biglycan [Source:HGNC Symbol;Acc:HGNC:1044]	2685.92	-1.12919	0.0631211	-17.8893	1.42826e-71	2.70572e-69	3803.38	3568.04	1713.5	1658.74
ENSG00000170421	KRT8	keratin 8 [Source:HGNC Symbol;Acc:HGNC:6446]	3967.75	-1.12876	0.0503064	-22.4378	1.68456e-111	4.88983e-109	5452.41	5438.69	2481.13	2498.77
ENSG00000153246	PLA2R1	phospholipase A2 receptor 1 [Source:HGNC Symbol;Acc:HGNC:9042]	461.781	-1.12687	0.141358	-7.97171	1.56495e-15	5.04738e-14	605.824	661.527	284	295.773
ENSG00000163535	SGO2	shugoshin 2 [Source:HGNC Symbol;Acc:HGNC:30812]	85.924	-1.12577	0.320809	-3.50916	0.000449522	0.00372813	123.77	112.01	52.2844	55.6313
ENSG00000149633	KIAA1755	KIAA1755 [Source:HGNC Symbol;Acc:HGNC:29372]	287.153	-1.12446	0.176631	-6.36616	1.93818e-10	4.21274e-09	402.021	385.811	173.489	187.292
ENSG00000172201	ID4	inhibitor of DNA binding 4, HLH protein [Source:HGNC Symbol;Acc:HGNC:5363]	249.204	-1.12267	0.188636	-5.95152	2.65664e-09	5.0275e-08	338.74	344.645	152.1	161.331
ENSG00000139354	GAS2L3	growth arrest specific 2 like 3 [Source:HGNC Symbol;Acc:HGNC:27475]	193.266	-1.12233	0.219144	-5.12141	3.03261e-07	4.4957e-06	262.431	268.057	108.134	134.442
ENSG00000215440	NPEPL1	aminopeptidase like 1 [Source:HGNC Symbol;Acc:HGNC:16244]	86.3699	-1.12176	0.319459	-3.51145	0.000445676	0.00369965	118.187	118.711	51.0962	57.4857
ENSG00000125618	PAX8	paired box 8 [Source:HGNC Symbol;Acc:HGNC:8622]	55.7891	-1.12107	0.399927	-2.80319	0.00505992	0.0304662	70.726	82.3319	32.0836	38.0147
ENSG00000171208	NETO2	neuropilin and tolloid like 2 [Source:HGNC Symbol;Acc:HGNC:14644]	791.763	-1.12099	0.113671	-9.86177	6.09677e-23	2.93378e-21	1066.47	1100.95	540.669	458.958
ENSG00000164176	EDIL3	EGF like repeats and discoidin domains 3 [Source:HGNC Symbol;Acc:HGNC:3173]	3026.29	-1.11972	0.0607998	-18.4165	9.68262e-76	1.98021e-73	4170.04	4124.26	1819.26	1991.6
ENSG00000185697	MYBL1	MYB proto-oncogene like 1 [Source:HGNC Symbol;Acc:HGNC:7547]	1785.29	-1.11933	0.0726439	-15.4085	1.43508e-53	1.9867e-51	2430.74	2460.38	1108.67	1141.37
ENSG00000257531	AC008147.3	40S ribosomal protein S26 (RPS26) pseudogene	92.5217	-1.11759	0.323131	-3.45864	0.000542912	0.00439927	134.938	117.754	70.1087	47.2866
ENSG00000122966	CIT	citron rho-interacting serine/threonine kinase [Source:HGNC Symbol;Acc:HGNC:1985]	243.545	-1.11493	0.192829	-5.78197	7.38299e-09	1.32079e-07	344.324	322.626	144.97	162.258
ENSG00000119943	PYROXD2	pyridine nucleotide-disulphide oxidoreductase domain 2 [Source:HGNC Symbol;Acc:HGNC:23517]	100.471	-1.1137	0.297945	-3.73795	0.00018553	0.00168806	140.521	134.029	68.9204	58.4129
ENSG00000049246	PER3	period circadian regulator 3 [Source:HGNC Symbol;Acc:HGNC:8847]	109.638	-1.11315	0.284782	-3.90878	9.27629e-05	0.00089949	147.036	153.176	64.1673	74.1751
ENSG00000076003	MCM6	minichromosome maintenance complex component 6 [Source:HGNC Symbol;Acc:HGNC:6949]	329.22	-1.11313	0.167638	-6.64011	3.13449e-11	7.34524e-10	427.148	472.93	217.456	199.345
ENSG00000250899	AC125807.2	novel transcript	102.965	-1.11189	0.294659	-3.77347	0.000160989	0.00148505	141.452	139.773	71.297	59.3401
ENSG00000164237	CMBL	carboxymethylenebutenolidase homolog [Source:HGNC Symbol;Acc:HGNC:25090]	537.642	-1.11095	0.131845	-8.42623	3.56976e-17	1.27978e-15	768.68	701.736	331.531	348.623
ENSG00000188321	ZNF559	zinc finger protein 559 [Source:HGNC Symbol;Acc:HGNC:28197]	166.219	-1.10875	0.233889	-4.7405	2.13192e-06	2.79448e-05	242.888	211.574	101.004	109.408
ENSG00000074047	GLI2	GLI family zinc finger 2 [Source:HGNC Symbol;Acc:HGNC:4318]	1551	-1.10684	0.0796675	-13.8932	6.9669e-44	7.044e-42	2190.64	2045.85	987.463	980.038
ENSG00000179242	CDH4	cadherin 4 [Source:HGNC Symbol;Acc:HGNC:1763]	344.611	-1.10563	0.162875	-6.78824	1.13509e-11	2.76806e-10	486.706	453.783	229.339	208.617
ENSG00000184557	SOCS3	suppressor of cytokine signaling 3 [Source:HGNC Symbol;Acc:HGNC:19391]	741.396	-1.10524	0.110537	-9.99885	1.5417e-23	7.58089e-22	1025.53	998.514	478.878	462.667
ENSG00000131153	GINS2	GINS complex subunit 2 [Source:HGNC Symbol;Acc:HGNC:24575]	56.3774	-1.10307	0.395036	-2.79234	0.00523291	0.0313609	72.5872	81.3746	34.4602	37.0875
ENSG00000111850	SMIM8	small integral membrane protein 8 [Source:HGNC Symbol;Acc:HGNC:21401]	91.011	-1.10202	0.310515	-3.549	0.000386694	0.0032627	120.048	128.285	58.2259	57.4857
ENSG00000101412	E2F1	E2F transcription factor 1 [Source:HGNC Symbol;Acc:HGNC:3113]	86.8628	-1.10017	0.317204	-3.46833	0.000523708	0.00426865	118.187	118.711	55.8493	54.7041
ENSG00000079616	KIF22	kinesin family member 22 [Source:HGNC Symbol;Acc:HGNC:6391]	121.245	-1.09837	0.269894	-4.06965	4.7083e-05	0.000487265	158.203	172.323	78.4267	76.0294
ENSG00000080493	SLC4A4	solute carrier family 4 member 4 [Source:HGNC Symbol;Acc:HGNC:11030]	511.347	-1.09616	0.132215	-8.29074	1.12541e-16	3.93283e-15	686.786	706.523	330.343	321.734
ENSG00000129675	ARHGEF6	Rac/Cdc42 guanine nucleotide exchange factor 6 [Source:HGNC Symbol;Acc:HGNC:685]	165.442	-1.09518	0.250697	-4.36853	1.25085e-05	0.000143112	203.802	246.038	124.77	87.1557
ENSG00000144554	FANCD2	FA complementation group D2 [Source:HGNC Symbol;Acc:HGNC:3585]	93.8179	-1.09437	0.30646	-3.57101	0.000355607	0.00302308	134.007	121.583	59.4141	60.2672
ENSG00000171522	PTGER4	prostaglandin E receptor 4 [Source:HGNC Symbol;Acc:HGNC:9596]	340.415	-1.09303	0.163156	-6.69931	2.094e-11	5.01808e-10	443.899	483.461	212.703	221.598
ENSG00000232480	TGFB2-AS1	TGFB2 antisense RNA 1 (head to head) [Source:HGNC Symbol;Acc:HGNC:50628]	234.685	-1.09284	0.197541	-5.5322	3.16234e-08	5.2942e-07	321.989	317.84	136.653	162.258
ENSG00000272211	AC114760.2	novel transcript, antisense to STK17B	149.169	-1.09216	0.245603	-4.44687	8.71313e-06	0.000103163	213.109	193.384	89.1212	101.064
ENSG00000104290	FZD3	frizzled class receptor 3 [Source:HGNC Symbol;Acc:HGNC:4041]	201.201	-1.09187	0.219137	-4.98258	6.27428e-07	8.9334e-06	244.749	303.479	121.205	135.369
ENSG00000197008	ZNF138	zinc finger protein 138 [Source:HGNC Symbol;Acc:HGNC:12922]	68.6556	-1.0871	0.358423	-3.03301	0.00242124	0.0163263	91.1993	95.7348	40.4016	47.2866
ENSG00000234779	BNC2-AS1	BNC2 antisense RNA 1 [Source:HGNC Symbol;Acc:HGNC:53727]	62.0462	-1.08638	0.377566	-2.87734	0.00401043	0.0249916	83.7544	85.204	35.6485	43.5779
ENSG00000260586	AC064799.2	novel transcript, intronic to THSD4	75.3688	-1.08201	0.340202	-3.1805	0.00147019	0.0106603	102.367	102.436	47.5313	49.141
ENSG00000076555	ACACB	acetyl-CoA carboxylase beta [Source:HGNC Symbol;Acc:HGNC:85]	82.4017	-1.08076	0.34118	-3.16771	0.00153645	0.0110606	127.493	96.6921	45.1547	60.2672
ENSG00000121621	KIF18A	kinesin family member 18A [Source:HGNC Symbol;Acc:HGNC:29441]	169.52	-1.07669	0.245098	-4.39291	1.11845e-05	0.000129114	214.97	246.038	89.1212	127.952
ENSG00000183287	CCBE1	collagen and calcium binding EGF domains 1 [Source:HGNC Symbol;Acc:HGNC:29426]	1045.27	-1.07593	0.0938504	-11.4644	1.99226e-30	1.27144e-28	1445.23	1391.03	664.25	680.556
ENSG00000254165	AC090739.1	novel transcript	153.744	-1.07509	0.245831	-4.3733	1.22382e-05	0.000140288	188.913	227.849	104.569	93.646
ENSG00000123080	CDKN2C	cyclin dependent kinase inhibitor 2C [Source:HGNC Symbol;Acc:HGNC:1789]	102.404	-1.07431	0.338546	-3.17331	0.00150711	0.0108924	127.493	151.261	42.7782	88.0829
ENSG00000176595	KBTBD11	kelch repeat and BTB domain containing 11 [Source:HGNC Symbol;Acc:HGNC:29104]	310.072	-1.07219	0.17566	-6.10376	1.03601e-09	2.0648e-08	393.646	446.124	215.079	185.438
ENSG00000189223	PAX8-AS1	PAX8 antisense RNA 1 [Source:HGNC Symbol;Acc:HGNC:49271]	70.5126	-1.07165	0.358076	-2.99281	0.00276418	0.0182893	105.158	86.1613	41.5899	49.141
ENSG00000135828	RNASEL	ribonuclease L [Source:HGNC Symbol;Acc:HGNC:10050]	56.2451	-1.06859	0.399366	-2.67571	0.00745722	0.0421771	69.7954	82.3319	40.4016	32.4516
ENSG00000160298	C21orf58	chromosome 21 open reading frame 58 [Source:HGNC Symbol;Acc:HGNC:1300]	119.871	-1.0667	0.270029	-3.95033	7.80442e-05	0.000774716	163.786	160.834	76.0501	78.811
ENSG00000185480	PARPBP	PARP1 binding protein [Source:HGNC Symbol;Acc:HGNC:26074]	55.5866	-1.06579	0.402775	-2.64611	0.00814232	0.0455368	71.6566	78.5025	41.5899	30.5972
ENSG00000171316	CHD7	chromodomain helicase DNA binding protein 7 [Source:HGNC Symbol;Acc:HGNC:20626]	245.446	-1.06136	0.191211	-5.55071	2.84506e-08	4.77636e-07	338.74	325.498	149.724	167.821
ENSG00000119866	BCL11A	B cell CLL/lymphoma 11A [Source:HGNC Symbol;Acc:HGNC:13221]	113.566	-1.06082	0.283394	-3.74327	0.000181639	0.00165685	157.272	150.304	64.1673	82.5198
ENSG00000118898	PPL	periplakin [Source:HGNC Symbol;Acc:HGNC:9273]	266.005	-1.05802	0.197968	-5.34441	9.07132e-08	1.43965e-06	355.491	361.878	202.008	144.641
ENSG00000225497	KCNMA1-AS2	KCNMA1 antisense RNA 2 [Source:HGNC Symbol;Acc:HGNC:51214]	130.105	-1.0577	0.261686	-4.04186	5.30294e-05	0.000545505	184.26	167.536	79.6149	89.0101
ENSG00000147408	CSGALNACT1	chondroitin sulfate N-acetylgalactosaminyltransferase 1 [Source:HGNC Symbol;Acc:HGNC:24290]	236.197	-1.05735	0.194352	-5.44036	5.3172e-08	8.67576e-07	306.169	332.2	149.724	156.695
ENSG00000125968	ID1	inhibitor of DNA binding 1, HLH protein [Source:HGNC Symbol;Acc:HGNC:5360]	438.886	-1.05733	0.1453	-7.27688	3.41636e-13	9.45912e-12	565.808	619.404	295.882	274.448
ENSG00000271811	Z97200.1	novel transcript	149.335	-1.05669	0.246476	-4.28722	1.80923e-05	0.00020224	201.011	202.958	86.7446	106.627
ENSG00000113504	SLC12A7	solute carrier family 12 member 7 [Source:HGNC Symbol;Acc:HGNC:10915]	317.475	-1.05458	0.168242	-6.26824	3.65146e-10	7.74033e-09	445.76	411.66	202.008	210.472
ENSG00000197971	MBP	myelin basic protein [Source:HGNC Symbol;Acc:HGNC:6925]	158.344	-1.05211	0.235622	-4.46524	7.99798e-06	9.54507e-05	220.553	206.787	102.192	103.845
ENSG00000117525	F3	coagulation factor III, tissue factor [Source:HGNC Symbol;Acc:HGNC:3541]	1541.42	-1.0489	0.0785626	-13.3511	1.16728e-40	1.08287e-38	2036.16	2121.48	986.275	1021.76
ENSG00000124575	HIST1H1D	histone cluster 1 H1 family member d [Source:HGNC Symbol;Acc:HGNC:4717]	142.192	-1.04789	0.248484	-4.21711	2.47451e-05	0.000270822	185.19	198.171	92.6861	92.7188
ENSG00000131459	GFPT2	glutamine-fructose-6-phosphate transaminase 2 [Source:HGNC Symbol;Acc:HGNC:4242]	623.274	-1.04665	0.120634	-8.67623	4.09109e-18	1.55332e-16	837.544	841.509	421.84	392.201
ENSG00000213160	KLHL23	kelch like family member 23 [Source:HGNC Symbol;Acc:HGNC:27506]	166.332	-1.04662	0.237716	-4.40283	1.06847e-05	0.000124165	230.79	218.275	93.8743	122.389
ENSG00000137266	SLC22A23	solute carrier family 22 member 23 [Source:HGNC Symbol;Acc:HGNC:21106]	224.837	-1.04303	0.20054	-5.20114	1.98074e-07	3.00821e-06	283.834	321.669	147.347	146.496
ENSG00000106624	AEBP1	AE binding protein 1 [Source:HGNC Symbol;Acc:HGNC:303]	2656.92	-1.04135	0.0600377	-17.3449	2.1555e-67	3.87925e-65	3597.72	3554.63	1739.65	1735.7
ENSG00000120738	EGR1	early growth response 1 [Source:HGNC Symbol;Acc:HGNC:3238]	4297.47	-1.04018	0.0509923	-20.3988	1.713e-92	4.00376e-90	5938.19	5628.25	2793.65	2829.78
ENSG00000109339	MAPK10	mitogen-activated protein kinase 10 [Source:HGNC Symbol;Acc:HGNC:6872]	137.329	-1.0381	0.253626	-4.09302	4.25793e-05	0.000444489	177.746	191.47	93.8743	86.2285
ENSG00000054598	FOXC1	forkhead box C1 [Source:HGNC Symbol;Acc:HGNC:3800]	292.86	-1.03227	0.174194	-5.92597	3.10458e-09	5.83837e-08	386.201	400.171	199.631	185.438
ENSG00000213186	TRIM59	tripartite motif containing 59 [Source:HGNC Symbol;Acc:HGNC:30834]	323.055	-1.03215	0.165982	-6.21844	5.02113e-10	1.03988e-08	431.801	436.551	203.196	220.671
ENSG00000091651	ORC6	origin recognition complex subunit 6 [Source:HGNC Symbol;Acc:HGNC:17151]	68.1711	-1.03006	0.357172	-2.88392	0.00392764	0.0245949	93.9911	89.0334	45.1547	44.505
ENSG00000079102	RUNX1T1	RUNX1 translocation partner 1 [Source:HGNC Symbol;Acc:HGNC:1535]	317.956	-1.02951	0.169531	-6.07268	1.25793e-09	2.48235e-08	416.911	437.508	194.878	222.525
ENSG00000146670	CDCA5	cell division cycle associated 5 [Source:HGNC Symbol;Acc:HGNC:14626]	69.8053	-1.02921	0.360853	-2.85216	0.00434235	0.0267452	86.5463	100.522	52.2844	39.8691
ENSG00000140525	FANCI	FA complementation group I [Source:HGNC Symbol;Acc:HGNC:25568]	218.959	-1.02835	0.203241	-5.05975	4.19799e-07	6.1175e-06	275.459	312.095	147.347	140.933
ENSG00000145819	ARHGAP26	Rho GTPase activating protein 26 [Source:HGNC Symbol;Acc:HGNC:17073]	105.75	-1.0251	0.290306	-3.53111	0.00041382	0.00346235	145.174	138.815	62.979	76.0294
ENSG00000012048	BRCA1	BRCA1, DNA repair associated [Source:HGNC Symbol;Acc:HGNC:1100]	94.4998	-1.02193	0.316722	-3.2266	0.00125272	0.00926645	125.632	128.285	49.9079	74.1751
ENSG00000125637	PSD4	pleckstrin and Sec7 domain containing 4 [Source:HGNC Symbol;Acc:HGNC:19096]	288.901	-1.02033	0.175909	-5.80031	6.61939e-09	1.19248e-07	398.299	375.28	198.443	183.583
ENSG00000058091	CDK14	cyclin dependent kinase 14 [Source:HGNC Symbol;Acc:HGNC:8883]	980.758	-1.01906	0.0975069	-10.4512	1.44719e-25	7.75153e-24	1324.25	1303.91	622.66	672.212
ENSG00000112118	MCM3	minichromosome maintenance complex component 3 [Source:HGNC Symbol;Acc:HGNC:6945]	346.683	-1.01777	0.160981	-6.32231	2.57676e-10	5.52071e-09	468.094	459.527	241.221	217.889
ENSG00000123219	CENPK	centromere protein K [Source:HGNC Symbol;Acc:HGNC:29479]	82.6994	-1.01638	0.337088	-3.01516	0.00256843	0.0171608	106.089	115.839	43.9665	64.9032
ENSG00000224618	AC096921.1	ectodermal-neural cortex (ENC1) pseudogene	98.899	-1.01636	0.300745	-3.37946	0.000726297	0.00570544	121.909	142.645	68.9204	62.1216
ENSG00000082126	MPP4	membrane palmitoylated protein 4 [Source:HGNC Symbol;Acc:HGNC:13680]	420.59	-1.01023	0.144892	-6.97229	3.11824e-12	8.017e-11	553.71	570.579	278.058	280.011
ENSG00000187741	FANCA	FA complementation group A [Source:HGNC Symbol;Acc:HGNC:3582]	159.727	-1.01015	0.238284	-4.23925	2.24267e-05	0.000246557	230.79	196.256	103.381	108.481
ENSG00000118515	SGK1	serum/glucocorticoid regulated kinase 1 [Source:HGNC Symbol;Acc:HGNC:10810]	2006.9	-1.0078	0.0683301	-14.749	3.12205e-49	3.79645e-47	2667.11	2694.93	1320.18	1345.35
ENSG00000126778	SIX1	SIX homeobox 1 [Source:HGNC Symbol;Acc:HGNC:10887]	3410.66	-1.00697	0.0553408	-18.1958	5.56727e-74	1.11327e-71	4535.77	4577.08	2200.7	2329.1
ENSG00000258952	SALRNA1	senescence associated long non-coding RNA 1 [Source:HGNC Symbol;Acc:HGNC:49001]	168.242	-1.00689	0.254334	-3.95894	7.52844e-05	0.000748559	190.774	259.441	93.8743	128.879
ENSG00000138696	BMPR1B	bone morphogenetic protein receptor type 1B [Source:HGNC Symbol;Acc:HGNC:1077]	81.948	-1.00596	0.325801	-3.08764	0.00201753	0.0139384	109.811	109.138	52.2844	56.5585
