# Supplementary material for: Stabilization of heterochromatin by CLOCK promotes stem cell rejuvenation and cartilage regeneration
Source: Cell Res. 2020 Jul 31;31(2):187–205. doi: 10.1038/s41422-020-0385-7 (PMC8027439; doi:10.1038/s41422-020-0385-7)
Supplement: Supplementary file 11 — Table S5 [file 41422_2020_385_MOESM11_ESM.xlsx]

## Sheet: Upregulated genes
Supplementary information, Table S5. DEGs identified by RNA-seq analysis of mouse joints, related to Fig. 7 and Supplementary information, Fig. S6.
GeneID	Gene Symbol	Gene Description	baseMean	log2FoldChange	lfcSE	stat	pvalue	padj	Luc.rep1	Luc.rep2	CLOCK.rep1	CLOCK.rep2
ENSMUSG00000076526	Igkv12-98	immunoglobulin kappa variable 12-98 [Source:MGI Symbol;Acc:MGI:4439560]	2030.15	8.11695	0.312776	25.9514	1.75479e-148	4.48169e-146	10.1593	19.3826	4097.39	3993.65
ENSMUSG00000076710	Ighv1-49	immunoglobulin heavy variable 1-49 [Source:MGI Symbol;Acc:MGI:4439754]	33.4279	8.10061	1.50137	5.39549	6.83351e-08	5.26752e-07	0	0	72.2838	61.4277
ENSMUSG00000076680	Ighv6-6	immunoglobulin heavy variable 6-6 [Source:MGI Symbol;Acc:MGI:4439619]	1085.11	7.97207	0.406992	19.5878	1.96572e-85	2.0731e-83	7.6195	9.69131	2203.03	2120.11
ENSMUSG00000076536	Igkv4-86	immunoglobulin kappa variable 4-86 [Source:MGI Symbol;Acc:MGI:2685305]	1522.36	7.57479	0.302284	25.0585	1.41082e-138	3.11526e-136	16.5089	15.2292	3151.84	2905.87
ENSMUSG00000076575	Igkv7-33	immunoglobulin kappa chain variable 7-33 [Source:MGI Symbol;Acc:MGI:3577282]	17.8278	7.18721	1.55987	4.60757	4.07401e-06	2.50903e-05	0	0	28.653	42.6581
ENSMUSG00000076580	Igkv8-27	immunoglobulin kappa chain variable 8-27 [Source:MGI Symbol;Acc:MGI:4439868]	1418.93	6.5254	0.222715	29.2993	1.05885e-188	3.93779e-186	30.478	30.4584	2764.37	2850.41
ENSMUSG00000035370	Gm49322	predicted gene, 49322 [Source:MGI Symbol;Acc:MGI:6121503]	9.28999	6.24718	1.67571	3.72808	0.000192944	0.000910718	0	0	14.9777	22.1822
ENSMUSG00000106750	Gm43151	predicted gene 43151 [Source:MGI Symbol;Acc:MGI:5663288]	7.99891	6.03076	1.71895	3.50839	0.000450825	0.00196153	0	0	12.3729	19.6227
ENSMUSG00000076709	Ighv1-47	immunoglobulin heavy variable 1-47 [Source:MGI Symbol;Acc:MGI:4439890]	6.82014	5.80164	1.76972	3.27829	0.00104439	0.00419062	0	0	11.0705	16.2101
ENSMUSG00000115692	Gm49163	predicted gene, 49163 [Source:MGI Symbol;Acc:MGI:6118588]	6.50588	5.73639	1.7831	3.2171	0.00129495	0.00509093	0	0	12.3729	13.6506
ENSMUSG00000098488	Pla2g4b	phospholipase A2, group IVB (cytosolic) [Source:MGI Symbol;Acc:MGI:2384819]	6.18027	5.66123	1.80434	3.13756	0.00170359	0.0065103	0	0	11.0705	13.6506
ENSMUSG00000045876	Pcdhb8	protocadherin beta 8 [Source:MGI Symbol;Acc:MGI:2136742]	5.66405	5.54349	1.85358	2.99069	0.00278344	0.0100964	0	0	14.9777	7.67846
ENSMUSG00000097441	Gm26633	predicted gene, 26633 [Source:MGI Symbol;Acc:MGI:5477127]	5.25395	5.42204	1.89364	2.86329	0.00419265	0.0144678	0	0	6.51206	14.5038
ENSMUSG00000109337	Gm45047	predicted gene 45047 [Source:MGI Symbol;Acc:MGI:5753623]	4.87786	5.31468	1.93305	2.74938	0.00597082	0.0197426	0	0	5.86085	13.6506
ENSMUSG00000113334	D030007L05Rik	RIKEN cDNA D030007L05 gene [Source:MGI Symbol;Acc:MGI:3026977]	4.83871	5.30917	1.91752	2.76878	0.00562675	0.0187259	0	0	9.11688	10.2379
ENSMUSG00000112358	Gm33869	predicted gene, 33869 [Source:MGI Symbol;Acc:MGI:5593028]	4.78822	5.2955	1.92283	2.75401	0.00588703	0.0195051	0	0	9.76809	9.38478
ENSMUSG00000030361	Klrb1a	killer cell lectin-like receptor subfamily B member 1A [Source:MGI Symbol;Acc:MGI:107540]	4.74906	5.28988	1.94477	2.72006	0.00652702	0.0213354	0	0	13.0241	5.97214
ENSMUSG00000106867	Gm43800	predicted gene 43800 [Source:MGI Symbol;Acc:MGI:5663937]	4.68724	5.26769	1.93853	2.71736	0.00658041	0.02149	0	0	11.0705	7.67846
ENSMUSG00000112255	Gm47594	predicted gene, 47594 [Source:MGI Symbol;Acc:MGI:6096642]	4.62542	5.24495	1.94176	2.70113	0.00691033	0.0223437	0	0	9.11688	9.38478
ENSMUSG00000076605	Igkj2	immunoglobulin kappa joining 2 [Source:MGI Symbol;Acc:MGI:1316690]	4.5131	5.20729	1.95771	2.6599	0.00781647	0.0248416	0	0	7.81447	10.2379
ENSMUSG00000108923	4933431C10Rik	RIKEN cDNA 4933431C10 gene [Source:MGI Symbol;Acc:MGI:1918572]	4.47395	5.20144	1.96773	2.64337	0.00820845	0.0259203	0	0	11.0705	6.8253
ENSMUSG00000113047	Gm47469	predicted gene, 47469 [Source:MGI Symbol;Acc:MGI:6096437]	12.1618	5.16496	1.59671	3.23475	0.00121751	0.00481958	1.26992	0	26.0482	21.3291
ENSMUSG00000097134	1110002J07Rik	RIKEN cDNA 1110002J07 gene [Source:MGI Symbol;Acc:MGI:1915738]	4.33897	5.14478	2.00733	2.563	0.0103772	0.0318482	0	0	4.55844	12.7974
ENSMUSG00000076671	Ighv13-2	immunoglobulin heavy variable 13-2 [Source:MGI Symbol;Acc:MGI:3705861]	4.12568	5.07257	2.03483	2.49287	0.0126716	0.0378702	0	0	4.55844	11.9443
ENSMUSG00000102055	Gm28913	predicted gene 28913 [Source:MGI Symbol;Acc:MGI:5579619]	4.03603	5.04944	2.0241	2.49466	0.0126077	0.037711	0	0	8.46567	7.67846
ENSMUSG00000076436	Oxct2a	3-oxoacid CoA transferase 2A [Source:MGI Symbol;Acc:MGI:1891061]	4.06385	5.04763	2.08522	2.42067	0.0154919	0.0451779	0	0	2.60482	13.6506
ENSMUSG00000076548	Igkv4-69	immunoglobulin kappa variable 4-69 [Source:MGI Symbol;Acc:MGI:3648668]	4.0247	5.03974	2.03433	2.47735	0.0132362	0.0393467	0	0	5.86085	10.2379
ENSMUSG00000022986	Krt75	keratin 75 [Source:MGI Symbol;Acc:MGI:1923500]	3.93506	5.0162	2.04755	2.44985	0.0142915	0.0420824	0	0	9.76809	5.97214
ENSMUSG00000064919	Gm22572	predicted gene, 22572 [Source:MGI Symbol;Acc:MGI:5452349]	3.96288	5.01366	2.06837	2.42396	0.0153522	0.0448445	0	0	3.90723	11.9443
ENSMUSG00000093734	Gm25082	predicted gene, 25082 [Source:MGI Symbol;Acc:MGI:5454859]	3.87323	4.98932	2.05101	2.43262	0.01499	0.0439195	0	0	7.81447	7.67846
ENSMUSG00000076571	Igkv5-37	immunoglobulin kappa variable 5-37 [Source:MGI Symbol;Acc:MGI:2686256]	3.82274	4.97211	2.06133	2.41209	0.0158614	0.0460905	0	0	8.46567	6.8253
ENSMUSG00000112238	Gm48844	predicted gene, 48844 [Source:MGI Symbol;Acc:MGI:6098578]	3.82274	4.97211	2.06133	2.41209	0.0158614	0.0460905	0	0	8.46567	6.8253
ENSMUSG00000082630	Gm14834	predicted gene 14834 [Source:MGI Symbol;Acc:MGI:3801979]	3.76092	4.94438	2.07324	2.38486	0.0170857	0.0491295	0	0	6.51206	8.53162
ENSMUSG00000094546	Ighv1-26	immunoglobulin heavy variable 1-26 [Source:MGI Symbol;Acc:MGI:4439641]	1311.14	4.84743	0.143971	33.6694	1.62014e-248	1.4932e-245	90.1641	85.8374	2630.22	2438.34
ENSMUSG00000103037	Pcdhgb1	protocadherin gamma subfamily B, 1 [Source:MGI Symbol;Acc:MGI:1935169]	9.69793	4.81222	1.64173	2.93119	0.0033767	0.0119618	0	1.38447	16.9313	20.4759
ENSMUSG00000096672	Ighv1-63	immunoglobulin heavy variable V1-63 [Source:MGI Symbol;Acc:MGI:3642755]	9.35502	4.77344	1.65055	2.89204	0.00382754	0.0133624	1.26992	0	18.2338	17.9164
ENSMUSG00000096422	Igkv12-44	immunoglobulin kappa variable 12-44 [Source:MGI Symbol;Acc:MGI:4439775]	791.568	4.69425	0.175524	26.7442	1.44301e-157	4.07851e-155	66.0357	51.2255	1557.68	1491.33
ENSMUSG00000100201	Gm29093	predicted gene 29093 [Source:MGI Symbol;Acc:MGI:5579799]	8.42952	4.60791	1.68121	2.74083	0.00612848	0.0201883	0	1.38447	19.5362	12.7974
ENSMUSG00000082035	Rpl17-ps8	ribosomal protein L17, pseudogene 8 [Source:MGI Symbol;Acc:MGI:3802129]	302.666	4.52893	0.279755	16.1889	6.03547e-59	3.8191e-57	24.1284	26.305	657.718	502.513
ENSMUSG00000095007	Igkv12-41	immunoglobulin kappa chain variable 12-41 [Source:MGI Symbol;Acc:MGI:4439772]	287.324	4.48684	0.273163	16.4255	1.25656e-60	8.25457e-59	21.5886	27.6895	543.757	556.262
ENSMUSG00000076607	Igkj4	immunoglobulin kappa joining 4 [Source:MGI Symbol;Acc:MGI:1316692]	7.46323	4.4323	1.71481	2.58472	0.00974588	0.030142	1.26992	0	12.3729	16.2101
ENSMUSG00000030350	Prmt8	protein arginine N-methyltransferase 8 [Source:MGI Symbol;Acc:MGI:3043083]	7.46404	4.425	1.72091	2.57131	0.0101315	0.0311844	0	1.38447	18.2338	10.2379
ENSMUSG00000037681	Esyt3	extended synaptotagmin-like protein 3 [Source:MGI Symbol;Acc:MGI:1098699]	14.815	4.41765	1.2001	3.68106	0.000232262	0.00107971	1.26992	1.38447	29.3043	27.3012
ENSMUSG00000095403	Gm21092	predicted gene, 21092 [Source:MGI Symbol;Acc:MGI:5434447]	7.4014	4.41711	1.7239	2.56228	0.0103988	0.0319052	1.26992	0	10.4193	17.9164
ENSMUSG00000076655	Ighv4-1	immunoglobulin heavy variable 4-1 [Source:MGI Symbol;Acc:MGI:4439536]	674.714	4.40377	0.178701	24.6432	4.35048e-134	8.95354e-132	72.3853	48.4566	1235.99	1342.02
ENSMUSG00000094862	Ighv1-56	immunoglobulin heavy variable 1-56 [Source:MGI Symbol;Acc:MGI:4439715]	21.9202	4.38478	0.982867	4.46121	8.14963e-06	4.80678e-05	0	4.15342	44.282	39.2455
ENSMUSG00000106961	Gm43128	predicted gene 43128 [Source:MGI Symbol;Acc:MGI:5663265]	6.55958	4.24172	1.75593	2.41566	0.0157068	0.04571	1.26992	0	13.0241	11.9443
ENSMUSG00000086472	Gm16172	predicted gene 16172 [Source:MGI Symbol;Acc:MGI:3801735]	6.54824	4.23462	1.75953	2.40668	0.0160984	0.0466769	1.26992	0	10.4193	14.5038
ENSMUSG00000095889	Ighv1-58	immunoglobulin heavy variable 1-58 [Source:MGI Symbol;Acc:MGI:4439557]	55.688	4.13081	0.588297	7.02164	2.19281e-12	2.58097e-11	2.53983	9.69131	85.9591	124.562
ENSMUSG00000095210	Ighv5-9-1	immunoglobulin heavy variable 5-9-1 [Source:MGI Symbol;Acc:MGI:4439810]	89.0115	4.07984	0.446412	9.13917	6.29313e-20	1.20726e-18	10.1593	9.69131	162.15	174.045
ENSMUSG00000095442	Ighv1-4	immunoglobulin heavy variable 1-4 [Source:MGI Symbol;Acc:MGI:4439618]	46.4154	4.05512	0.620519	6.53504	6.35909e-11	6.59814e-10	7.6195	2.76895	95.076	80.1972
ENSMUSG00000095204	Ighv1-52	immunoglobulin heavy variable 1-52 [Source:MGI Symbol;Acc:MGI:4439752]	97.1625	4.03097	0.427481	9.42958	4.1174e-21	8.31245e-20	15.239	6.92237	199.269	167.22
ENSMUSG00000085839	Gm15949	predicted gene 15949 [Source:MGI Symbol;Acc:MGI:3801730]	11.3518	4.02053	1.28112	3.13829	0.00169937	0.00650006	1.26992	1.38447	29.9555	12.7974
ENSMUSG00000096844	Igkv6-14	immunoglobulin kappa variable 6-14 [Source:MGI Symbol;Acc:MGI:1330830]	81.816	3.85697	0.454003	8.49547	1.97134e-17	3.29303e-16	15.239	5.53789	134.148	172.339
ENSMUSG00000094491	Igkv1-133	immunoglobulin kappa variable 1-133 [Source:MGI Symbol;Acc:MGI:3648380]	64.8855	3.81083	0.494479	7.70674	1.29068e-14	1.77662e-13	6.34959	11.0758	124.38	117.736
ENSMUSG00000113184	Gm49654	predicted gene, 49654 [Source:MGI Symbol;Acc:MGI:6215088]	21.8708	3.5967	0.828126	4.34318	1.40437e-05	7.98116e-05	1.26992	5.53789	39.7235	40.9518
ENSMUSG00000074283	Zfp109	zinc finger protein 109 [Source:MGI Symbol;Acc:MGI:1929099]	8.49373	3.58594	1.35628	2.64396	0.00819433	0.0258872	2.53983	0	16.9313	14.5038
ENSMUSG00000043219	Hoxa6	homeobox A6 [Source:MGI Symbol;Acc:MGI:96178]	8.75297	3.58588	1.34117	2.67369	0.00750225	0.0239688	0	2.76895	14.3265	17.9164
ENSMUSG00000095612	Ighv5-4	immunoglobulin heavy variable 5-4 [Source:MGI Symbol;Acc:MGI:4439895]	29.8378	3.56386	0.706309	5.04575	4.51754e-07	3.18149e-06	2.53983	6.92237	63.8182	46.0708
ENSMUSG00000082860	Gm13204	predicted gene 13204 [Source:MGI Symbol;Acc:MGI:3651444]	12.4501	3.52755	1.10892	3.18108	0.0014673	0.00568728	1.26992	2.76895	31.2579	14.5038
ENSMUSG00000075297	H60b	histocompatibility 60b [Source:MGI Symbol;Acc:MGI:3649078]	7.66921	3.407	1.37666	2.47483	0.0133299	0.0395862	1.26992	1.38447	16.9313	11.0911
ENSMUSG00000096020	Ighv1-75	immunoglobulin heavy variable 1-75 [Source:MGI Symbol;Acc:MGI:4439735]	19.1928	3.38273	0.872147	3.87863	0.000105048	0.000519795	1.26992	5.53789	24.7458	45.2176
ENSMUSG00000094787	Ighv1-54	immunoglobulin heavy variable V1-54 [Source:MGI Symbol;Acc:MGI:3647133]	41.189	3.36713	0.567738	5.93078	3.01491e-09	2.64748e-08	7.6195	6.92237	76.8423	73.3719
ENSMUSG00000076731	Ighv8-12	immunoglobulin heavy variable V8-12 [Source:MGI Symbol;Acc:MGI:3642873]	47.4163	3.31586	0.527664	6.28404	3.29888e-10	3.22405e-09	6.34959	11.0758	80.0983	92.1415
ENSMUSG00000112008	Gm47218	predicted gene, 47218 [Source:MGI Symbol;Acc:MGI:6096027]	14.5017	3.31232	0.962032	3.44304	0.000575207	0.00244943	2.53983	2.76895	25.397	27.3012
ENSMUSG00000091405	H4c14	H4 clustered histone 14 [Source:MGI Symbol;Acc:MGI:2140113]	7.2313	3.3111	1.39281	2.37727	0.0174413	0.0499285	1.26992	1.38447	14.3265	11.9443
ENSMUSG00000076570	Igkv12-38	immunoglobulin kappa chain variable 12-38 [Source:MGI Symbol;Acc:MGI:4439614]	10.6812	3.29761	1.13471	2.90613	0.00365935	0.0128514	2.53983	1.38447	23.4434	15.3569
ENSMUSG00000104452	Ighv8-8	immunoglobulin heavy variable 8-8 [Source:MGI Symbol;Acc:MGI:3815333]	169.752	3.29221	0.444591	7.40504	1.31115e-13	1.69784e-12	20.3187	42.9187	330.812	284.956
ENSMUSG00000101872	Gm29237	predicted gene 29237 [Source:MGI Symbol;Acc:MGI:5579943]	10.6976	3.28926	1.13581	2.89595	0.00378011	0.0132142	2.53983	1.38447	14.9777	23.8885
ENSMUSG00000040840	4930579G18Rik	RIKEN cDNA 4930579G18 gene [Source:MGI Symbol;Acc:MGI:1923163]	46.383	3.2855	0.527046	6.2338	4.55256e-10	4.39659e-09	7.6195	9.69131	82.0519	86.1694
ENSMUSG00000043313	Pcdhb19	protocadherin beta 19 [Source:MGI Symbol;Acc:MGI:2136757]	13.9447	3.27199	1.0043	3.25798	0.00112206	0.0044777	5.07967	0	20.8386	29.8607
ENSMUSG00000103527	Gm37261	predicted gene, 37261 [Source:MGI Symbol;Acc:MGI:5610489]	10.2424	3.23896	1.16982	2.76877	0.00562682	0.0187259	3.80975	0	14.9777	22.1822
ENSMUSG00000075592	Nynrin	NYN domain and retroviral integrase containing [Source:MGI Symbol;Acc:MGI:2652872]	27.481	3.23674	0.690306	4.68885	2.74744e-06	1.73541e-05	7.6195	2.76895	44.9332	54.6024
ENSMUSG00000030310	Slc6a1	solute carrier family 6 (neurotransmitter transporter, GABA), member 1 [Source:MGI Symbol;Acc:MGI:95627]	13.323	3.17811	0.982046	3.23622	0.00121124	0.00479655	2.53983	2.76895	24.0946	23.8885
ENSMUSG00000076563	Igkv5-48	immunoglobulin kappa variable 5-48 [Source:MGI Symbol;Acc:MGI:3642817]	289.274	3.16994	0.561199	5.64852	1.61838e-08	1.32867e-07	34.2878	81.6839	530.081	511.044
ENSMUSG00000103567	Pcdhga5	protocadherin gamma subfamily A, 5 [Source:MGI Symbol;Acc:MGI:1935217]	9.89579	3.15726	1.15187	2.74098	0.0061256	0.0201819	1.26992	2.76895	20.1874	15.3569
ENSMUSG00000049691	Nkx3-2	NK3 homeobox 2 [Source:MGI Symbol;Acc:MGI:108015]	25.9202	3.15376	0.708876	4.44895	8.62896e-06	5.07397e-05	8.88942	1.38447	48.1892	45.2176
ENSMUSG00000076677	Ighv6-3	immunoglobulin heavy variable 6-3 [Source:MGI Symbol;Acc:MGI:4439854]	74.4932	3.14634	0.416449	7.55518	4.18295e-14	5.58377e-13	20.3187	9.69131	151.08	116.883
ENSMUSG00000076618	Ighj4	immunoglobulin heavy joining 4 [Source:MGI Symbol;Acc:MGI:4439658]	12.8746	3.11198	0.997567	3.11957	0.00181117	0.00688296	1.26992	4.15342	24.7458	21.3291
ENSMUSG00000095332	Gm9821	predicted gene 9821 [Source:MGI Symbol;Acc:MGI:3704208]	122.296	3.04091	0.311792	9.75299	1.79111e-22	3.84197e-21	24.1284	29.0739	233.783	202.199
ENSMUSG00000090555	Gm8893	predicted gene 8893 [Source:MGI Symbol;Acc:MGI:3779818]	9.0923	3.03108	1.18129	2.56591	0.0102904	0.0316415	2.53983	1.38447	13.6753	18.7696
ENSMUSG00000095335	Igkv3-5	immunoglobulin kappa chain variable 3-5 [Source:MGI Symbol;Acc:MGI:1330854]	45.393	3.00668	0.527044	5.7048	1.16477e-08	9.68268e-08	3.80975	16.6137	80.0983	81.0504
ENSMUSG00000096410	Ighv1-19	immunoglobulin heavy variable V1-19 [Source:MGI Symbol;Acc:MGI:4439779]	37.9613	2.9751	0.557351	5.33792	9.40183e-08	7.14337e-07	11.4293	5.53789	65.7718	69.1061
ENSMUSG00000087502	Gm16091	predicted gene 16091 [Source:MGI Symbol;Acc:MGI:3802007]	17.5637	2.95468	0.843397	3.50332	0.000459505	0.00199381	1.26992	6.92237	36.4675	25.5949
ENSMUSG00000008874	Clec3a	C-type lectin domain family 3, member a [Source:MGI Symbol;Acc:MGI:2685642]	738.767	2.95461	0.125178	23.6033	3.56203e-123	6.45367e-121	172.709	164.752	1317.39	1300.22
ENSMUSG00000094051	Ighv1-36	immunoglobulin heavy variable 1-36 [Source:MGI Symbol;Acc:MGI:4439639]	8.62656	2.95262	1.19722	2.46624	0.0136541	0.0404076	2.53983	1.38447	16.9313	13.6506
ENSMUSG00000095197	Ighv1-59	immunoglobulin heavy variable V1-59 [Source:MGI Symbol;Acc:MGI:3644474]	23.0033	2.93157	0.714335	4.10392	4.06215e-05	0.000215651	3.80975	6.92237	37.7699	43.5113
ENSMUSG00000076556	Igkv4-57	immunoglobulin kappa variable 4-57 [Source:MGI Symbol;Acc:MGI:2685035]	77.4067	2.87617	0.388756	7.39839	1.37846e-13	1.78283e-12	20.3187	16.6137	116.566	156.129
ENSMUSG00000097684	Gm26645	predicted gene, 26645 [Source:MGI Symbol;Acc:MGI:5477139]	11.0551	2.873	1.03441	2.77743	0.00547901	0.0183106	2.53983	2.76895	17.5826	21.3291
ENSMUSG00000003348	Mob3a	MOB kinase activator 3A [Source:MGI Symbol;Acc:MGI:3050117]	75.9147	2.84982	0.382484	7.45083	9.27555e-14	1.21372e-12	20.3187	16.6137	141.312	125.415
ENSMUSG00000108064	Gm44423	predicted gene, 44423 [Source:MGI Symbol;Acc:MGI:5690815]	13.7369	2.84446	0.934629	3.04341	0.00233911	0.0086369	1.26992	5.53789	20.8386	27.3012
ENSMUSG00000106237	Gm8066	predicted gene 8066 [Source:MGI Symbol;Acc:MGI:3646351]	18.6589	2.83792	0.797104	3.56029	0.000370447	0.00164558	7.6195	1.38447	33.2115	32.4202
ENSMUSG00000078636	Gm7336	predicted gene 7336 [Source:MGI Symbol;Acc:MGI:3644851]	2774.74	2.81579	0.805089	3.49749	0.000469666	0.00203599	537.175	843.144	2367.78	7350.85
ENSMUSG00000107962	Gm43980	predicted gene, 43980 [Source:MGI Symbol;Acc:MGI:5690372]	13.033	2.8086	0.977458	2.87337	0.00406112	0.0140657	6.34959	0	20.1874	25.5949
ENSMUSG00000025551	Fgf14	fibroblast growth factor 14 [Source:MGI Symbol;Acc:MGI:109189]	18.4524	2.80328	0.78049	3.59169	0.000328546	0.00147961	5.07967	4.15342	33.8627	30.7138
ENSMUSG00000079625	Tm4sf19	transmembrane 4 L six family member 19 [Source:MGI Symbol;Acc:MGI:3645933]	18.2338	2.76879	0.790342	3.50328	0.000459559	0.00199381	3.80975	5.53789	26.0482	37.5391
ENSMUSG00000019767	Ccdc170	coiled-coil domain containing 170 [Source:MGI Symbol;Acc:MGI:2685067]	10.2351	2.76649	1.06697	2.59284	0.00951872	0.029504	3.80975	1.38447	19.5362	16.2101
ENSMUSG00000094194	Ighv5-16	immunoglobulin heavy variable 5-16 [Source:MGI Symbol;Acc:MGI:4439556]	33.1473	2.72331	0.60354	4.51223	6.41501e-06	3.84901e-05	5.07967	12.4603	41.6772	73.3719
ENSMUSG00000076522	Igkv16-104	immunoglobulin kappa variable 16-104 [Source:MGI Symbol;Acc:MGI:2685913]	102.852	2.72115	0.829055	3.28224	0.00102987	0.00413782	11.4293	42.9187	196.664	160.394
ENSMUSG00000076549	Igkv4-68	immunoglobulin kappa variable 4-68 [Source:MGI Symbol;Acc:MGI:2686265]	121.438	2.717	0.48466	5.606	2.07058e-08	1.68427e-07	44.4471	19.3826	210.339	211.584
ENSMUSG00000106777	Gm43150	predicted gene 43150 [Source:MGI Symbol;Acc:MGI:5663287]	12.6818	2.71656	0.954441	2.84623	0.00442398	0.0151526	1.26992	5.53789	23.4434	20.4759
ENSMUSG00000047793	Sned1	sushi, nidogen and EGF-like domains 1 [Source:MGI Symbol;Acc:MGI:3045960]	482.356	2.69941	0.15317	17.6236	1.62205e-69	1.2549e-67	149.85	106.604	853.079	819.889
ENSMUSG00000104814	Gm42979	predicted gene 42979 [Source:MGI Symbol;Acc:MGI:5663116]	22.2717	2.68011	0.703323	3.81063	0.000138613	0.000671001	3.80975	8.30684	35.1651	41.8049
ENSMUSG00000102543	Pcdhgc5	protocadherin gamma subfamily C, 5 [Source:MGI Symbol;Acc:MGI:1935205]	12.1474	2.6725	0.957927	2.78988	0.00527278	0.0177135	3.80975	2.76895	24.0946	17.9164
ENSMUSG00000076523	Igkv15-103	immunoglobulin kappa chain variable 15-103 [Source:MGI Symbol;Acc:MGI:96513]	129.904	2.64915	0.28467	9.30604	1.32683e-20	2.61639e-19	35.5577	35.9963	241.597	206.465
ENSMUSG00000105881	4932422M17Rik	RIKEN cDNA 4932422M17 gene [Source:MGI Symbol;Acc:MGI:1921616]	26.2274	2.64899	0.657884	4.02652	5.6608e-05	0.000293896	11.4293	2.76895	40.3748	50.3366
ENSMUSG00000076665	Ighv7-1	immunoglobulin heavy variable 7-1 [Source:MGI Symbol;Acc:MGI:4439622]	19.1709	2.6174	0.78316	3.34211	0.000831454	0.00340846	1.26992	9.69131	38.4211	27.3012
ENSMUSG00000107317	Gm19719	predicted gene, 19719 [Source:MGI Symbol;Acc:MGI:5011904]	23.847	2.61457	0.678766	3.85195	0.000117183	0.000574745	3.80975	9.69131	35.8163	46.0708
ENSMUSG00000095565	Ighv2-9-1	immunoglobulin heavy variable 2-9-1 [Source:MGI Symbol;Acc:MGI:4439519]	18.393	2.58272	0.771044	3.34965	0.000809147	0.00332473	7.6195	2.76895	27.3506	35.8328
ENSMUSG00000103046	Gm37309	predicted gene, 37309 [Source:MGI Symbol;Acc:MGI:5610537]	13.8638	2.56953	0.884292	2.90575	0.00366369	0.0128645	2.53983	5.53789	26.0482	21.3291
ENSMUSG00000048347	Pcdhb18	protocadherin beta 18 [Source:MGI Symbol;Acc:MGI:2136756]	11.5535	2.55972	0.983626	2.60233	0.00925929	0.0288094	1.26992	5.53789	21.4898	17.9164
ENSMUSG00000076552	Igkv4-61	immunoglobulin kappa chain variable 4-61 [Source:MGI Symbol;Acc:MGI:4439819]	52.1165	2.5579	0.464288	5.50929	3.60287e-08	2.8583e-07	21.5886	8.30684	76.1911	102.379
ENSMUSG00000048498	Cd300e	CD300E molecule [Source:MGI Symbol;Acc:MGI:2387602]	15.7398	2.55418	0.842508	3.03163	0.00243234	0.00894375	7.6195	1.38447	24.0946	29.8607
ENSMUSG00000014444	Piezo1	piezo-type mechanosensitive ion channel component 1 [Source:MGI Symbol;Acc:MGI:3603204]	603.977	2.55278	0.132866	19.2132	2.87274e-82	2.79341e-80	184.138	167.521	1079.7	984.549
ENSMUSG00000055421	Pcdh9	protocadherin 9 [Source:MGI Symbol;Acc:MGI:1306801]	20.1606	2.52207	0.716711	3.51895	0.000433258	0.00189795	5.07967	6.92237	34.5139	34.1265
ENSMUSG00000112964	E430024I08Rik	RIKEN cDNA E430024I08 gene [Source:MGI Symbol;Acc:MGI:3649010]	33.6602	2.50868	0.57102	4.39334	1.11622e-05	6.44733e-05	5.07967	15.2292	49.4916	64.8403
ENSMUSG00000110419	AW046200	expressed sequence AW046200 [Source:MGI Symbol;Acc:MGI:2142745]	11.0478	2.50011	0.988428	2.52938	0.0114266	0.0345116	2.53983	4.15342	22.141	15.3569
ENSMUSG00000094356	Igkv8-28	immunoglobulin kappa variable 8-28 [Source:MGI Symbol;Acc:MGI:3642251]	55.6904	2.48503	0.783281	3.17259	0.00151084	0.00583366	26.6683	6.92237	97.0296	92.1415
ENSMUSG00000025265	Fgd1	FYVE, RhoGEF and PH domain containing 1 [Source:MGI Symbol;Acc:MGI:104566]	31.9826	2.48249	0.950702	2.61122	0.00902194	0.0281743	16.5089	2.76895	54.0501	54.6024
ENSMUSG00000086560	Gm13372	predicted gene 13372 [Source:MGI Symbol;Acc:MGI:3650806]	11.0937	2.4727	1.03253	2.39479	0.0166297	0.0480267	0	6.92237	19.5362	17.9164
ENSMUSG00000071398	2410004P03Rik	RIKEN cDNA 2410004P03 gene [Source:MGI Symbol;Acc:MGI:1920917]	13.1402	2.46606	0.916709	2.69012	0.00714265	0.0229931	1.26992	6.92237	24.7458	19.6227
ENSMUSG00000036131	Frmd7	FERM domain containing 7 [Source:MGI Symbol;Acc:MGI:2686379]	17.2896	2.44706	0.782987	3.12528	0.00177634	0.00676393	2.53983	8.30684	29.3043	29.0075
ENSMUSG00000091712	Sec14l5	SEC14-like lipid binding 5 [Source:MGI Symbol;Acc:MGI:3616084]	113.037	2.43817	0.300701	8.1083	5.13347e-16	7.7895e-15	33.0178	37.3808	169.313	212.437
ENSMUSG00000094502	Ighv1-69	immunoglobulin heavy variable 1-69 [Source:MGI Symbol;Acc:MGI:4439632]	31.9924	2.43802	0.56387	4.32373	1.53412e-05	8.679e-05	7.6195	12.4603	59.2597	48.6302
ENSMUSG00000103254	Ighv1-15	immunoglobulin heavy variable 1-15 [Source:MGI Symbol;Acc:MGI:4439782]	32.0759	2.43313	0.57711	4.21607	2.48602e-05	0.000136348	7.6195	12.4603	41.6772	66.5466
ENSMUSG00000113328	Gm47260	predicted gene, 47260 [Source:MGI Symbol;Acc:MGI:6096093]	25.3624	2.43247	0.628418	3.87078	0.000108487	0.000535436	8.88942	6.92237	42.9796	42.6581
ENSMUSG00000033855	Ston1	stonin 1 [Source:MGI Symbol;Acc:MGI:1924307]	65.7206	2.42841	0.388265	6.25451	3.98777e-10	3.87409e-09	19.0488	22.1516	102.239	119.443
ENSMUSG00000050251	Olfr809	olfactory receptor 809 [Source:MGI Symbol;Acc:MGI:3030643]	12.7746	2.42636	0.905319	2.68011	0.00735971	0.0235417	2.53983	5.53789	20.8386	22.1822
ENSMUSG00000095416	Ighv1-12	immunoglobulin heavy variable V1-12 [Source:MGI Symbol;Acc:MGI:3646284]	44.0759	2.41004	0.473446	5.09043	3.57261e-07	2.54562e-06	11.4293	16.6137	74.8887	73.3719
ENSMUSG00000029671	Wnt16	wingless-type MMTV integration site family, member 16 [Source:MGI Symbol;Acc:MGI:2136018]	45.316	2.4069	0.493964	4.87263	1.10123e-06	7.33163e-06	21.5886	6.92237	87.9128	64.8403
ENSMUSG00000011118	Panx3	pannexin 3 [Source:MGI Symbol;Acc:MGI:1918881]	116.432	2.40569	0.784845	3.06517	0.00217544	0.00810028	57.1463	16.6137	180.384	211.584
ENSMUSG00000028487	Bnc2	basonuclin 2 [Source:MGI Symbol;Acc:MGI:2443805]	28.9661	2.40359	0.594688	4.04177	5.30504e-05	0.000276373	12.6992	5.53789	45.5844	52.0429
ENSMUSG00000076540	Igkv4-80	immunoglobulin kappa variable 4-80 [Source:MGI Symbol;Acc:MGI:4439653]	50.0072	2.40051	0.442297	5.42737	5.71905e-08	4.44563e-07	15.239	16.6137	79.4471	88.7289
ENSMUSG00000022887	Masp1	mannan-binding lectin serine peptidase 1 [Source:MGI Symbol;Acc:MGI:88492]	29.4025	2.39528	0.605332	3.95697	7.59079e-05	0.000385597	3.80975	15.2292	50.794	47.7771
ENSMUSG00000076550	Igkv4-63	immunoglobulin kappa variable 4-63 [Source:MGI Symbol;Acc:MGI:3645235]	513.017	2.38597	0.592382	4.02775	5.63121e-05	0.000292431	232.395	96.9131	821.822	900.939
ENSMUSG00000076532	Igkv4-91	immunoglobulin kappa chain variable 4-91 [Source:MGI Symbol;Acc:MGI:3642277]	98.9216	2.34967	0.749975	3.133	0.0017303	0.0066005	15.239	49.841	171.918	158.688
ENSMUSG00000085596	Gm11476	predicted gene 11476 [Source:MGI Symbol;Acc:MGI:3705135]	19.8638	2.34881	0.746669	3.14572	0.00165677	0.00635543	11.4293	1.38447	29.9555	36.686
ENSMUSG00000076538	Igkv13-84	immunoglobulin kappa chain variable 13-84 [Source:MGI Symbol;Acc:MGI:96514]	45.3349	2.34493	0.844198	2.77771	0.00547438	0.0183038	24.1284	5.53789	74.8887	76.7846
ENSMUSG00000032855	Pkd1	polycystin 1, transient receptor poteintial channel interacting [Source:MGI Symbol;Acc:MGI:97603]	1821.85	2.33982	0.0816742	28.6482	1.68769e-180	5.67866e-178	600.671	602.246	3208.49	2876.01
ENSMUSG00000104546	Gm43858	predicted gene 43858 [Source:MGI Symbol;Acc:MGI:5663995]	11.8642	2.32583	0.927254	2.5083	0.0121313	0.0364094	5.07967	2.76895	20.8386	18.7696
ENSMUSG00000072902	Gm10435	predicted gene 10435 [Source:MGI Symbol;Acc:MGI:3642820]	12.0738	2.32174	0.952019	2.43876	0.0147378	0.0432465	1.26992	6.92237	24.7458	15.3569
ENSMUSG00000026676	Ccdc3	coiled-coil domain containing 3 [Source:MGI Symbol;Acc:MGI:1921436]	86.6621	2.31071	0.330509	6.99138	2.72198e-12	3.18788e-11	31.7479	26.305	147.824	140.772
ENSMUSG00000094930	Igkv6-25	immunoglobulin kappa chain variable 6-25 [Source:MGI Symbol;Acc:MGI:4439867]	59.6751	2.30729	0.417768	5.5229	3.3345e-08	2.65233e-07	11.4293	29.0739	100.937	97.2605
ENSMUSG00000095497	Igkv1-122	immunoglobulin kappa chain variable 1-122 [Source:MGI Symbol;Acc:MGI:4439722]	11.871	2.30261	0.928878	2.47892	0.0131782	0.0392127	2.53983	5.53789	21.4898	17.9164
ENSMUSG00000102918	Pcdhgc3	protocadherin gamma subfamily C, 3 [Source:MGI Symbol;Acc:MGI:1935201]	66.0919	2.3014	0.751465	3.06255	0.00219461	0.00816094	10.1593	34.6118	117.217	102.379
ENSMUSG00000054958	Nt5c1a	5'-nucleotidase, cytosolic IA [Source:MGI Symbol;Acc:MGI:2155700]	27.4135	2.28751	0.595903	3.83873	0.000123673	0.000604337	7.6195	11.0758	42.3284	48.6302
ENSMUSG00000096078	Ighv1-62-2	immunoglobulin heavy variable 1-62-2 [Source:MGI Symbol;Acc:MGI:3644968]	13.8233	2.28687	0.894107	2.55771	0.0105363	0.0322524	1.26992	8.30684	28.653	17.0632
ENSMUSG00000111681	Gm47640	predicted gene, 47640 [Source:MGI Symbol;Acc:MGI:6096715]	15.3443	2.28347	0.84531	2.70133	0.00690618	0.0223337	8.88942	1.38447	19.5362	31.567
ENSMUSG00000093896	Ighv1-76	immunoglobulin heavy variable 1-76 [Source:MGI Symbol;Acc:MGI:4439737]	55.1338	2.25684	0.444624	5.07585	3.85768e-07	2.73953e-06	26.6683	11.0758	73.5862	109.205
ENSMUSG00000105606	Igkv2-109	immunoglobulin kappa variable 2-109 [Source:MGI Symbol;Acc:MGI:3642626]	163.719	2.25651	0.616667	3.65921	0.000252993	0.00116967	81.2747	31.8429	269.599	272.159
ENSMUSG00000048911	Rnf24	ring finger protein 24 [Source:MGI Symbol;Acc:MGI:1261771]	51.4707	2.25285	0.426788	5.27862	1.30163e-07	9.7326e-07	19.0488	16.6137	86.6104	83.6099
ENSMUSG00000028246	Faxc	failed axon connections homolog [Source:MGI Symbol;Acc:MGI:1923382]	21.314	2.2466	0.711157	3.15908	0.0015827	0.00608454	2.53983	12.4603	29.3043	40.9518
ENSMUSG00000076672	Ighv3-6	immunoglobulin heavy variable 3-6 [Source:MGI Symbol;Acc:MGI:4439856]	135.226	2.23631	0.277426	8.06092	7.57208e-16	1.13197e-14	58.4162	35.9963	249.412	197.08
ENSMUSG00000076547	Igkv4-70	immunoglobulin kappa chain variable 4-70 [Source:MGI Symbol;Acc:MGI:2686348]	35.8618	2.23025	0.513161	4.34609	1.38583e-05	7.88005e-05	11.4293	13.8447	61.8645	56.3087
ENSMUSG00000073492	Gm10521	predicted gene 10521 [Source:MGI Symbol;Acc:MGI:3642358]	24.3774	2.22636	0.627841	3.54606	0.000391036	0.00172907	10.1593	6.92237	37.7699	42.6581
ENSMUSG00000031822	Gse1	genetic suppressor element 1, coiled-coil protein [Source:MGI Symbol;Acc:MGI:1098275]	175.935	2.22454	0.558149	3.98556	6.73223e-05	0.000344793	85.0845	38.7653	328.208	251.683
ENSMUSG00000004815	Dgkq	diacylglycerol kinase, theta [Source:MGI Symbol;Acc:MGI:102918]	109.693	2.1896	0.303186	7.22198	5.12377e-13	6.28188e-12	52.0666	26.305	180.384	180.017
ENSMUSG00000095130	Ighv1-39	immunoglobulin heavy variable 1-39 [Source:MGI Symbol;Acc:MGI:4439888]	49.1653	2.17139	0.44574	4.87143	1.10796e-06	7.37177e-06	16.5089	19.3826	95.076	65.6935
ENSMUSG00000094420	Igkv10-96	immunoglobulin kappa variable 10-96 [Source:MGI Symbol;Acc:MGI:4439561]	343.203	2.16552	0.162079	13.3609	1.02346e-40	4.10121e-39	129.532	120.449	555.478	567.353
ENSMUSG00000084797	Gm14321	predicted gene 14321 [Source:MGI Symbol;Acc:MGI:3701951]	20.0998	2.16526	0.694476	3.11783	0.00182188	0.00692117	6.34959	8.30684	27.3506	38.3923
ENSMUSG00000052353	Cemip	cell migration inducing protein, hyaluronan binding [Source:MGI Symbol;Acc:MGI:2443629]	230.516	2.16353	0.20033	10.7998	3.44815e-27	9.27586e-26	80.0048	88.6063	398.538	354.915
ENSMUSG00000079487	Med12	mediator complex subunit 12 [Source:MGI Symbol;Acc:MGI:1926212]	474.979	2.16296	0.147165	14.6975	6.69092e-49	3.36898e-47	147.31	200.749	806.193	745.664
ENSMUSG00000096632	Igkv9-124	immunoglobulin kappa chain variable 9-124 [Source:MGI Symbol;Acc:MGI:3646892]	247.67	2.16266	0.195222	11.078	1.60486e-28	4.51192e-27	100.323	80.2995	427.842	382.217
ENSMUSG00000086043	Gm12473	predicted gene 12473 [Source:MGI Symbol;Acc:MGI:3652337]	16.0613	2.16024	0.795486	2.71562	0.00661516	0.0215935	8.88942	2.76895	31.2579	21.3291
ENSMUSG00000094694	Ighv1-9	immunoglobulin heavy variable V1-9 [Source:MGI Symbol;Acc:MGI:4439621]	125.093	2.15469	0.281201	7.66243	1.82446e-14	2.48713e-13	35.5577	56.7634	222.061	185.989
ENSMUSG00000059149	Mfsd4a	major facilitator superfamily domain containing 4A [Source:MGI Symbol;Acc:MGI:2442786]	163.903	2.12752	0.241641	8.80445	1.31494e-18	2.35623e-17	60.956	60.9168	237.69	296.047
ENSMUSG00000101174	Hoxd4	homeobox D4 [Source:MGI Symbol;Acc:MGI:96208]	16.2888	2.11636	0.827169	2.55856	0.0105105	0.0321875	1.26992	11.0758	19.5362	33.2733
ENSMUSG00000026135	Zfp142	zinc finger protein 142 [Source:MGI Symbol;Acc:MGI:1924514]	125.758	2.11368	0.275135	7.68236	1.56183e-14	2.1415e-13	43.1772	51.2255	181.686	226.941
ENSMUSG00000021823	Vcl	vinculin [Source:MGI Symbol;Acc:MGI:98927]	632.02	2.11139	0.122837	17.1887	3.22942e-66	2.3606e-64	217.156	258.897	1039.32	1012.7
ENSMUSG00000025240	Sacm1l	SAC1 suppressor of actin mutations 1-like (yeast) [Source:MGI Symbol;Acc:MGI:1933169]	105.848	2.1062	0.744252	2.82996	0.00465544	0.0158379	19.0488	60.9168	160.848	182.577
ENSMUSG00000045934	Mtmr11	myotubularin related protein 11 [Source:MGI Symbol;Acc:MGI:2652817]	115.851	2.09706	0.282174	7.43179	1.07138e-13	1.39417e-12	38.0975	49.841	175.826	199.64
ENSMUSG00000033624	Pdpr	pyruvate dehydrogenase phosphatase regulatory subunit [Source:MGI Symbol;Acc:MGI:2442188]	247.376	2.09646	0.192816	10.8729	1.55262e-27	4.20876e-26	106.673	80.2995	399.84	402.693
ENSMUSG00000039834	Zfp335	zinc finger protein 335 [Source:MGI Symbol;Acc:MGI:2682313]	151.399	2.08081	0.267879	7.76774	7.98981e-15	1.11573e-13	43.1772	73.3771	280.018	209.025
ENSMUSG00000038745	Nlrp6	NLR family, pyrin domain containing 6 [Source:MGI Symbol;Acc:MGI:2141990]	15.4787	2.07793	0.792516	2.62194	0.0087432	0.0273845	6.34959	5.53789	31.2579	18.7696
ENSMUSG00000076586	Igkv8-21	immunoglobulin kappa variable 8-21 [Source:MGI Symbol;Acc:MGI:1330840]	85.2085	2.06627	0.337452	6.12316	9.17379e-10	8.55172e-09	43.1772	22.1516	143.265	132.24
ENSMUSG00000094124	Ighv1-74	immunoglobulin heavy variable V1-74 [Source:MGI Symbol;Acc:MGI:4439634]	25.473	2.06073	0.60868	3.38556	0.000710324	0.00295882	12.6992	6.92237	45.5844	36.686
ENSMUSG00000041372	B4galnt3	beta-1,4-N-acetyl-galactosaminyl transferase 3 [Source:MGI Symbol;Acc:MGI:3041155]	55.5217	2.06033	0.437174	4.71285	2.44275e-06	1.55591e-05	12.6992	30.4584	72.2838	106.645
ENSMUSG00000087528	9830144P21Rik	RIKEN cDNA 9830144P21 gene [Source:MGI Symbol;Acc:MGI:3041171]	38.9887	2.04524	0.489944	4.17444	2.9872e-05	0.000161661	17.7788	12.4603	54.0501	71.6656
ENSMUSG00000084940	Gm15935	predicted gene 15935 [Source:MGI Symbol;Acc:MGI:3801894]	28.8665	2.04501	0.566813	3.60791	0.000308674	0.00139754	10.1593	12.4603	52.7477	40.0986
ENSMUSG00000096910	Zfp955b	zinc finger protein 955B [Source:MGI Symbol;Acc:MGI:4834573]	30.8307	2.03982	0.562726	3.62489	0.000289088	0.00131645	6.34959	17.9982	49.4916	49.4834
ENSMUSG00000052143	Gm9869	predicted gene 9869 [Source:MGI Symbol;Acc:MGI:3642719]	19.9607	2.03788	0.711197	2.86542	0.00416453	0.0143848	12.6992	2.76895	34.5139	29.8607
ENSMUSG00000086245	Gm16170	predicted gene 16170 [Source:MGI Symbol;Acc:MGI:3805548]	18.4372	2.02799	0.713874	2.84082	0.00449971	0.0153797	8.88942	5.53789	26.0482	33.2733
ENSMUSG00000076576	Igkv6-32	immunoglobulin kappa variable 6-32 [Source:MGI Symbol;Acc:MGI:3641634]	71.6626	2.02469	0.362817	5.58046	2.39882e-08	1.93715e-07	36.8276	19.3826	115.263	115.177
ENSMUSG00000094075	Ighv1-80	immunoglobulin heavy variable 1-80 [Source:MGI Symbol;Acc:MGI:4439738]	81.8732	2.02267	0.330326	6.12326	9.16821e-10	8.55027e-09	36.8276	27.6895	134.148	128.827
ENSMUSG00000054589	Gm9949	predicted gene 9949 [Source:MGI Symbol;Acc:MGI:3647947]	21.8909	2.0226	0.676508	2.98976	0.00279198	0.0101177	8.88942	8.30684	23.4434	46.9239
ENSMUSG00000010051	Hyal1	hyaluronoglucosaminidase 1 [Source:MGI Symbol;Acc:MGI:96298]	31.9041	2.01851	0.53386	3.78098	0.000156212	0.00074969	11.4293	13.8447	46.8868	55.4555
ENSMUSG00000036334	Igsf10	immunoglobulin superfamily, member 10 [Source:MGI Symbol;Acc:MGI:1923481]	306.53	2.01842	0.169532	11.9058	1.10429e-32	3.53071e-31	118.102	124.603	474.078	509.338
ENSMUSG00000020527	Myo19	myosin XIX [Source:MGI Symbol;Acc:MGI:1913446]	100.15	2.01485	0.295691	6.81404	9.48971e-12	1.05676e-10	40.6374	38.7653	158.243	162.954
ENSMUSG00000021340	Gpld1	glycosylphosphatidylinositol specific phospholipase D1 [Source:MGI Symbol;Acc:MGI:106604]	16.785	2.0117	0.746557	2.69464	0.0070465	0.0227424	5.07967	8.30684	24.7458	29.0075
ENSMUSG00000076666	Ighv14-4	immunoglobulin heavy variable 14-4 [Source:MGI Symbol;Acc:MGI:4439765]	42.0432	2.00881	0.487453	4.12104	3.77168e-05	0.000201188	8.88942	24.9205	72.935	61.4277
ENSMUSG00000046541	Zfp526	zinc finger protein 526 [Source:MGI Symbol;Acc:MGI:2445181]	61.1144	2.00031	0.380631	5.25525	1.47827e-07	1.09914e-06	26.6683	22.1516	100.937	94.701
ENSMUSG00000018381	Abi3	ABI gene family, member 3 [Source:MGI Symbol;Acc:MGI:1913860]	20.0097	1.99241	0.702739	2.83521	0.00457956	0.0156199	3.80975	12.4603	36.4675	27.3012
ENSMUSG00000055818	A230083G16Rik	RIKEN cDNA A230083G16 gene [Source:MGI Symbol;Acc:MGI:3045289]	14.924	1.98813	0.796942	2.4947	0.0126063	0.037711	3.80975	8.30684	25.397	22.1822
ENSMUSG00000063506	Arhgap22	Rho GTPase activating protein 22 [Source:MGI Symbol;Acc:MGI:2443418]	16.1534	1.98753	0.805137	2.46856	0.0135659	0.040197	11.4293	1.38447	22.7922	29.0075
ENSMUSG00000024347	Psd2	pleckstrin and Sec7 domain containing 2 [Source:MGI Symbol;Acc:MGI:1921252]	14.9639	1.98526	0.817615	2.42811	0.0151777	0.0444082	2.53983	9.69131	28.0018	19.6227
ENSMUSG00000076695	Ighv1-18	immunoglobulin heavy variable V1-18 [Source:MGI Symbol;Acc:MGI:4439780]	50.6077	1.98429	0.422549	4.69601	2.65287e-06	1.68018e-05	24.1284	16.6137	86.6104	75.0783
ENSMUSG00000111942	Gm5182	predicted gene 5182 [Source:MGI Symbol;Acc:MGI:3649174]	23.0926	1.97545	0.646734	3.0545	0.00225437	0.0083575	5.07967	13.8447	41.026	32.4202
ENSMUSG00000039798	2600006K01Rik	RIKEN cDNA 2600006K01 gene [Source:MGI Symbol;Acc:MGI:1917569]	34.3585	1.97405	0.509091	3.87759	0.000105496	0.00052189	12.6992	15.2292	54.0501	55.4555
ENSMUSG00000005580	Adcy9	adenylate cyclase 9 [Source:MGI Symbol;Acc:MGI:108450]	203.006	1.97116	0.210867	9.34788	8.94232e-21	1.77158e-19	95.2438	69.2237	319.091	328.467
ENSMUSG00000090665	Gad1-ps	glutamate decarboxylase 1, pseudogene [Source:MGI Symbol;Acc:MGI:95633]	44.0137	1.96247	0.46471	4.22301	2.41063e-05	0.000132488	12.6992	23.5361	80.0983	59.7214
ENSMUSG00000021057	Akap5	A kinase (PRKA) anchor protein 5 [Source:MGI Symbol;Acc:MGI:2685104]	29.1778	1.95477	0.56029	3.48885	0.00048511	0.00209779	11.4293	12.4603	39.0723	53.7492
ENSMUSG00000051242	Pcdhb9	protocadherin beta 9 [Source:MGI Symbol;Acc:MGI:2136744]	59.6115	1.94621	0.383162	5.07935	3.78737e-07	2.69412e-06	22.8585	26.305	91.1688	98.1136
ENSMUSG00000111128	Gm49338	predicted gene, 49338 [Source:MGI Symbol;Acc:MGI:6121528]	21.9712	1.94167	0.70089	2.7703	0.00560048	0.0186636	15.239	2.76895	44.282	25.5949
ENSMUSG00000061436	Hipk2	homeodomain interacting protein kinase 2 [Source:MGI Symbol;Acc:MGI:1314872]	309.761	1.92704	0.173667	11.0961	1.30984e-28	3.68738e-27	128.262	130.141	535.291	445.351
ENSMUSG00000020044	Timp3	tissue inhibitor of metalloproteinase 3 [Source:MGI Symbol;Acc:MGI:98754]	1447.93	1.91315	0.0812259	23.5535	1.15677e-122	2.07808e-120	617.18	598.093	2346.29	2230.17
ENSMUSG00000096498	Ighv2-5	immunoglobulin heavy variable 2-5 [Source:MGI Symbol;Acc:MGI:4439517]	17.2585	1.90951	0.72845	2.62134	0.00875859	0.0274287	8.88942	5.53789	24.7458	29.8607
ENSMUSG00000035495	Tstd2	thiosulfate sulfurtransferase (rhodanese)-like domain containing 2 [Source:MGI Symbol;Acc:MGI:3039624]	116.96	1.90065	0.286912	6.6245	3.48423e-11	3.70777e-10	35.5577	63.6858	173.221	195.374
ENSMUSG00000094433	Igkv5-43	immunoglobulin kappa chain variable 5-43 [Source:MGI Symbol;Acc:MGI:4943320]	108.082	1.89695	0.288542	6.57425	4.88979e-11	5.13646e-10	40.6374	51.2255	186.896	153.569
ENSMUSG00000042195	Slc35f2	solute carrier family 35, member F2 [Source:MGI Symbol;Acc:MGI:1919272]	18.6537	1.89604	0.700376	2.70718	0.00678584	0.0220488	10.1593	5.53789	27.3506	31.567
ENSMUSG00000020682	Mmp28	matrix metallopeptidase 28 (epilysin) [Source:MGI Symbol;Acc:MGI:2153062]	73.4654	1.89468	0.341586	5.54669	2.91123e-08	2.32964e-07	30.478	31.8429	117.217	114.324
ENSMUSG00000081194	Gm8424	predicted gene 8424 [Source:MGI Symbol;Acc:MGI:3646584]	49.5828	1.89147	0.425765	4.44253	8.89088e-06	5.21496e-05	26.6683	15.2292	78.7959	77.6378
ENSMUSG00000042156	Dzip1	DAZ interacting protein 1 [Source:MGI Symbol;Acc:MGI:1914311]	66.793	1.8862	0.359034	5.25354	1.49206e-07	1.10822e-06	30.478	26.305	102.89	107.498
ENSMUSG00000094797	Igkv6-15	immunoglobulin kappa variable 6-15 [Source:MGI Symbol;Acc:MGI:1330831]	195.295	1.88013	0.2088	9.00447	2.16711e-19	4.05101e-18	86.3544	80.2995	296.299	318.229
ENSMUSG00000094088	Ighv1-64	immunoglobulin heavy variable 1-64 [Source:MGI Symbol;Acc:MGI:4439789]	88.0804	1.87719	0.315111	5.95722	2.5657e-09	2.2671e-08	41.9073	33.2274	129.59	147.597
ENSMUSG00000041180	Hectd2	HECT domain E3 ubiquitin protein ligase 2 [Source:MGI Symbol;Acc:MGI:2442663]	33.9759	1.8685	0.523821	3.56706	0.000361014	0.00160806	11.4293	17.9982	63.8182	42.6581
ENSMUSG00000052415	Tchh	trichohyalin [Source:MGI Symbol;Acc:MGI:2177944]	21.2641	1.86833	0.670269	2.78743	0.00531273	0.0178251	13.9691	4.15342	34.5139	32.4202
ENSMUSG00000067276	Capn6	calpain 6 [Source:MGI Symbol;Acc:MGI:1100850]	66.0492	1.86127	0.365711	5.08945	3.59109e-07	2.55793e-06	25.3983	31.8429	113.961	92.9947
ENSMUSG00000045871	Slitrk6	SLIT and NTRK-like family, member 6 [Source:MGI Symbol;Acc:MGI:2443198]	88.605	1.8545	0.68857	2.69326	0.00707564	0.022826	55.8764	20.7671	163.453	114.324
ENSMUSG00000098183	Gm27010	predicted gene, 27010 [Source:MGI Symbol;Acc:MGI:5504125]	49.199	1.85326	0.427711	4.33298	1.47104e-05	8.33997e-05	17.7788	24.9205	67.0742	87.0225
ENSMUSG00000024018	Ccdc167	coiled-coil domain containing 167 [Source:MGI Symbol;Acc:MGI:1915847]	46.0108	1.85291	0.444556	4.16799	3.07294e-05	0.000166085	15.239	24.9205	80.7495	63.134
ENSMUSG00000052951	C130021I20Rik	Riken cDNA C130021I20 gene [Source:MGI Symbol;Acc:MGI:3639863]	53.1406	1.84889	0.409817	4.51152	6.43652e-06	3.86082e-05	27.9382	17.9982	76.1911	90.4352
ENSMUSG00000022025	Cnmd	chondromodulin [Source:MGI Symbol;Acc:MGI:1341171]	63.5647	1.84704	0.380505	4.85419	1.20881e-06	8.01265e-06	35.5577	19.3826	91.82	107.498
ENSMUSG00000095200	Ighv1-7	immunoglobulin heavy variable V1-7 [Source:MGI Symbol;Acc:MGI:3704122]	42.4469	1.84661	0.453032	4.07612	4.57927e-05	0.000241051	21.5886	15.2292	66.423	66.5466
ENSMUSG00000069892	9930111J21Rik2	RIKEN cDNA 9930111J21 gene 2 [Source:MGI Symbol;Acc:MGI:3711310]	22.5252	1.84232	0.640554	2.87613	0.00402578	0.0139615	13.9691	5.53789	36.4675	34.1265
ENSMUSG00000059040	Eno1b	enolase 1B, retrotransposed [Source:MGI Symbol;Acc:MGI:3648653]	142.105	1.83979	0.734279	2.50558	0.0122252	0.0366703	66.0357	58.1479	328.208	116.03
ENSMUSG00000027263	Tubgcp4	tubulin, gamma complex associated protein 4 [Source:MGI Symbol;Acc:MGI:1196293]	81.2756	1.83826	0.336395	5.4646	4.6395e-08	3.63848e-07	45.717	24.9205	123.078	131.387
ENSMUSG00000005540	Fcer2a	Fc receptor, IgE, low affinity II, alpha polypeptide [Source:MGI Symbol;Acc:MGI:95497]	56.8947	1.83074	0.398365	4.59563	4.31447e-06	2.65019e-05	31.7479	17.9982	95.076	82.7567
ENSMUSG00000009628	Tex15	testis expressed gene 15 [Source:MGI Symbol;Acc:MGI:1934816]	18.0425	1.82849	0.701474	2.60664	0.00914352	0.0285011	8.88942	6.92237	27.3506	29.0075
ENSMUSG00000076569	Igkv5-39	immunoglobulin kappa variable 5-39 [Source:MGI Symbol;Acc:MGI:2686255]	122.01	1.82298	0.264113	6.90226	5.11805e-12	5.86129e-11	48.2569	59.5324	193.408	186.843
ENSMUSG00000108655	Gm44949	predicted gene 44949 [Source:MGI Symbol;Acc:MGI:5753525]	20.7704	1.81095	0.677882	2.67148	0.00755185	0.0241018	12.6992	5.53789	24.7458	40.0986
ENSMUSG00000037259	Dzank1	double zinc ribbon and ankyrin repeat domains 1 [Source:MGI Symbol;Acc:MGI:2139080]	19.6314	1.80285	0.69885	2.57974	0.00988759	0.0305135	3.80975	13.8447	29.3043	31.567
ENSMUSG00000021256	Vash1	vasohibin 1 [Source:MGI Symbol;Acc:MGI:2442543]	38.6253	1.797	0.4719	3.80801	0.000140088	0.000677215	15.239	19.3826	61.8645	58.015
ENSMUSG00000021279	Cdc42bpb	CDC42 binding protein kinase beta [Source:MGI Symbol;Acc:MGI:2136459]	447.307	1.79588	0.145773	12.3197	7.09927e-35	2.41558e-33	171.439	229.823	715.675	672.292
ENSMUSG00000106464	C130083M11Rik	RIKEN cDNA C130083M11 gene [Source:MGI Symbol;Acc:MGI:3041216]	27.7362	1.78825	0.577065	3.09886	0.00194265	0.00733138	17.7788	6.92237	41.026	45.2176
ENSMUSG00000025407	Gli1	GLI-Kruppel family member GLI1 [Source:MGI Symbol;Acc:MGI:95727]	186.266	1.78044	0.224527	7.92976	2.19576e-15	3.18806e-14	67.3056	101.067	266.994	309.698
ENSMUSG00000032525	Nktr	natural killer tumor recognition sequence [Source:MGI Symbol;Acc:MGI:97346]	492.971	1.77798	0.134376	13.2313	5.78446e-40	2.27072e-38	243.824	200.749	780.796	746.517
ENSMUSG00000102573	Gm7265	predicted gene 7265 [Source:MGI Symbol;Acc:MGI:3648991]	64.5481	1.77789	0.369146	4.81622	1.463e-06	9.59549e-06	26.6683	31.8429	112.659	87.0225
ENSMUSG00000040522	Tlr8	toll-like receptor 8 [Source:MGI Symbol;Acc:MGI:2176887]	37.9908	1.77425	0.485359	3.65554	0.000256639	0.00118498	16.5089	17.9982	69.679	47.7771
ENSMUSG00000096490	Igkv10-94	immunoglobulin kappa variable 10-94 [Source:MGI Symbol;Acc:MGI:3646140]	100.325	1.76264	0.293604	6.00348	1.93133e-09	1.72963e-08	49.5268	41.5342	141.312	168.926
ENSMUSG00000041592	Sdk2	sidekick cell adhesion molecule 2 [Source:MGI Symbol;Acc:MGI:2443847]	296.989	1.75169	0.16941	10.34	4.64662e-25	1.12699e-23	124.452	148.139	473.427	441.938
ENSMUSG00000073647	Gm10557	predicted gene 10557 [Source:MGI Symbol;Acc:MGI:3708638]	21.6916	1.73894	0.636032	2.73404	0.00625626	0.0205701	7.6195	12.4603	32.5603	34.1265
ENSMUSG00000024327	Slc39a7	solute carrier family 39 (zinc transporter), member 7 [Source:MGI Symbol;Acc:MGI:95909]	17.0989	1.73654	0.721273	2.4076	0.0160577	0.046578	10.1593	5.53789	25.397	27.3012
ENSMUSG00000057751	Megf6	multiple EGF-like-domains 6 [Source:MGI Symbol;Acc:MGI:1919351]	218.017	1.73633	0.47876	3.62672	0.000287042	0.0013091	134.611	66.4547	342.534	328.467
ENSMUSG00000063455	D630045J12Rik	RIKEN cDNA D630045J12 gene [Source:MGI Symbol;Acc:MGI:2669829]	177.551	1.73531	0.215379	8.05701	7.81804e-16	1.16791e-14	85.0845	78.915	280.018	266.187
ENSMUSG00000036882	Arhgap33	Rho GTPase activating protein 33 [Source:MGI Symbol;Acc:MGI:2673998]	83.2791	1.73289	0.328896	5.26882	1.37303e-07	1.02196e-06	31.7479	45.6876	143.916	111.764
ENSMUSG00000031150	Ccdc120	coiled-coil domain containing 120 [Source:MGI Symbol;Acc:MGI:1859619]	25.6069	1.7299	0.580862	2.97816	0.00289981	0.0104435	13.9691	9.69131	40.3748	38.3923
ENSMUSG00000024298	Zfp871	zinc finger protein 871 [Source:MGI Symbol;Acc:MGI:1921793]	19.9467	1.72809	0.65883	2.62297	0.00871668	0.0273176	10.1593	8.30684	30.6067	30.7138
ENSMUSG00000047496	Rnf152	ring finger protein 152 [Source:MGI Symbol;Acc:MGI:2443787]	21.2636	1.72804	0.650931	2.65472	0.00793743	0.0251732	11.4293	8.30684	39.7235	25.5949
ENSMUSG00000035095	Fam167a	family with sequence similarity 167, member A [Source:MGI Symbol;Acc:MGI:3606565]	183.775	1.72775	0.220083	7.85044	4.14586e-15	5.91015e-14	69.8454	101.067	271.553	292.635
ENSMUSG00000100280	Gm28417	predicted gene 28417 [Source:MGI Symbol;Acc:MGI:5579123]	19.6866	1.7226	0.691777	2.49011	0.0127705	0.0381388	13.9691	4.15342	27.3506	33.2733
ENSMUSG00000031906	Smpd3	sphingomyelin phosphodiesterase 3, neutral [Source:MGI Symbol;Acc:MGI:1927578]	364.193	1.72117	0.151106	11.3905	4.6639e-30	1.38467e-28	167.629	171.675	578.271	539.198
ENSMUSG00000015970	Chdh	choline dehydrogenase [Source:MGI Symbol;Acc:MGI:1860776]	71.3825	1.71627	0.355589	4.82656	1.38911e-06	9.13915e-06	29.2081	37.3808	91.82	127.121
ENSMUSG00000095633	Igkv4-58	immunoglobulin kappa variable 4-58 [Source:MGI Symbol;Acc:MGI:2685923]	19.6151	1.70828	0.673341	2.53702	0.0111802	0.0338907	11.4293	6.92237	34.5139	25.5949
ENSMUSG00000074899	Sptbn5	spectrin beta, non-erythrocytic 5 [Source:MGI Symbol;Acc:MGI:2685200]	23.8981	1.70579	0.612245	2.78611	0.00533441	0.0178922	11.4293	11.0758	44.9332	28.1544
ENSMUSG00000090124	Ugt1a7c	UDP glucuronosyltransferase 1 family, polypeptide A7C [Source:MGI Symbol;Acc:MGI:3032636]	50.6989	1.70205	0.405003	4.20256	2.63911e-05	0.000144185	24.1284	23.5361	77.4935	77.6378
ENSMUSG00000052504	Epha3	Eph receptor A3 [Source:MGI Symbol;Acc:MGI:99612]	32.3624	1.69814	0.532097	3.19142	0.00141576	0.00550365	12.6992	17.9982	61.2133	37.5391
ENSMUSG00000025017	Pik3ap1	phosphoinositide-3-kinase adaptor protein 1 [Source:MGI Symbol;Acc:MGI:1933177]	137.965	1.69741	0.24472	6.93612	4.03018e-12	4.65061e-11	59.6861	70.6082	214.247	207.318
ENSMUSG00000069920	B3gnt9	UDP-GlcNAc:betaGal beta-1,3-N-acetylglucosaminyltransferase 9 [Source:MGI Symbol;Acc:MGI:2142841]	254.071	1.69672	0.18781	9.03423	1.65164e-19	3.09562e-18	99.0535	141.216	383.56	392.455
ENSMUSG00000013367	Iglon5	IgLON family member 5 [Source:MGI Symbol;Acc:MGI:2686277]	27.7786	1.69611	0.577399	2.9375	0.00330868	0.0117365	19.0488	6.92237	39.0723	46.0708
ENSMUSG00000066571	4931406P16Rik	RIKEN cDNA 4931406P16 gene [Source:MGI Symbol;Acc:MGI:1924311]	168.287	1.69381	0.219647	7.7115	1.24343e-14	1.71491e-13	80.0048	78.915	256.575	257.655
ENSMUSG00000024665	Fads2	fatty acid desaturase 2 [Source:MGI Symbol;Acc:MGI:1930079]	83.9169	1.68959	0.313943	5.38183	7.37315e-08	5.66525e-07	39.3674	40.1497	134.148	122.002
ENSMUSG00000056679	Gpr173	G-protein coupled receptor 173 [Source:MGI Symbol;Acc:MGI:1918021]	20.904	1.688	0.642464	2.62739	0.00860437	0.0269976	11.4293	8.30684	30.6067	33.2733
ENSMUSG00000095127	Ighv1-82	immunoglobulin heavy variable 1-82 [Source:MGI Symbol;Acc:MGI:4439671]	122.713	1.6835	0.268792	6.26321	3.77125e-10	3.66821e-09	54.6064	62.3013	210.991	162.954
ENSMUSG00000102748	Pcdhgb2	protocadherin gamma subfamily B, 2 [Source:MGI Symbol;Acc:MGI:1935170]	19.4591	1.67966	0.670778	2.50406	0.0122779	0.0368113	8.88942	9.69131	34.5139	24.7417
ENSMUSG00000038181	Chpf2	chondroitin polymerizing factor 2 [Source:MGI Symbol;Acc:MGI:1917522]	260.563	1.67308	0.188285	8.88585	6.34317e-19	1.15716e-17	101.593	148.139	412.864	379.657
ENSMUSG00000057337	Chst3	carbohydrate sulfotransferase 3 [Source:MGI Symbol;Acc:MGI:1858224]	176.214	1.67301	0.21476	7.79014	6.69376e-15	9.38454e-14	85.0845	83.0684	261.133	275.571
ENSMUSG00000050700	Emilin3	elastin microfibril interfacer 3 [Source:MGI Symbol;Acc:MGI:2389142]	51.4279	1.67094	0.403013	4.14612	3.3816e-05	0.000181614	21.5886	27.6895	78.7959	77.6378
ENSMUSG00000016763	Scube1	signal peptide, CUB domain, EGF-like 1 [Source:MGI Symbol;Acc:MGI:1890616]	306.039	1.67069	0.168868	9.89347	4.44356e-23	9.77122e-22	142.231	150.908	502.731	428.287
ENSMUSG00000034390	Cmip	c-Maf inducing protein [Source:MGI Symbol;Acc:MGI:1921690]	303.053	1.66955	0.163339	10.2214	1.5902e-24	3.76639e-23	147.31	142.601	467.566	454.735
ENSMUSG00000103928	Gm37893	predicted gene, 37893 [Source:MGI Symbol;Acc:MGI:5611121]	20.6907	1.66904	0.644569	2.58938	0.00961478	0.0297809	11.4293	8.30684	30.6067	32.4202
ENSMUSG00000030768	Disp1	dispatched RND transporter family member 1 [Source:MGI Symbol;Acc:MGI:1916147]	157.305	1.66706	0.234976	7.0946	1.29729e-12	1.55367e-11	85.0845	65.0703	221.41	257.655
ENSMUSG00000054199	Gon4l	gon-4-like (C.elegans) [Source:MGI Symbol;Acc:MGI:1917579]	172.988	1.66702	0.217346	7.6699	1.72135e-14	2.35111e-13	78.7349	87.2218	270.902	255.095
ENSMUSG00000096833	Igkv4-55	immunoglobulin kappa variable 4-55 [Source:MGI Symbol;Acc:MGI:2686370]	277.432	1.6633	0.353744	4.702	2.57626e-06	1.63507e-05	167.629	98.2976	418.074	425.728
ENSMUSG00000096461	Igkv14-130	immunoglobulin kappa variable 14-130 [Source:MGI Symbol;Acc:MGI:3645770]	23.3193	1.66321	0.611446	2.72013	0.0065256	0.021334	12.6992	9.69131	41.026	29.8607
ENSMUSG00000076613	Ighg2b	immunoglobulin heavy constant gamma 2B [Source:MGI Symbol;Acc:MGI:96445]	16791.9	1.6561	0.0361195	45.8505	0	0	8199.86	7978.72	25975.3	25013.9
ENSMUSG00000094561	Ighv1-22	immunoglobulin heavy variable 1-22 [Source:MGI Symbol;Acc:MGI:4439784]	44.4306	1.65542	0.457419	3.61905	0.000295684	0.00134403	12.6992	30.4584	72.2838	62.2808
ENSMUSG00000026923	Notch1	notch 1 [Source:MGI Symbol;Acc:MGI:97363]	254.471	1.6518	0.336294	4.91178	9.02524e-07	6.07549e-06	95.2438	150.908	419.376	352.356
ENSMUSG00000112148	Lilrb4a	leukocyte immunoglobulin-like receptor, subfamily B, member 4A [Source:MGI Symbol;Acc:MGI:102701]	310.485	1.64982	0.164073	10.0554	8.69738e-24	1.97607e-22	139.691	160.599	451.937	489.715
ENSMUSG00000095788	Sirpb1a	signal-regulatory protein beta 1A [Source:MGI Symbol;Acc:MGI:2444824]	41.2209	1.64776	0.450812	3.65509	0.000257088	0.00118627	17.7788	22.1516	59.2597	65.6935
ENSMUSG00000038623	Tm6sf1	transmembrane 6 superfamily member 1 [Source:MGI Symbol;Acc:MGI:1933209]	161.199	1.64328	0.22541	7.29017	3.09553e-13	3.88738e-12	74.9251	81.6839	255.273	232.913
ENSMUSG00000111394	Gm49759	predicted gene, 49759 [Source:MGI Symbol;Acc:MGI:6215263]	246.112	1.64002	0.183749	8.92532	4.4441e-19	8.15637e-18	109.213	130.141	359.466	385.629
ENSMUSG00000085882	2610507I01Rik	RIKEN cDNA 2610507I01 gene [Source:MGI Symbol;Acc:MGI:1919453]	102.457	1.6395	0.296837	5.52323	3.32815e-08	2.64827e-07	41.9073	58.1479	175.826	133.946
ENSMUSG00000112441	Gm48898	predicted gene, 48898 [Source:MGI Symbol;Acc:MGI:6098663]	20.3319	1.62656	0.649155	2.50565	0.0122225	0.0366675	10.1593	9.69131	27.3506	34.1265
ENSMUSG00000016262	Sertad4	SERTA domain containing 4 [Source:MGI Symbol;Acc:MGI:2443496]	225.213	1.62615	0.196088	8.29296	1.1046e-16	1.75527e-15	106.673	113.527	308.671	371.979
ENSMUSG00000004668	Abca13	ATP-binding cassette, sub-family A (ABC1), member 13 [Source:MGI Symbol;Acc:MGI:2388707]	100.675	1.62526	0.294663	5.51566	3.47478e-08	2.75978e-07	38.0975	60.9168	156.941	146.744
ENSMUSG00000028358	Zfp618	zinc finger protein 618 [Source:MGI Symbol;Acc:MGI:1919950]	63.3357	1.62513	0.366769	4.43093	9.38288e-06	5.48534e-05	36.8276	24.9205	89.2152	102.379
ENSMUSG00000078878	Gm14305	predicted gene 14305 [Source:MGI Symbol;Acc:MGI:3709632]	31.121	1.62479	0.521876	3.11337	0.00184962	0.00701778	13.9691	16.6137	52.0965	41.8049
ENSMUSG00000086564	Cd101	CD101 antigen [Source:MGI Symbol;Acc:MGI:2685862]	122.119	1.62443	0.260122	6.24488	4.24123e-10	4.10715e-09	53.3365	66.4547	178.43	190.255
ENSMUSG00000032726	Bmp8a	bone morphogenetic protein 8a [Source:MGI Symbol;Acc:MGI:104515]	34.7898	1.61321	0.492827	3.27337	0.00106272	0.00425608	19.0488	15.2292	57.9573	46.9239
ENSMUSG00000096515	Igkv14-100	immunoglobulin kappa chain variable 14-100 [Source:MGI Symbol;Acc:MGI:4439559]	23.9216	1.6101	0.610546	2.63715	0.00836068	0.0263343	16.5089	6.92237	33.8627	38.3923
ENSMUSG00000029093	Sorcs2	sortilin-related VPS10 domain containing receptor 2 [Source:MGI Symbol;Acc:MGI:1932289]	175.379	1.60121	0.214918	7.45032	9.31112e-14	1.21763e-12	80.0048	94.1442	263.738	263.627
ENSMUSG00000054150	Syne3	spectrin repeat containing, nuclear envelope family member 3 [Source:MGI Symbol;Acc:MGI:2442408]	173.113	1.5937	0.221247	7.20329	5.87783e-13	7.18975e-12	88.8942	83.0684	236.388	284.103
ENSMUSG00000045733	Sprn	shadow of prion protein [Source:MGI Symbol;Acc:MGI:3582583]	26.8003	1.5927	0.565018	2.81885	0.00481956	0.0163412	10.1593	16.6137	37.7699	42.6581
ENSMUSG00000037112	Sik2	salt inducible kinase 2 [Source:MGI Symbol;Acc:MGI:2445031]	108.039	1.59163	0.276027	5.76622	8.10707e-09	6.82501e-08	46.9869	60.9168	162.15	162.101
ENSMUSG00000072849	Serpina1e	serine (or cysteine) peptidase inhibitor, clade A, member 1E [Source:MGI Symbol;Acc:MGI:891967]	73.5329	1.59039	0.349665	4.54832	5.40753e-06	3.28355e-05	31.7479	41.5342	91.1688	129.681
ENSMUSG00000096670	Ighv2-6	immunoglobulin heavy variable 2-6 [Source:MGI Symbol;Acc:MGI:4439518]	20.0636	1.58681	0.658777	2.40873	0.0160083	0.0464601	7.6195	12.4603	26.0482	34.1265
ENSMUSG00000045322	Tlr9	toll-like receptor 9 [Source:MGI Symbol;Acc:MGI:1932389]	31.9615	1.58512	0.513627	3.08613	0.00202779	0.0076174	12.6992	19.3826	48.8404	46.9239
ENSMUSG00000051786	Tubgcp6	tubulin, gamma complex associated protein 6 [Source:MGI Symbol;Acc:MGI:2146071]	199.716	1.57795	0.205962	7.66137	1.83965e-14	2.50518e-13	88.8942	112.142	317.137	280.69
ENSMUSG00000044452	Zfp507	zinc finger protein 507 [Source:MGI Symbol;Acc:MGI:1916378]	74.7068	1.57401	0.349139	4.50825	6.53635e-06	3.91516e-05	46.9869	27.6895	97.0296	127.121
ENSMUSG00000023903	Mmp25	matrix metallopeptidase 25 [Source:MGI Symbol;Acc:MGI:2443938]	219.997	1.57368	0.19025	8.27166	1.32104e-16	2.08825e-15	107.943	113.527	336.022	322.495
ENSMUSG00000050600	Zfp831	zinc finger protein 831 [Source:MGI Symbol;Acc:MGI:3641861]	48.7788	1.57358	0.417807	3.7663	0.000165687	0.000790329	21.5886	27.6895	82.7031	63.134
ENSMUSG00000062585	Cnr2	cannabinoid receptor 2 (macrophage) [Source:MGI Symbol;Acc:MGI:104650]	145.695	1.56773	0.237703	6.59535	4.24256e-11	4.47878e-10	77.465	69.2237	203.176	232.913
ENSMUSG00000022483	Col2a1	collagen, type II, alpha 1 [Source:MGI Symbol;Acc:MGI:88452]	4294.71	1.56427	0.0489055	31.9855	1.73412e-224	1.0211e-221	2189.34	2151.47	6449.54	6388.48
ENSMUSG00000079164	Tlr5	toll-like receptor 5 [Source:MGI Symbol;Acc:MGI:1858171]	44.9027	1.56354	0.44373	3.52364	0.000425667	0.00186856	15.239	30.4584	71.6326	62.2808
ENSMUSG00000047153	Khnyn	KH and NYN domain containing [Source:MGI Symbol;Acc:MGI:2451333]	383.311	1.56094	0.144998	10.7653	5.02243e-27	1.34087e-25	198.107	189.673	556.781	588.682
ENSMUSG00000022861	Dgkg	diacylglycerol kinase, gamma [Source:MGI Symbol;Acc:MGI:105060]	47.238	1.55871	0.424166	3.67477	0.00023806	0.00110448	19.0488	29.0739	76.8423	63.9872
ENSMUSG00000029004	Kmt2e	lysine (K)-specific methyltransferase 2E [Source:MGI Symbol;Acc:MGI:1924825]	676.08	1.55826	0.120521	12.9294	3.07135e-38	1.13624e-36	320.019	366.885	1084.91	932.506
ENSMUSG00000039013	Siglecf	sialic acid binding Ig-like lectin F [Source:MGI Symbol;Acc:MGI:2681107]	32.6378	1.55488	0.504045	3.08481	0.00203683	0.00764841	15.239	17.9982	52.0965	45.2176
ENSMUSG00000031493	Ggn	gametogenetin [Source:MGI Symbol;Acc:MGI:2181461]	20.6999	1.5392	0.640705	2.40236	0.0162897	0.0471733	11.4293	9.69131	26.6994	34.9796
ENSMUSG00000032128	Robo3	roundabout guidance receptor 3 [Source:MGI Symbol;Acc:MGI:1343102]	50.3897	1.53844	0.402945	3.81798	0.000134547	0.000652809	25.3983	26.305	80.7495	69.1061
ENSMUSG00000074220	Zfp382	zinc finger protein 382 [Source:MGI Symbol;Acc:MGI:3588204]	30.2151	1.53793	0.572835	2.68476	0.00725809	0.0232764	6.34959	24.9205	49.4916	40.0986
ENSMUSG00000097767	Miat	myocardial infarction associated transcript (non-protein coding) [Source:MGI Symbol;Acc:MGI:2444886]	175.752	1.53718	0.211851	7.25596	3.98824e-13	4.95561e-12	90.1641	89.9908	261.785	261.068
ENSMUSG00000089636	1700058P15Rik	RIKEN cDNA 1700058P15 gene [Source:MGI Symbol;Acc:MGI:1920627]	30.7624	1.53635	0.526496	2.91806	0.00352217	0.0124314	20.3187	11.0758	45.5844	46.0708
ENSMUSG00000028197	Col24a1	collagen, type XXIV, alpha 1 [Source:MGI Symbol;Acc:MGI:1918605]	274.613	1.53289	0.178753	8.57544	9.87117e-18	1.69433e-16	162.549	119.065	425.237	391.601
ENSMUSG00000095682	Igkv3-1	immunoglobulin kappa variable 3-1 [Source:MGI Symbol;Acc:MGI:1330851]	28.5938	1.53218	0.57004	2.68785	0.0071914	0.023115	8.88942	20.7671	51.4452	33.2733
ENSMUSG00000030657	Xylt1	xylosyltransferase 1 [Source:MGI Symbol;Acc:MGI:2451073]	559.738	1.53132	0.123836	12.3658	4.00344e-35	1.37992e-33	307.32	267.203	803.588	860.841
ENSMUSG00000097471	5830432E09Rik	RIKEN cDNA 5830432E09 gene [Source:MGI Symbol;Acc:MGI:1915015]	47.3037	1.53018	0.42285	3.61873	0.000296048	0.00134526	30.478	17.9982	71.6326	69.1061
ENSMUSG00000014453	Blk	B lymphoid kinase [Source:MGI Symbol;Acc:MGI:88169]	44.844	1.52711	0.440292	3.46839	0.000523579	0.00224627	27.9382	17.9982	56.6549	76.7846
ENSMUSG00000095630	Igkv6-23	immunoglobulin kappa variable 6-23 [Source:MGI Symbol;Acc:MGI:3711980]	213.962	1.52332	0.198842	7.66096	1.84551e-14	2.51098e-13	110.483	110.758	347.093	287.516
ENSMUSG00000022504	Ciita	class II transactivator [Source:MGI Symbol;Acc:MGI:108445]	61.5641	1.52195	0.368656	4.12837	3.65339e-05	0.000195271	29.2081	34.6118	102.239	80.1972
ENSMUSG00000054008	Ndst1	N-deacetylase/N-sulfotransferase (heparan glucosaminyl) 1 [Source:MGI Symbol;Acc:MGI:104719]	730.268	1.51823	0.112967	13.4396	3.54208e-41	1.44117e-39	337.798	419.495	1099.89	1063.89
ENSMUSG00000076583	Igkv8-24	immunoglobulin kappa chain variable 8-24 [Source:MGI Symbol;Acc:MGI:4947958]	61.5334	1.51445	0.408669	3.70582	0.000210711	0.000988418	24.1284	40.1497	117.868	63.9872
ENSMUSG00000021280	Exoc3l4	exocyst complex component 3-like 4 [Source:MGI Symbol;Acc:MGI:1921363]	68.7815	1.51408	0.356643	4.24536	2.18245e-05	0.000120824	41.9073	29.0739	87.2616	116.883
ENSMUSG00000096464	Ighv2-2	immunoglobulin heavy variable 2-2 [Source:MGI Symbol;Acc:MGI:4439894]	42.1358	1.51247	0.454235	3.32971	0.000869353	0.003546	19.0488	24.9205	74.2374	50.3366
ENSMUSG00000003070	Efna2	ephrin A2 [Source:MGI Symbol;Acc:MGI:102707]	26.915	1.51188	0.559153	2.70387	0.00685372	0.0222202	12.6992	15.2292	34.5139	45.2176
ENSMUSG00000032507	Fbxl2	F-box and leucine-rich repeat protein 2 [Source:MGI Symbol;Acc:MGI:1919429]	124.661	1.51098	0.254136	5.94558	2.75483e-09	2.42777e-08	71.1154	58.1479	181.686	187.696
ENSMUSG00000003233	Dvl3	dishevelled segment polarity protein 3 [Source:MGI Symbol;Acc:MGI:108100]	282.806	1.50936	0.174953	8.62719	6.28753e-18	1.09338e-16	124.452	170.29	414.167	422.315
ENSMUSG00000024673	Ms4a1	membrane-spanning 4-domains, subfamily A, member 1 [Source:MGI Symbol;Acc:MGI:88321]	67.6131	1.50809	0.353432	4.26699	1.98128e-05	0.000110292	35.5577	34.6118	85.9591	114.324
ENSMUSG00000019359	Gdpd2	glycerophosphodiester phosphodiesterase domain containing 2 [Source:MGI Symbol;Acc:MGI:1918834]	57.4558	1.50676	0.375886	4.00856	6.109e-05	0.000315158	26.6683	33.2274	82.0519	87.8757
ENSMUSG00000111167	Gm39321	predicted gene, 39321 [Source:MGI Symbol;Acc:MGI:5622206]	34.367	1.50423	0.489327	3.07409	0.00211148	0.00788985	17.7788	17.9982	46.2356	55.4555
ENSMUSG00000049538	Adamts16	a disintegrin-like and metallopeptidase (reprolysin type) with thrombospondin type 1 motif, 16 [Source:MGI Symbol;Acc:MGI:2429637]	127.77	1.50179	0.251187	5.97876	2.24841e-09	2.00175e-08	73.6552	59.5324	192.757	185.136
ENSMUSG00000034573	Ptpn13	protein tyrosine phosphatase, non-receptor type 13 [Source:MGI Symbol;Acc:MGI:103293]	196.193	1.49985	0.203692	7.36329	1.79429e-13	2.29129e-12	104.133	101.067	309.974	269.599
ENSMUSG00000096108	Ighv11-2	immunoglobulin heavy variable V11-2 [Source:MGI Symbol;Acc:MGI:4947968]	47.1846	1.49975	0.419301	3.57678	0.000347848	0.00155497	20.3187	29.0739	65.1206	74.2251
ENSMUSG00000041954	Tnfrsf18	tumor necrosis factor receptor superfamily, member 18 [Source:MGI Symbol;Acc:MGI:894675]	30.4895	1.49954	0.518771	2.89055	0.00384563	0.0134144	15.239	16.6137	42.3284	47.7771
ENSMUSG00000051920	Rspo2	R-spondin 2 [Source:MGI Symbol;Acc:MGI:1922667]	260.617	1.49601	0.173106	8.64215	5.5166e-18	9.61685e-17	137.151	135.678	384.863	384.776
ENSMUSG00000042082	Arsb	arylsulfatase B [Source:MGI Symbol;Acc:MGI:88075]	162.963	1.49291	0.219512	6.80105	1.03858e-11	1.15387e-10	86.3544	84.4529	237.039	244.004
ENSMUSG00000103088	Pcdhgb6	protocadherin gamma subfamily B, 6 [Source:MGI Symbol;Acc:MGI:1935197]	23.9662	1.48601	0.591118	2.51389	0.0119407	0.0359084	12.6992	12.4603	30.6067	40.0986
ENSMUSG00000031910	Has3	hyaluronan synthase 3 [Source:MGI Symbol;Acc:MGI:109599]	23.8079	1.48577	0.595454	2.49519	0.0125888	0.0376652	15.239	9.69131	31.9091	38.3923
ENSMUSG00000078700	D030028A08Rik	RIKEN cDNA D030028A08 gene [Source:MGI Symbol;Acc:MGI:2441931]	27.4556	1.4844	0.554214	2.6784	0.00739754	0.0236544	17.7788	11.0758	44.282	36.686
ENSMUSG00000023972	Ptk7	PTK7 protein tyrosine kinase 7 [Source:MGI Symbol;Acc:MGI:1918711]	152.012	1.48175	0.227673	6.50825	7.60335e-11	7.83929e-10	81.2747	78.915	217.503	230.354
ENSMUSG00000021097	Clmn	calmin [Source:MGI Symbol;Acc:MGI:2136957]	42.5353	1.47838	0.435589	3.39398	0.000688854	0.00288128	24.1284	20.7671	63.8182	61.4277
ENSMUSG00000041977	Arhgef11	Rho guanine nucleotide exchange factor (GEF) 11 [Source:MGI Symbol;Acc:MGI:2441869]	268.127	1.47831	0.171046	8.64277	5.48652e-18	9.57228e-17	143.501	139.832	404.399	384.776
ENSMUSG00000001998	Ap4e1	adaptor-related protein complex AP-4, epsilon 1 [Source:MGI Symbol;Acc:MGI:1336993]	122.681	1.47293	0.263097	5.59842	2.16315e-08	1.75351e-07	58.4162	71.9926	199.92	160.394
ENSMUSG00000036782	Klhl13	kelch-like 13 [Source:MGI Symbol;Acc:MGI:1914705]	73.9888	1.46933	0.3461	4.2454	2.182e-05	0.000120824	36.8276	41.5342	87.9128	129.681
ENSMUSG00000093402	Gm18588	predicted gene, 18588 [Source:MGI Symbol;Acc:MGI:5010773]	54.7108	1.46829	0.383856	3.82511	0.000130715	0.000635819	31.7479	26.305	84.0055	76.7846
ENSMUSG00000070348	Ccnd1	cyclin D1 [Source:MGI Symbol;Acc:MGI:88313]	259.145	1.46771	0.179014	8.19882	2.42765e-16	3.77837e-15	121.912	153.677	365.978	395.014
ENSMUSG00000045903	Npas4	neuronal PAS domain protein 4 [Source:MGI Symbol;Acc:MGI:2664186]	62.1983	1.46443	0.358739	4.08215	4.46206e-05	0.000235291	33.0178	33.2274	96.3784	86.1694
ENSMUSG00000102425	Gm26616	predicted gene, 26616 [Source:MGI Symbol;Acc:MGI:5477110]	28.5991	1.46264	0.538512	2.71607	0.00660617	0.0215675	16.5089	13.8447	37.1187	46.9239
ENSMUSG00000038390	Gpr162	G protein-coupled receptor 162 [Source:MGI Symbol;Acc:MGI:1315214]	148.36	1.46198	0.231462	6.31629	2.67924e-10	2.64038e-09	72.3853	85.8374	214.247	220.969
ENSMUSG00000091764	Zfp964	zinc finger protein 964 [Source:MGI Symbol;Acc:MGI:3646490]	24.6357	1.46039	0.593029	2.46259	0.0137939	0.0407644	17.7788	8.30684	33.2115	39.2455
ENSMUSG00000078817	Nlrp12	NLR family, pyrin domain containing 12 [Source:MGI Symbol;Acc:MGI:2676630]	133.038	1.45886	0.243161	5.99956	1.97859e-09	1.77045e-08	67.3056	74.7616	194.71	195.374
ENSMUSG00000015968	Cacna1d	calcium channel, voltage-dependent, L type, alpha 1D subunit [Source:MGI Symbol;Acc:MGI:88293]	38.3036	1.45717	0.460553	3.16396	0.00155639	0.00599317	22.8585	17.9982	58.6085	53.7492
ENSMUSG00000032363	Adamts7	a disintegrin-like and metallopeptidase (reprolysin type) with thrombospondin type 1 motif, 7 [Source:MGI Symbol;Acc:MGI:1347346]	110.187	1.45609	0.273334	5.32714	9.97698e-08	7.55598e-07	64.7658	52.61	148.475	174.898
ENSMUSG00000092187	Gm20457	predicted gene 20457 [Source:MGI Symbol;Acc:MGI:5141922]	32.9208	1.45607	0.537652	2.7082	0.00676486	0.0219907	26.6683	8.30684	54.0501	42.6581
ENSMUSG00000027661	Slc2a10	solute carrier family 2 (facilitated glucose transporter), member 10 [Source:MGI Symbol;Acc:MGI:2156687]	120.232	1.45463	0.282409	5.1508	2.59384e-07	1.88238e-06	85.0845	42.9187	179.733	173.192
ENSMUSG00000026043	Col3a1	collagen, type III, alpha 1 [Source:MGI Symbol;Acc:MGI:88453]	40300.8	1.45244	0.0311248	46.665	0	0	21540.3	21600.6	59094.3	58968
ENSMUSG00000028859	Csf3r	colony stimulating factor 3 receptor (granulocyte) [Source:MGI Symbol;Acc:MGI:1339755]	2549.64	1.44488	0.0665587	21.7084	1.71087e-104	2.51855e-102	1461.67	1276.48	3806.3	3654.09
ENSMUSG00000026589	Sec16b	SEC16 homolog B (S. cerevisiae) [Source:MGI Symbol;Acc:MGI:2148802]	298.083	1.44045	0.164387	8.76254	1.90901e-18	3.39774e-17	175.249	145.37	440.866	430.847
ENSMUSG00000032243	Itga11	integrin alpha 11 [Source:MGI Symbol;Acc:MGI:2442114]	413.709	1.44044	0.142188	10.1305	4.04618e-24	9.34323e-23	242.554	202.133	584.783	625.368
ENSMUSG00000038168	P3h2	prolyl 3-hydroxylase 2 [Source:MGI Symbol;Acc:MGI:2146663]	92.3609	1.44026	0.292294	4.92744	8.3313e-07	5.6424e-06	46.9869	52.61	136.753	133.093
ENSMUSG00000076508	Igkv17-127	immunoglobulin kappa variable 17-127 [Source:MGI Symbol;Acc:MGI:3646891]	132.188	1.43794	0.252442	5.6961	1.22577e-08	1.01658e-07	59.6861	83.0684	180.384	205.612
ENSMUSG00000063430	Wscd2	WSC domain containing 2 [Source:MGI Symbol;Acc:MGI:2445030]	46.7734	1.43408	0.422495	3.39432	0.000687997	0.00287883	20.3187	30.4584	74.8887	61.4277
ENSMUSG00000026413	Pkp1	plakophilin 1 [Source:MGI Symbol;Acc:MGI:1328359]	106.101	1.43271	0.280123	5.11459	3.14428e-07	2.2594e-06	63.4959	51.2255	170.616	139.065
ENSMUSG00000022303	Dcstamp	dendrocyte expressed seven transmembrane protein [Source:MGI Symbol;Acc:MGI:1923016]	43.0865	1.43041	0.439741	3.25285	0.00114253	0.0045508	17.7788	29.0739	65.7718	59.7214
ENSMUSG00000027966	Col11a1	collagen, type XI, alpha 1 [Source:MGI Symbol;Acc:MGI:88446]	1070.53	1.42898	0.0902392	15.8355	1.77162e-56	1.0669e-54	581.622	577.325	1505.59	1617.6
ENSMUSG00000041538	H2-Ob	histocompatibility 2, O region beta locus [Source:MGI Symbol;Acc:MGI:95925]	110.41	1.4289	0.268812	5.31562	1.06294e-07	8.03001e-07	53.3365	66.4547	158.894	162.954
ENSMUSG00000041134	Cyyr1	cysteine and tyrosine-rich protein 1 [Source:MGI Symbol;Acc:MGI:2152187]	82.8768	1.42776	0.312283	4.57202	4.83053e-06	2.9552e-05	46.9869	42.9187	131.544	110.058
ENSMUSG00000031433	Rbm41	RNA binding motif protein 41 [Source:MGI Symbol;Acc:MGI:2444923]	33.1845	1.42684	0.499021	2.85928	0.00424606	0.0146212	13.9691	22.1516	48.8404	47.7771
ENSMUSG00000053646	Plxnb1	plexin B1 [Source:MGI Symbol;Acc:MGI:2154238]	190.435	1.42436	0.21545	6.61112	3.81417e-11	4.04466e-10	119.372	87.2218	303.462	251.683
ENSMUSG00000027004	Frzb	frizzled-related protein [Source:MGI Symbol;Acc:MGI:892032]	422.103	1.42251	0.143203	9.9335	2.97619e-23	6.5924e-22	204.457	254.743	589.341	639.872
ENSMUSG00000021268	Meg3	maternally expressed 3 [Source:MGI Symbol;Acc:MGI:1202886]	408.913	1.42218	0.147488	9.64269	5.27871e-22	1.11675e-20	251.444	192.442	619.297	572.472
ENSMUSG00000032179	Bmp5	bone morphogenetic protein 5 [Source:MGI Symbol;Acc:MGI:88181]	33.201	1.422	0.508149	2.79839	0.00513578	0.0172999	13.9691	22.1516	40.3748	56.3087
ENSMUSG00000054293	P2ry10b	purinergic receptor P2Y, G-protein coupled 10B [Source:MGI Symbol;Acc:MGI:2441814]	58.9275	1.4217	0.37743	3.7668	0.000165354	0.000788923	24.1284	40.1497	82.7031	88.7289
ENSMUSG00000041734	Kirrel	kirre like nephrin family adhesion molecule 1 [Source:MGI Symbol;Acc:MGI:1891396]	673.25	1.42092	0.109287	13.0018	1.19452e-38	4.47374e-37	373.356	358.579	972.25	988.815
ENSMUSG00000026582	Sele	selectin, endothelial cell [Source:MGI Symbol;Acc:MGI:98278]	37.8679	1.41896	0.462168	3.07023	0.00213891	0.00797268	17.7788	23.5361	54.7013	55.4555
ENSMUSG00000102813	Gm37795	predicted gene, 37795 [Source:MGI Symbol;Acc:MGI:5611023]	61.0209	1.41798	0.362153	3.91541	9.025e-05	0.000451953	29.2081	37.3808	87.9128	89.582
ENSMUSG00000076431	Sox4	SRY (sex determining region Y)-box 4 [Source:MGI Symbol;Acc:MGI:98366]	67.883	1.41561	0.349048	4.05563	5e-05	0.000261704	36.8276	37.3808	112.007	85.3162
ENSMUSG00000066366	Serpina1a	serine (or cysteine) peptidase inhibitor, clade A, member 1A [Source:MGI Symbol;Acc:MGI:891971]	53.5726	1.41545	0.386901	3.65842	0.000253772	0.00117276	27.9382	30.4584	72.2838	83.6099
ENSMUSG00000016255	Tubb1	tubulin, beta 1 class VI [Source:MGI Symbol;Acc:MGI:107814]	672.936	1.41519	0.120859	11.7094	1.1402e-31	3.55964e-30	317.479	418.111	996.345	959.807
ENSMUSG00000066842	Hmcn1	hemicentin 1 [Source:MGI Symbol;Acc:MGI:2685047]	176.191	1.41502	0.230325	6.14356	8.06897e-10	7.54837e-09	76.195	116.296	229.876	282.397
ENSMUSG00000026042	Col5a2	collagen, type V, alpha 2 [Source:MGI Symbol;Acc:MGI:88458]	7195.01	1.41484	0.0422777	33.4654	1.53552e-245	1.302e-242	4034.53	3812.84	10447.3	10485.4
ENSMUSG00000112980	D430020J02Rik	RIKEN cDNA D430020J02 gene [Source:MGI Symbol;Acc:MGI:2442237]	28.0451	1.41074	0.542749	2.59925	0.00934281	0.0290309	12.6992	17.9982	37.1187	44.3644
ENSMUSG00000020251	Glt8d2	glycosyltransferase 8 domain containing 2 [Source:MGI Symbol;Acc:MGI:1922032]	46.7591	1.40748	0.431721	3.26015	0.00111352	0.00444526	34.2878	16.6137	64.4694	71.6656
ENSMUSG00000109904	Gm45819	predicted gene 45819 [Source:MGI Symbol;Acc:MGI:5804934]	40.0456	1.40732	0.457302	3.07743	0.00208792	0.0078136	21.5886	22.1516	48.1892	68.253
ENSMUSG00000021120	Pigh	phosphatidylinositol glycan anchor biosynthesis, class H [Source:MGI Symbol;Acc:MGI:99463]	31.4796	1.40543	0.509135	2.76042	0.00577263	0.019159	15.239	19.3826	49.4916	41.8049
ENSMUSG00000031070	Mrgprf	MAS-related GPR, member F [Source:MGI Symbol;Acc:MGI:2384823]	165.698	1.4044	0.227086	6.18443	6.23287e-10	5.90896e-09	107.943	73.3771	249.412	232.06
ENSMUSG00000090667	Gm765	predicted gene 765 [Source:MGI Symbol;Acc:MGI:2685611]	119.507	1.40438	0.28007	5.0144	5.31992e-07	3.70588e-06	46.9869	84.4529	158.894	187.696
ENSMUSG00000048148	Nwd1	NACHT and WD repeat domain containing 1 [Source:MGI Symbol;Acc:MGI:2442268]	49.9961	1.40435	0.436423	3.21787	0.00129145	0.00507906	39.3674	15.2292	81.4007	63.9872
ENSMUSG00000047497	Adamts12	a disintegrin-like and metallopeptidase (reprolysin type) with thrombospondin type 1 motif, 12 [Source:MGI Symbol;Acc:MGI:2146046]	102.773	1.40352	0.276332	5.07909	3.79247e-07	2.69597e-06	54.6064	58.1479	143.916	154.422
ENSMUSG00000053825	Ppfia2	protein tyrosine phosphatase, receptor type, f polypeptide (PTPRF), interacting protein (liprin), alpha 2 [Source:MGI Symbol;Acc:MGI:2443834]	26.5264	1.40195	0.578762	2.42233	0.0154215	0.0450276	12.6992	16.6137	49.4916	27.3012
ENSMUSG00000034987	Hrh2	histamine receptor H2 [Source:MGI Symbol;Acc:MGI:108482]	85.8224	1.40066	0.316121	4.43077	9.38993e-06	5.48794e-05	46.9869	47.0721	104.193	145.038
ENSMUSG00000026147	Col9a1	collagen, type IX, alpha 1 [Source:MGI Symbol;Acc:MGI:88465]	36.3603	1.40035	0.473292	2.95875	0.00308893	0.0110309	16.5089	23.5361	50.794	54.6024
ENSMUSG00000016028	Celsr1	cadherin, EGF LAG seven-pass G-type receptor 1 [Source:MGI Symbol;Acc:MGI:1100883]	52.1787	1.39659	0.408616	3.41787	0.000631141	0.00266492	22.8585	34.6118	62.5157	88.7289
ENSMUSG00000068696	Gpr88	G-protein coupled receptor 88 [Source:MGI Symbol;Acc:MGI:1927653]	35.9437	1.39501	0.480459	2.9035	0.0036902	0.0129383	20.3187	19.3826	60.5621	43.5113
ENSMUSG00000042351	Grap2	GRB2-related adaptor protein 2 [Source:MGI Symbol;Acc:MGI:1333842]	196.676	1.39463	0.200082	6.97029	3.16281e-12	3.67775e-11	114.293	102.451	296.95	273.012
ENSMUSG00000051111	Sv2c	synaptic vesicle glycoprotein 2c [Source:MGI Symbol;Acc:MGI:1922459]	84.7871	1.39201	0.309494	4.49772	6.86866e-06	4.08879e-05	54.6064	38.7653	126.334	119.443
ENSMUSG00000042680	Garem1	GRB2 associated regulator of MAPK1 subtype 1 [Source:MGI Symbol;Acc:MGI:2685790]	57.2048	1.392	0.385894	3.60721	0.000309511	0.00140103	36.8276	26.305	95.7272	69.9593
ENSMUSG00000053399	Adamts18	a disintegrin-like and metallopeptidase (reprolysin type) with thrombospondin type 1 motif, 18 [Source:MGI Symbol;Acc:MGI:2442600]	65.219	1.39016	0.359818	3.86349	0.000111777	0.000550138	26.6683	45.6876	96.3784	92.1415
ENSMUSG00000030257	Srgap3	SLIT-ROBO Rho GTPase activating protein 3 [Source:MGI Symbol;Acc:MGI:2152938]	210.289	1.38823	0.194268	7.14595	8.93767e-13	1.08511e-11	124.452	107.989	317.788	290.928
ENSMUSG00000020709	Adap2	ArfGAP with dual PH domains 2 [Source:MGI Symbol;Acc:MGI:2663075]	59.8694	1.3876	0.365605	3.79535	0.000147434	0.000710134	31.7479	34.6118	93.7736	79.3441
ENSMUSG00000097440	Gm6277	predicted gene 6277 [Source:MGI Symbol;Acc:MGI:3779583]	38.3777	1.38082	0.466545	2.95967	0.0030797	0.0110035	16.5089	26.305	61.2133	49.4834
ENSMUSG00000046743	Fat4	FAT atypical cadherin 4 [Source:MGI Symbol;Acc:MGI:3045256]	177.443	1.37732	0.215134	6.40217	1.53183e-10	1.53894e-09	95.2438	102.451	280.018	232.06
ENSMUSG00000027523	Gnas	GNAS (guanine nucleotide binding protein, alpha stimulating) complex locus [Source:MGI Symbol;Acc:MGI:95777]	152.312	1.37612	0.227532	6.04802	1.46634e-09	1.33406e-08	83.8145	85.8374	233.132	206.465
ENSMUSG00000040761	Spen	spen family transcription repressor [Source:MGI Symbol;Acc:MGI:1891706]	432.129	1.37106	0.135573	10.1131	4.83165e-24	1.11086e-22	240.014	242.283	647.298	598.92
ENSMUSG00000025207	Sema4g	sema domain, immunoglobulin domain (Ig), transmembrane domain (TM) and short cytoplasmic domain, (semaphorin) 4G [Source:MGI Symbol;Acc:MGI:1347047]	30.6625	1.36974	0.520913	2.6295	0.00855105	0.0268541	21.5886	12.4603	41.6772	46.9239
ENSMUSG00000021338	Carmil1	capping protein regulator and myosin 1 linker 1 [Source:MGI Symbol;Acc:MGI:1915982]	144.244	1.36933	0.237182	5.77335	7.77125e-09	6.55531e-08	87.6243	73.3771	224.015	191.961
ENSMUSG00000034028	Cd226	CD226 antigen [Source:MGI Symbol;Acc:MGI:3039602]	80.3834	1.36574	0.312165	4.37505	1.21407e-05	6.97069e-05	48.2569	41.5342	116.566	115.177
ENSMUSG00000025262	Fam120c	family with sequence similarity 120, member C [Source:MGI Symbol;Acc:MGI:2387687]	43.9852	1.36377	0.428658	3.18149	0.0014652	0.00568018	20.3187	29.0739	65.1206	61.4277
ENSMUSG00000096054	Syne1	spectrin repeat containing, nuclear envelope 1 [Source:MGI Symbol;Acc:MGI:1927152]	1609.95	1.36358	0.072759	18.7411	2.29003e-78	2.11983e-76	909.261	892.985	2339.13	2298.42
ENSMUSG00000024622	Hmgxb3	HMG box domain containing 3 [Source:MGI Symbol;Acc:MGI:2441817]	178.086	1.36349	0.216689	6.29237	3.12657e-10	3.06129e-09	85.0845	114.911	270.902	241.445
ENSMUSG00000076564	Igkv12-46	immunoglobulin kappa variable 12-46 [Source:MGI Symbol;Acc:MGI:4439773]	81.5617	1.36305	0.309922	4.39805	1.09227e-05	6.31239e-05	45.717	45.6876	123.078	111.764
ENSMUSG00000040540	Ctdsp2-ps	CTD (carboxy-terminal domain, RNA polymerase II, polypeptide A) small phosphatase 2, pseudogene [Source:MGI Symbol;Acc:MGI:3708545]	60.6427	1.36275	0.365297	3.73051	0.000191091	0.000902573	29.2081	38.7653	80.7495	93.8478
ENSMUSG00000005893	Nr2c2	nuclear receptor subfamily 2, group C, member 2 [Source:MGI Symbol;Acc:MGI:1352466]	111.932	1.36094	0.265197	5.13182	2.86961e-07	2.06975e-06	68.5755	56.7634	165.406	156.982
ENSMUSG00000086596	Susd5	sushi domain containing 5 [Source:MGI Symbol;Acc:MGI:2685972]	494.85	1.35968	0.126781	10.7246	7.7992e-27	2.06918e-25	283.192	271.357	690.278	734.573
ENSMUSG00000044949	Ubtd2	ubiquitin domain containing 2 [Source:MGI Symbol;Acc:MGI:2444752]	55.767	1.35796	0.386445	3.51399	0.000441432	0.00192818	27.9382	34.6118	68.3766	92.1415
ENSMUSG00000076543	Igkv4-74	immunoglobulin kappa variable 4-74 [Source:MGI Symbol;Acc:MGI:3779447]	59.2987	1.35585	0.37056	3.65893	0.000253275	0.00117072	26.6683	40.1497	83.3543	87.0225
ENSMUSG00000035237	Lcat	lecithin cholesterol acyltransferase [Source:MGI Symbol;Acc:MGI:96755]	47.2855	1.3548	0.420606	3.22107	0.00127712	0.00502643	21.5886	31.8429	76.8423	58.8682
ENSMUSG00000022676	Snai2	snail family zinc finger 2 [Source:MGI Symbol;Acc:MGI:1096393]	168.197	1.35455	0.214776	6.30681	2.84836e-10	2.8004e-09	97.7836	91.3753	250.714	232.913
ENSMUSG00000042743	Sgtb	small glutamine-rich tetratricopeptide repeat (TPR)-containing, beta [Source:MGI Symbol;Acc:MGI:2444615]	29.308	1.3534	0.527937	2.56356	0.0103606	0.0318111	17.7788	15.2292	47.538	36.686
ENSMUSG00000014498	Ankrd52	ankyrin repeat domain 52 [Source:MGI Symbol;Acc:MGI:2444029]	569.611	1.34561	0.119018	11.3059	1.22647e-29	3.58602e-28	322.559	321.198	847.219	787.469
ENSMUSG00000019823	Mical1	microtubule associated monooxygenase, calponin and LIM domain containing 1 [Source:MGI Symbol;Acc:MGI:2385847]	469.806	1.34466	0.128764	10.4429	1.57921e-25	3.92912e-24	267.953	263.05	687.022	661.201
ENSMUSG00000026442	Nfasc	neurofascin [Source:MGI Symbol;Acc:MGI:104753]	232.013	1.34227	0.196712	6.82354	8.88213e-12	9.93056e-11	142.231	120.449	374.443	290.928
ENSMUSG00000025437	Usp33	ubiquitin specific peptidase 33 [Source:MGI Symbol;Acc:MGI:2159711]	127.227	1.34022	0.265668	5.04473	4.54164e-07	3.19634e-06	53.3365	91.3753	190.152	174.045
ENSMUSG00000033458	Fan1	FANCD2/FANCI-associated nuclease 1 [Source:MGI Symbol;Acc:MGI:3045266]	81.3656	1.33777	0.330221	4.05113	5.09703e-05	0.000266453	31.7479	60.9168	115.915	116.883
ENSMUSG00000094345	Igkv14-126	immunoglobulin kappa variable 14-126 [Source:MGI Symbol;Acc:MGI:3643131]	163.074	1.3347	0.224545	5.94399	2.78169e-09	2.44978e-08	101.593	83.0684	214.247	253.389
ENSMUSG00000032750	Gab3	growth factor receptor bound protein 2-associated protein 3 [Source:MGI Symbol;Acc:MGI:2387324]	28.1779	1.33317	0.539762	2.46992	0.0135144	0.0400613	12.6992	19.3826	37.1187	43.5113
ENSMUSG00000026825	Dnm1	dynamin 1 [Source:MGI Symbol;Acc:MGI:107384]	1498.01	1.33042	0.0765726	17.3746	1.28567e-67	9.73346e-66	864.814	840.375	2201.73	2085.13
ENSMUSG00000047686	Rtl3	retrotransposon Gag like 3 [Source:MGI Symbol;Acc:MGI:2685221]	33.4336	1.32744	0.506549	2.62057	0.00877842	0.0274867	25.3983	12.4603	42.9796	52.8961
ENSMUSG00000030222	Rerg	RAS-like, estrogen-regulated, growth-inhibitor [Source:MGI Symbol;Acc:MGI:2665139]	117.596	1.32462	0.46573	2.84418	0.00445263	0.0152409	44.4471	89.9908	160.197	175.751
ENSMUSG00000097993	Ptprv	protein tyrosine phosphatase, receptor type, V [Source:MGI Symbol;Acc:MGI:108027]	110.472	1.32416	0.26659	4.96705	6.79796e-07	4.66353e-06	57.1463	69.2237	162.801	152.716
ENSMUSG00000035735	Dagla	diacylglycerol lipase, alpha [Source:MGI Symbol;Acc:MGI:2677061]	172.299	1.32368	0.215102	6.15376	7.56691e-10	7.10064e-09	110.483	85.8374	242.9	249.977
ENSMUSG00000042766	Trim46	tripartite motif-containing 46 [Source:MGI Symbol;Acc:MGI:2673000]	177.343	1.32214	0.207725	6.36488	1.95436e-10	1.9505e-09	100.323	102.451	259.18	247.417
ENSMUSG00000036995	Asap3	ArfGAP with SH3 domain, ankyrin repeat and PH domain 3 [Source:MGI Symbol;Acc:MGI:2684986]	220.422	1.32106	0.193779	6.81732	9.27575e-12	1.03488e-10	144.771	106.604	308.671	321.642
ENSMUSG00000104213	Ighd	immunoglobulin heavy constant delta [Source:MGI Symbol;Acc:MGI:96447]	222.005	1.32068	0.192129	6.8739	6.24683e-12	7.09648e-11	139.691	113.527	296.95	337.852
ENSMUSG00000034771	Tle2	transducin-like enhancer of split 2 [Source:MGI Symbol;Acc:MGI:104635]	292.952	1.31822	0.164467	8.01506	1.10085e-15	1.62959e-14	168.899	166.137	393.979	442.791
ENSMUSG00000039741	Bahcc1	BAH domain and coiled-coil containing 1 [Source:MGI Symbol;Acc:MGI:2679272]	249.092	1.3153	0.183176	7.18054	6.94373e-13	8.46912e-12	157.47	127.372	330.161	381.363
ENSMUSG00000041540	Sox5	SRY (sex determining region Y)-box 5 [Source:MGI Symbol;Acc:MGI:98367]	207.022	1.31364	0.192805	6.81327	9.54037e-12	1.06161e-10	111.753	125.987	291.74	298.607
ENSMUSG00000021556	Golm1	golgi membrane protein 1 [Source:MGI Symbol;Acc:MGI:1917329]	133.919	1.31347	0.24082	5.45414	4.92103e-08	3.8493e-07	78.7349	74.7616	181.686	200.493
ENSMUSG00000060924	Csmd1	CUB and Sushi multiple domains 1 [Source:MGI Symbol;Acc:MGI:2137383]	50.4547	1.31205	0.399413	3.28495	0.00101999	0.00410203	34.2878	23.5361	74.8887	69.1061
ENSMUSG00000031659	Adcy7	adenylate cyclase 7 [Source:MGI Symbol;Acc:MGI:102891]	614.185	1.31201	0.117189	11.1957	4.2803e-29	1.22283e-27	354.307	351.656	924.061	826.714
ENSMUSG00000032332	Col12a1	collagen, type XII, alpha 1 [Source:MGI Symbol;Acc:MGI:88448]	2481.47	1.31097	0.0599874	21.8541	7.10539e-106	1.05329e-103	1441.36	1409.39	3521.72	3553.42
ENSMUSG00000039462	Col10a1	collagen, type X, alpha 1 [Source:MGI Symbol;Acc:MGI:88445]	1685.33	1.30982	0.0728817	17.9718	3.24083e-72	2.61213e-70	987.996	948.364	2338.48	2466.49
ENSMUSG00000033965	Slc16a2	solute carrier family 16 (monocarboxylic acid transporters), member 2 [Source:MGI Symbol;Acc:MGI:1203732]	302.432	1.30958	0.17529	7.47097	7.96072e-14	1.0462e-12	139.691	209.056	436.959	424.022
ENSMUSG00000078302	Foxd1	forkhead box D1 [Source:MGI Symbol;Acc:MGI:1347463]	133.364	1.30679	0.239793	5.44965	5.04682e-08	3.94188e-07	77.465	76.146	194.71	185.136
ENSMUSG00000050931	Sgms2	sphingomyelin synthase 2 [Source:MGI Symbol;Acc:MGI:1921692]	824.884	1.3016	0.100218	12.9876	1.43808e-38	5.37645e-37	501.617	449.954	1179.98	1167.98
ENSMUSG00000097006	9530082P21Rik	RIKEN cDNA 9530082P21 gene [Source:MGI Symbol;Acc:MGI:3603340]	43.4873	1.30059	0.429217	3.03014	0.00244444	0.00897734	25.3983	24.9205	69.0278	54.6024
ENSMUSG00000094872	Igkv9-120	immunoglobulin kappa chain variable 9-120 [Source:MGI Symbol;Acc:MGI:3647784]	80.7033	1.29982	0.316269	4.10987	3.95882e-05	0.000210588	39.3674	53.9945	107.449	122.002
ENSMUSG00000084808	9430091E24Rik	RIKEN cDNA 9430091E24 gene [Source:MGI Symbol;Acc:MGI:1924618]	73.6529	1.29889	0.332551	3.90584	9.38967e-05	0.000468555	39.3674	45.6876	91.82	117.736
ENSMUSG00000048612	Myof	myoferlin [Source:MGI Symbol;Acc:MGI:1919192]	798.103	1.29799	0.100258	12.9464	2.46248e-38	9.14178e-37	471.139	451.338	1120.72	1149.21
ENSMUSG00000076577	Igkv8-30	immunoglobulin kappa chain variable 8-30 [Source:MGI Symbol;Acc:MGI:3642250]	135.282	1.29759	0.239323	5.42194	5.89547e-08	4.57774e-07	73.6552	83.0684	199.269	185.136
ENSMUSG00000020697	Lig3	ligase III, DNA, ATP-dependent [Source:MGI Symbol;Acc:MGI:109152]	190.158	1.29611	0.20883	6.20652	5.41693e-10	5.1701e-09	128.262	91.3753	274.809	266.187
ENSMUSG00000050910	Cdr2l	cerebellar degeneration-related protein 2-like [Source:MGI Symbol;Acc:MGI:2684867]	288.579	1.29526	0.162486	7.97152	1.56734e-15	2.29292e-14	162.549	171.675	403.748	416.343
ENSMUSG00000025006	Sorbs1	sorbin and SH3 domain containing 1 [Source:MGI Symbol;Acc:MGI:700014]	323.447	1.29508	0.159653	8.11179	4.98779e-16	7.58473e-15	166.359	209.056	474.729	443.644
ENSMUSG00000035107	Dcbld2	discoidin, CUB and LCCL domain containing 2 [Source:MGI Symbol;Acc:MGI:1920629]	179.655	1.29356	0.215055	6.01504	1.79842e-09	1.61743e-08	119.372	88.6063	270.902	239.739
ENSMUSG00000044037	Als2cl	ALS2 C-terminal like [Source:MGI Symbol;Acc:MGI:2447532]	312.036	1.29316	0.160927	8.03564	9.30879e-16	1.38379e-14	186.678	174.444	413.516	473.505
ENSMUSG00000091345	Col6a5	collagen, type VI, alpha 5 [Source:MGI Symbol;Acc:MGI:3648134]	44.4838	1.29268	0.419666	3.08025	0.00206827	0.00775025	26.6683	24.9205	65.7718	60.5745
ENSMUSG00000009292	Trpm2	transient receptor potential cation channel, subfamily M, member 2 [Source:MGI Symbol;Acc:MGI:1351901]	511.293	1.29181	0.123814	10.4335	1.74361e-25	4.328e-24	298.431	294.893	746.282	705.565
ENSMUSG00000002109	Ddb2	damage specific DNA binding protein 2 [Source:MGI Symbol;Acc:MGI:1355314]	75.038	1.29118	0.324731	3.97617	7.00353e-05	0.000357651	48.2569	38.7653	113.31	99.82
ENSMUSG00000030732	Chrdl2	chordin-like 2 [Source:MGI Symbol;Acc:MGI:1916371]	46.3466	1.28816	0.423778	3.0397	0.00236814	0.00873346	33.0178	20.7671	73.5862	58.015
ENSMUSG00000051041	Olfml1	olfactomedin-like 1 [Source:MGI Symbol;Acc:MGI:2679264]	75.3491	1.28733	0.320786	4.01306	5.99362e-05	0.000309734	41.9073	45.6876	102.89	110.911
ENSMUSG00000039835	Nhsl1	NHS-like 1 [Source:MGI Symbol;Acc:MGI:106390]	109.518	1.28662	0.265866	4.83937	1.30252e-06	8.60688e-06	62.2259	65.0703	147.824	162.954
ENSMUSG00000076596	Igkv3-10	immunoglobulin kappa variable 3-10 [Source:MGI Symbol;Acc:MGI:1330821]	50.9652	1.28553	0.408743	3.14507	0.00166046	0.006365	31.7479	27.6895	87.2616	57.1619
ENSMUSG00000029306	Ibsp	integrin binding sialoprotein [Source:MGI Symbol;Acc:MGI:96389]	7483.68	1.2851	0.0420879	30.5337	9.30518e-205	4.28807e-202	4280.89	4431.7	10817.8	10404.3
ENSMUSG00000017491	Rarb	retinoic acid receptor, beta [Source:MGI Symbol;Acc:MGI:97857]	33.0092	1.28474	0.493184	2.605	0.00918748	0.0286154	20.3187	17.9982	41.6772	52.0429
ENSMUSG00000071984	Fndc1	fibronectin type III domain containing 1 [Source:MGI Symbol;Acc:MGI:1915905]	2021.2	1.283	0.0668249	19.1994	3.74248e-82	3.62251e-80	1154.35	1201.72	2925.22	2803.49
ENSMUSG00000019699	Akt3	thymoma viral proto-oncogene 3 [Source:MGI Symbol;Acc:MGI:1345147]	340.712	1.2827	0.157242	8.15748	3.42079e-16	5.2699e-15	213.346	182.751	448.03	518.723
ENSMUSG00000039234	Sec24d	Sec24 related gene family, member D (S. cerevisiae) [Source:MGI Symbol;Acc:MGI:1916858]	606.544	1.28155	0.113438	11.2973	1.35307e-29	3.95074e-28	359.387	347.503	855.033	864.253
ENSMUSG00000022883	Robo1	roundabout guidance receptor 1 [Source:MGI Symbol;Acc:MGI:1274781]	117.028	1.28082	0.263986	4.85185	1.22314e-06	8.10003e-06	63.4959	73.3771	183.64	147.597
ENSMUSG00000044434	Gm9791	predicted pseudogene 9791 [Source:MGI Symbol;Acc:MGI:3642317]	33.9901	1.28035	0.484028	2.6452	0.00816424	0.0258076	20.3187	19.3826	52.7477	43.5113
ENSMUSG00000020654	Adcy3	adenylate cyclase 3 [Source:MGI Symbol;Acc:MGI:99675]	108.314	1.27889	0.280471	4.55982	5.11979e-06	3.11956e-05	71.1154	55.3789	174.523	132.24
ENSMUSG00000027068	Dhrs9	dehydrogenase/reductase (SDR family) member 9 [Source:MGI Symbol;Acc:MGI:2442798]	106.947	1.27668	0.29707	4.29758	1.72676e-05	9.69127e-05	80.0048	44.3032	132.846	170.632
ENSMUSG00000019989	Enpp3	ectonucleotide pyrophosphatase/phosphodiesterase 3 [Source:MGI Symbol;Acc:MGI:2143702]	69.3626	1.2752	0.34542	3.69174	0.000222726	0.00103903	33.0178	48.4566	108.1	87.8757
ENSMUSG00000027864	Ptgfrn	prostaglandin F2 receptor negative regulator [Source:MGI Symbol;Acc:MGI:1277114]	1211.82	1.27223	0.0824095	15.438	9.09129e-54	5.18057e-52	725.123	693.621	1709.41	1719.12
ENSMUSG00000021782	Dlg5	discs large MAGUK scaffold protein 5 [Source:MGI Symbol;Acc:MGI:1918478]	227.636	1.26929	0.185715	6.83465	8.22074e-12	9.22516e-11	146.04	120.449	313.881	330.174
ENSMUSG00000104156	Gm38102	predicted gene, 38102 [Source:MGI Symbol;Acc:MGI:5611330]	57.2768	1.26873	0.374249	3.39006	0.000698776	0.00291875	38.0975	29.0739	88.564	73.3719
ENSMUSG00000022021	Diaph3	diaphanous related formin 3 [Source:MGI Symbol;Acc:MGI:1927222]	91.7161	1.26855	0.299325	4.23802	2.255e-05	0.000124224	45.717	62.3013	141.963	116.883
ENSMUSG00000020218	Wif1	Wnt inhibitory factor 1 [Source:MGI Symbol;Acc:MGI:1344332]	1009.73	1.26791	0.0894478	14.1748	1.31156e-45	5.9534e-44	603.211	581.479	1420.93	1433.31
ENSMUSG00000026579	F5	coagulation factor V [Source:MGI Symbol;Acc:MGI:88382]	643.737	1.26681	0.111559	11.3555	6.96518e-30	2.05067e-28	391.135	364.117	888.896	930.8
ENSMUSG00000029755	Dlx5	distal-less homeobox 5 [Source:MGI Symbol;Acc:MGI:101926]	166.865	1.26671	0.214082	5.91694	3.27992e-09	2.87067e-08	101.593	94.1442	228.573	243.151
ENSMUSG00000042408	Zmym6	zinc finger, MYM-type 6 [Source:MGI Symbol;Acc:MGI:106505]	128.609	1.26591	0.243273	5.20368	1.9538e-07	1.4331e-06	74.9251	76.146	179.082	184.283
ENSMUSG00000095753	Igkv4-53	immunoglobulin kappa variable 4-53 [Source:MGI Symbol;Acc:MGI:2686266]	42.8925	1.2655	0.426294	2.9686	0.00299157	0.0107284	24.1284	26.305	60.5621	60.5745
ENSMUSG00000031486	Adgra2	adhesion G protein-coupled receptor A2 [Source:MGI Symbol;Acc:MGI:1925810]	241.856	1.26244	0.179691	7.02565	2.13072e-12	2.51347e-11	149.85	134.294	324.952	358.328
ENSMUSG00000095794	Igkv6-17	immunoglobulin kappa variable 6-17 [Source:MGI Symbol;Acc:MGI:1330833]	123.609	1.26188	0.2486	5.07595	3.85568e-07	2.73903e-06	76.195	69.2237	175.826	173.192
ENSMUSG00000035258	Abi3bp	ABI gene family, member 3 (NESH) binding protein [Source:MGI Symbol;Acc:MGI:2444583]	2068.56	1.26054	0.0715472	17.6183	1.78206e-69	1.37368e-67	1142.93	1294.48	2826.88	3009.96
ENSMUSG00000001494	Sost	sclerostin [Source:MGI Symbol;Acc:MGI:1921749]	185.243	1.25958	0.204985	6.14476	8.00843e-10	7.49835e-09	116.832	101.067	250.063	273.012
ENSMUSG00000074480	Mex3a	mex3 RNA binding family member A [Source:MGI Symbol;Acc:MGI:1919890]	39.3911	1.259	0.446064	2.82247	0.00476549	0.0161837	21.5886	24.9205	57.3061	53.7492
ENSMUSG00000001506	Col1a1	collagen, type I, alpha 1 [Source:MGI Symbol;Acc:MGI:88467]	59047.4	1.25885	0.0714159	17.627	1.52755e-69	1.19048e-67	36308.2	33300.7	85364.6	81215.9
ENSMUSG00000005774	Rfx5	regulatory factor X, 5 (influences HLA class II expression) [Source:MGI Symbol;Acc:MGI:1858421]	109.689	1.25756	0.269406	4.66789	3.04305e-06	1.91188e-05	73.6552	55.3789	148.475	161.248
ENSMUSG00000029544	Cabp1	calcium binding protein 1 [Source:MGI Symbol;Acc:MGI:1352750]	38.1519	1.25744	0.452382	2.77961	0.00544248	0.0182143	22.8585	22.1516	54.7013	52.8961
ENSMUSG00000032691	Nlrp3	NLR family, pyrin domain containing 3 [Source:MGI Symbol;Acc:MGI:2653833]	115.984	1.25725	0.268549	4.68163	2.84601e-06	1.79393e-05	82.5446	53.9945	171.267	156.129
ENSMUSG00000055235	Wdr86	WD repeat domain 86 [Source:MGI Symbol;Acc:MGI:1915466]	51.8055	1.25705	0.391841	3.20806	0.00133632	0.00523136	29.2081	31.8429	65.1206	81.0504
ENSMUSG00000046807	Lrrc75b	leucine rich repeat containing 75B [Source:MGI Symbol;Acc:MGI:2143657]	33.8384	1.25595	0.50321	2.49588	0.0125644	0.0376004	19.0488	20.7671	35.8163	59.7214
ENSMUSG00000037509	Arhgef4	Rho guanine nucleotide exchange factor (GEF) 4 [Source:MGI Symbol;Acc:MGI:2442507]	36.0976	1.25375	0.472496	2.65347	0.00796693	0.0252554	17.7788	24.9205	46.2356	55.4555
ENSMUSG00000030020	Prickle2	prickle planar cell polarity protein 2 [Source:MGI Symbol;Acc:MGI:1925144]	84.254	1.2528	0.307581	4.07309	4.63939e-05	0.000244095	48.2569	51.2255	106.147	131.387
ENSMUSG00000054640	Slc8a1	solute carrier family 8 (sodium/calcium exchanger), member 1 [Source:MGI Symbol;Acc:MGI:107956]	48.4623	1.25166	0.409269	3.05828	0.00222611	0.00826572	24.1284	33.2274	60.5621	75.9314
ENSMUSG00000047466	8030462N17Rik	RIKEN cDNA 8030462N17 gene [Source:MGI Symbol;Acc:MGI:2444951]	121.489	1.24953	0.267472	4.67163	2.98813e-06	1.87959e-05	55.8764	88.6063	183.64	157.835
ENSMUSG00000031398	Plxna3	plexin A3 [Source:MGI Symbol;Acc:MGI:107683]	86.6107	1.24834	0.310117	4.02539	5.68818e-05	0.000295173	63.4959	38.7653	120.473	123.709
ENSMUSG00000039114	Nrn1	neuritin 1 [Source:MGI Symbol;Acc:MGI:1915654]	46.0932	1.24808	0.417813	2.98718	0.00281566	0.0101906	21.5886	33.2274	66.423	63.134
ENSMUSG00000028664	Ephb2	Eph receptor B2 [Source:MGI Symbol;Acc:MGI:99611]	68.483	1.24281	0.357523	3.47616	0.000508653	0.00218844	29.2081	52.61	106.798	85.3162
ENSMUSG00000057706	Mex3b	mex3 RNA binding family member B [Source:MGI Symbol;Acc:MGI:1918252]	72.8888	1.24255	0.332948	3.73197	0.000189991	0.000897976	36.8276	49.841	93.1224	111.764
ENSMUSG00000032815	Fanca	Fanconi anemia, complementation group A [Source:MGI Symbol;Acc:MGI:1341823]	143.328	1.23842	0.250401	4.94574	7.58537e-07	5.16195e-06	64.7658	106.604	214.247	187.696
ENSMUSG00000022994	Adcy6	adenylate cyclase 6 [Source:MGI Symbol;Acc:MGI:87917]	693.829	1.238	0.192074	6.44545	1.15261e-10	1.17073e-09	469.869	355.81	965.087	984.549
ENSMUSG00000095642	Ighv14-3	immunoglobulin heavy variable V14-3 [Source:MGI Symbol;Acc:MGI:4439764]	37.6167	1.23616	0.46205	2.67537	0.00746462	0.0238593	26.6683	17.9982	49.4916	56.3087
ENSMUSG00000030427	Lilra6	leukocyte immunoglobulin-like receptor, subfamily A (with TM domain), member 6 [Source:MGI Symbol;Acc:MGI:1195969]	111.906	1.23445	0.264563	4.66598	3.07143e-06	1.92684e-05	73.6552	59.5324	149.777	164.66
ENSMUSG00000094117	Igkv3-12	immunoglobulin kappa variable 3-12 [Source:MGI Symbol;Acc:MGI:1330815]	53.6965	1.23427	0.411358	3.00046	0.00269568	0.00979986	44.4471	19.3826	82.7031	68.253
ENSMUSG00000034462	Pkd2	polycystin 2, transient receptor potential cation channel [Source:MGI Symbol;Acc:MGI:1099818]	1194.19	1.23297	0.0837534	14.7215	4.69249e-49	2.37402e-47	684.485	742.078	1681.41	1668.79
ENSMUSG00000026837	Col5a1	collagen, type V, alpha 1 [Source:MGI Symbol;Acc:MGI:88457]	4132.9	1.23191	0.0487442	25.2729	6.35175e-141	1.47961e-138	2442.05	2494.82	5762.52	5832.22
ENSMUSG00000097316	Gm10516	predicted gene 10516 [Source:MGI Symbol;Acc:MGI:3641979]	47.0479	1.23125	0.43917	2.80357	0.00505403	0.0170489	38.0975	17.9982	77.4935	54.6024
ENSMUSG00000063531	Sema3e	sema domain, immunoglobulin domain (Ig), short basic domain, secreted, (semaphorin) 3E [Source:MGI Symbol;Acc:MGI:1340034]	183.472	1.23103	0.205607	5.98728	2.13378e-09	1.9037e-08	99.0535	120.449	253.319	261.068
ENSMUSG00000041633	Kctd12b	potassium channel tetramerisation domain containing 12b [Source:MGI Symbol;Acc:MGI:2444667]	88.037	1.23026	0.310556	3.96149	7.44833e-05	0.000378905	66.0357	38.7653	118.519	128.827
ENSMUSG00000037010	Apln	apelin [Source:MGI Symbol;Acc:MGI:1353624]	83.0797	1.22786	0.306778	4.00243	6.2694e-05	0.000322805	50.7967	48.4566	106.798	126.268
ENSMUSG00000030607	Acan	aggrecan [Source:MGI Symbol;Acc:MGI:99602]	2391.86	1.22635	0.0657798	18.6433	1.4315e-77	1.29128e-75	1520.09	1342.94	3385.62	3318.8
ENSMUSG00000031673	Cdh11	cadherin 11 [Source:MGI Symbol;Acc:MGI:99217]	710.028	1.22621	0.106027	11.5651	6.19201e-31	1.88589e-29	431.772	418.111	968.994	1021.24
ENSMUSG00000023050	Map3k12	mitogen-activated protein kinase kinase kinase 12 [Source:MGI Symbol;Acc:MGI:1346881]	121.602	1.22555	0.251066	4.88137	1.0535e-06	7.03154e-06	71.1154	74.7616	178.43	162.101
ENSMUSG00000076612	Ighg2c	immunoglobulin heavy constant gamma 2C [Source:MGI Symbol;Acc:MGI:2686979]	5368.26	1.22474	0.0489275	25.0318	2.75666e-138	5.96281e-136	3219.24	3217.52	7790.37	7245.91
ENSMUSG00000029123	Stk32b	serine/threonine kinase 32B [Source:MGI Symbol;Acc:MGI:1927552]	100.362	1.22463	0.509746	2.40244	0.0162863	0.0471699	81.2747	38.7653	126.985	154.422
ENSMUSG00000024548	Setbp1	SET binding protein 1 [Source:MGI Symbol;Acc:MGI:1933199]	163.87	1.22322	0.222478	5.49816	3.83781e-08	3.03446e-07	95.2438	101.067	205.781	253.389
ENSMUSG00000026944	Abca2	ATP-binding cassette, sub-family A (ABC1), member 2 [Source:MGI Symbol;Acc:MGI:99606]	528.774	1.22264	0.124832	9.7943	1.19116e-22	2.57656e-21	344.148	289.355	727.397	754.195
ENSMUSG00000022199	Slc22a17	solute carrier family 22 (organic cation transporter), member 17 [Source:MGI Symbol;Acc:MGI:1926225]	249.979	1.22115	0.179981	6.78487	1.16192e-11	1.2835e-10	152.39	148.139	380.304	319.083
ENSMUSG00000021806	Nid2	nidogen 2 [Source:MGI Symbol;Acc:MGI:1298229]	94.0576	1.22111	0.286615	4.26046	2.04004e-05	0.000113355	50.7967	62.3013	130.892	132.24
ENSMUSG00000020700	Map3k3	mitogen-activated protein kinase kinase kinase 3 [Source:MGI Symbol;Acc:MGI:1346874]	580.64	1.21987	0.116884	10.4367	1.68637e-25	4.19082e-24	350.497	347.503	841.358	783.203
ENSMUSG00000033705	Stard9	START domain containing 9 [Source:MGI Symbol;Acc:MGI:3045258]	223.749	1.21825	0.192992	6.31243	2.74686e-10	2.7045e-09	156.2	112.142	306.718	319.936
ENSMUSG00000079260	Tmppe	transmembrane protein with metallophosphoesterase domain [Source:MGI Symbol;Acc:MGI:5317335]	33.9638	1.21816	0.483888	2.51744	0.011821	0.0355839	24.1284	16.6137	48.1892	46.9239
ENSMUSG00000032589	Bsn	bassoon [Source:MGI Symbol;Acc:MGI:1277955]	76.037	1.21753	0.320323	3.80095	0.000144141	0.000695379	46.9869	44.3032	97.6809	115.177
ENSMUSG00000033720	Sfxn5	sideroflexin 5 [Source:MGI Symbol;Acc:MGI:2137681]	267.978	1.21599	0.182514	6.66249	2.69229e-11	2.88968e-10	191.757	130.141	384.863	365.153
ENSMUSG00000057457	Phex	phosphate regulating endopeptidase homolog, X-linked [Source:MGI Symbol;Acc:MGI:107489]	123.854	1.21557	0.260685	4.66297	3.11678e-06	1.95068e-05	59.6861	89.9908	183.64	162.101
ENSMUSG00000062609	Kcnj15	potassium inwardly-rectifying channel, subfamily J, member 15 [Source:MGI Symbol;Acc:MGI:1310000]	236.524	1.21496	0.189663	6.40592	1.49468e-10	1.50234e-09	118.102	167.521	337.976	322.495
ENSMUSG00000037813	D630003M21Rik	RIKEN cDNA D630003M21 gene [Source:MGI Symbol;Acc:MGI:3606579]	57.7527	1.21383	0.379916	3.19499	0.00139837	0.00544802	44.4471	24.9205	84.0055	77.6378
ENSMUSG00000022780	Meltf	melanotransferrin [Source:MGI Symbol;Acc:MGI:1353421]	618.534	1.2088	0.114433	10.5634	4.40383e-26	1.13154e-24	349.227	398.728	871.313	854.868
ENSMUSG00000071176	Arhgef10	Rho guanine nucleotide exchange factor (GEF) 10 [Source:MGI Symbol;Acc:MGI:2444453]	221.62	1.20843	0.183879	6.57185	4.96955e-11	5.2125e-10	130.801	137.063	310.625	307.992
ENSMUSG00000046387	Pcdhb17	protocadherin beta 17 [Source:MGI Symbol;Acc:MGI:2136754]	68.6758	1.20708	0.36435	3.31296	0.000923154	0.00374742	30.478	52.61	78.1447	113.471
ENSMUSG00000040852	Plekhh2	pleckstrin homology domain containing, family H (with MyTH4 domain) member 2 [Source:MGI Symbol;Acc:MGI:2146813]	172.62	1.20667	0.218458	5.52359	3.32135e-08	2.64386e-07	97.7836	110.758	214.898	267.04
ENSMUSG00000046056	Sbsn	suprabasin [Source:MGI Symbol;Acc:MGI:2446326]	243.893	1.20487	0.189686	6.35191	2.12658e-10	2.11739e-09	175.249	119.065	331.464	349.796
ENSMUSG00000056592	Zfp658	zinc finger protein 658 [Source:MGI Symbol;Acc:MGI:2652821]	41.192	1.20156	0.488095	2.46173	0.0138269	0.0408561	34.2878	15.2292	41.026	74.2251
ENSMUSG00000034616	Ssh3	slingshot protein phosphatase 3 [Source:MGI Symbol;Acc:MGI:2683546]	407.338	1.20151	0.144411	8.32004	8.79308e-17	1.41316e-15	223.505	271.357	600.412	534.08
ENSMUSG00000006014	Prg4	proteoglycan 4 (megakaryocyte stimulating factor, articular superficial zone protein) [Source:MGI Symbol;Acc:MGI:1891344]	47511.5	1.19983	0.0372468	32.2129	1.16569e-227	7.48795e-225	28738.2	28905	68290	64112.6
ENSMUSG00000032064	Dixdc1	DIX domain containing 1 [Source:MGI Symbol;Acc:MGI:2679721]	193.178	1.19935	0.202298	5.92861	3.05517e-09	2.68172e-08	113.023	121.834	290.438	247.417
ENSMUSG00000033396	Spg11	SPG11, spatacsin vesicle trafficking associated [Source:MGI Symbol;Acc:MGI:2444989]	172.362	1.19902	0.225749	5.31131	1.08843e-07	8.21376e-07	128.262	80.2995	240.295	240.592
ENSMUSG00000049739	Zfp646	zinc finger protein 646 [Source:MGI Symbol;Acc:MGI:3665412]	311.064	1.19796	0.162409	7.37621	1.62862e-13	2.08854e-12	200.647	177.213	466.263	400.133
ENSMUSG00000026193	Fn1	fibronectin 1 [Source:MGI Symbol;Acc:MGI:95566]	73266.9	1.19751	0.0341158	35.1012	6.45672e-270	8.55434e-267	44443.3	44544.1	103538	100542
ENSMUSG00000078877	Gm14295	predicted gene 14295 [Source:MGI Symbol;Acc:MGI:3709624]	37.261	1.197	0.460106	2.60157	0.00927982	0.028869	19.0488	26.305	50.794	52.8961
ENSMUSG00000031389	Arhgap4	Rho GTPase activating protein 4 [Source:MGI Symbol;Acc:MGI:2159577]	438.984	1.19631	0.133593	8.95494	3.39918e-19	6.29308e-18	248.904	285.202	618.645	603.186
ENSMUSG00000011256	Adam19	a disintegrin and metallopeptidase domain 19 (meltrin beta) [Source:MGI Symbol;Acc:MGI:105377]	331.966	1.19615	0.151137	7.91436	2.48529e-15	3.59613e-14	209.536	193.826	471.473	453.029
ENSMUSG00000052085	Dock8	dedicator of cytokinesis 8 [Source:MGI Symbol;Acc:MGI:1921396]	802.543	1.19524	0.101524	11.773	5.38061e-32	1.69226e-30	513.047	462.414	1143.52	1091.19
ENSMUSG00000049173	Myoz3	myozenin 3 [Source:MGI Symbol;Acc:MGI:2179296]	469.487	1.19477	0.135889	8.79224	1.46613e-18	2.62049e-17	256.523	315.66	686.371	619.396
ENSMUSG00000019124	Scrn1	secernin 1 [Source:MGI Symbol;Acc:MGI:1917188]	92.2874	1.19426	0.300754	3.9709	7.16006e-05	0.000365204	57.1463	55.3789	149.126	107.498
ENSMUSG00000039153	Runx2	runt related transcription factor 2 [Source:MGI Symbol;Acc:MGI:99829]	460.984	1.19403	0.129365	9.22993	2.70821e-20	5.27652e-19	269.222	292.124	653.81	628.781
ENSMUSG00000034218	Atm	ataxia telangiectasia mutated [Source:MGI Symbol;Acc:MGI:107202]	58.5415	1.19241	0.391202	3.04805	0.00230328	0.00851499	35.5577	35.9963	102.89	59.7214
ENSMUSG00000031075	Ano1	anoctamin 1, calcium activated chloride channel [Source:MGI Symbol;Acc:MGI:2142149]	327.876	1.19168	0.154604	7.70793	1.27871e-14	1.76128e-13	185.408	214.593	472.124	439.379
ENSMUSG00000016128	Stard13	StAR-related lipid transfer (START) domain containing 13 [Source:MGI Symbol;Acc:MGI:2385331]	160.489	1.18944	0.21811	5.45341	4.94126e-08	3.8637e-07	101.593	94.1442	233.783	212.437
ENSMUSG00000025736	Jmjd8	jumonji domain containing 8 [Source:MGI Symbol;Acc:MGI:1919356]	64.033	1.18834	0.370666	3.20596	0.00134614	0.00526484	35.5577	42.9187	109.403	68.253
ENSMUSG00000001119	Col6a1	collagen, type VI, alpha 1 [Source:MGI Symbol;Acc:MGI:88459]	6613.74	1.18819	0.0409988	28.9811	1.13767e-184	4.08753e-182	4057.39	4010.82	9182	9204.77
ENSMUSG00000041936	Agrn	agrin [Source:MGI Symbol;Acc:MGI:87961]	464.028	1.18813	0.132589	8.96099	3.21768e-19	5.96227e-18	303.51	261.665	618.645	672.292
ENSMUSG00000030583	Sipa1l3	signal-induced proliferation-associated 1 like 3 [Source:MGI Symbol;Acc:MGI:1921456]	209.147	1.18412	0.19014	6.22764	4.735e-10	4.55824e-09	130.801	124.603	280.018	301.166
ENSMUSG00000001098	Kctd10	potassium channel tetramerisation domain containing 10 [Source:MGI Symbol;Acc:MGI:2141207]	258.18	1.18308	0.171055	6.9164	4.63279e-12	5.31705e-11	152.39	163.368	348.395	368.566
ENSMUSG00000025870	Arl10	ADP-ribosylation factor-like 10 [Source:MGI Symbol;Acc:MGI:1930788]	82.5096	1.18234	0.313604	3.77016	0.000163141	0.00077959	43.1772	58.1479	126.334	102.379
ENSMUSG00000045672	Col27a1	collagen, type XXVII, alpha 1 [Source:MGI Symbol;Acc:MGI:2672118]	1449.56	1.18046	0.0766894	15.3927	1.83231e-53	1.03301e-51	859.734	916.521	2043.48	1978.48
ENSMUSG00000033460	Armcx1	armadillo repeat containing, X-linked 1 [Source:MGI Symbol;Acc:MGI:1925498]	103.481	1.17898	0.2854	4.13097	3.61237e-05	0.000193469	48.2569	78.915	140.009	146.744
ENSMUSG00000039457	Ppl	periplakin [Source:MGI Symbol;Acc:MGI:1194898]	160.549	1.17876	0.222426	5.29954	1.16095e-07	8.7269e-07	104.133	92.7597	242.249	203.053
ENSMUSG00000050382	Kif7	kinesin family member 7 [Source:MGI Symbol;Acc:MGI:1098239]	76.7918	1.17795	0.314418	3.74643	0.000179365	0.000851364	45.717	48.4566	105.495	107.498
ENSMUSG00000029913	Prdm5	PR domain containing 5 [Source:MGI Symbol;Acc:MGI:1918029]	62.5658	1.17773	0.352933	3.33697	0.000846957	0.00346531	41.9073	34.6118	80.7495	92.9947
ENSMUSG00000033799	Tasor2	transcription activation suppressor family member 2 [Source:MGI Symbol;Acc:MGI:2145274]	87.3813	1.17606	0.304671	3.8601	0.00011334	0.000557443	58.4162	48.4566	106.147	136.506
ENSMUSG00000040187	Arntl2	aryl hydrocarbon receptor nuclear translocator-like 2 [Source:MGI Symbol;Acc:MGI:2684845]	70.8478	1.17572	0.348664	3.37208	0.000746024	0.00309234	31.7479	55.3789	87.9128	108.352
ENSMUSG00000062345	Serpinb2	serine (or cysteine) peptidase inhibitor, clade B, member 2 [Source:MGI Symbol;Acc:MGI:97609]	72.3568	1.17416	0.364716	3.21937	0.00128473	0.0050545	60.956	27.6895	114.612	86.1694
ENSMUSG00000024680	Ms4a2	membrane-spanning 4-domains, subfamily A, member 2 [Source:MGI Symbol;Acc:MGI:95495]	35.7744	1.17401	0.478289	2.45461	0.0141038	0.0415814	20.3187	23.5361	40.3748	58.8682
ENSMUSG00000030660	Pik3c2a	phosphatidylinositol-4-phosphate 3-kinase catalytic subunit type 2 alpha [Source:MGI Symbol;Acc:MGI:1203729]	63.7282	1.17136	0.348078	3.36522	0.000764822	0.00316099	36.8276	41.5342	82.7031	93.8478
ENSMUSG00000020422	Tns3	tensin 3 [Source:MGI Symbol;Acc:MGI:2443012]	1017.62	1.16991	0.088543	13.2129	7.38782e-40	2.88411e-38	637.498	614.706	1413.12	1405.16
ENSMUSG00000048368	Omd	osteomodulin [Source:MGI Symbol;Acc:MGI:1350918]	552.069	1.1687	0.12461	9.3789	6.66676e-21	1.33323e-19	373.356	305.969	789.261	739.692
ENSMUSG00000020256	Aldh1l2	aldehyde dehydrogenase 1 family, member L2 [Source:MGI Symbol;Acc:MGI:2444680]	70.6388	1.16787	0.349537	3.34118	0.000834236	0.00341855	45.717	41.5342	118.519	76.7846
ENSMUSG00000101316	Gm12663	predicted gene 12663 [Source:MGI Symbol;Acc:MGI:3652168]	43.0677	1.16741	0.422722	2.76165	0.00575094	0.0190959	25.3983	27.6895	58.6085	60.5745
ENSMUSG00000026725	Tnn	tenascin N [Source:MGI Symbol;Acc:MGI:2665790]	1068.46	1.16677	0.0894413	13.0451	6.77451e-39	2.55527e-37	685.755	629.935	1435.26	1522.89
ENSMUSG00000038524	Fchsd1	FCH and double SH3 domains 1 [Source:MGI Symbol;Acc:MGI:2441771]	90.3417	1.16676	0.289163	4.03496	5.46114e-05	0.000284156	54.6064	56.7634	123.729	126.268
ENSMUSG00000042473	Tbc1d8b	TBC1 domain family, member 8B [Source:MGI Symbol;Acc:MGI:1918101]	141.988	1.1666	0.239644	4.86804	1.12711e-06	7.49453e-06	90.1641	84.4529	173.221	220.116
ENSMUSG00000074415	Mir100hg	Mir100 Mirlet7a-2 Mir125b-1 cluster host gene [Source:MGI Symbol;Acc:MGI:1920394]	409.435	1.16491	0.147833	7.87992	3.27595e-15	4.70485e-14	290.811	213.209	556.13	577.591
ENSMUSG00000002771	Grin2d	glutamate receptor, ionotropic, NMDA2D (epsilon 4) [Source:MGI Symbol;Acc:MGI:95823]	66.543	1.16361	0.343356	3.38892	0.000701673	0.00292854	43.1772	38.7653	82.7031	101.526
ENSMUSG00000036560	Lgi4	leucine-rich repeat LGI family, member 4 [Source:MGI Symbol;Acc:MGI:2180197]	51.5873	1.16357	0.38809	2.99819	0.00271587	0.00986482	31.7479	31.8429	65.1206	77.6378
ENSMUSG00000033420	Antxr1	anthrax toxin receptor 1 [Source:MGI Symbol;Acc:MGI:1916788]	1836.08	1.16185	0.0678112	17.1337	8.32391e-66	6.00171e-64	1130.23	1138.04	2509.75	2566.31
ENSMUSG00000006471	Ndor1	NADPH dependent diflavin oxidoreductase 1 [Source:MGI Symbol;Acc:MGI:1926047]	61.2983	1.16139	0.392706	2.95739	0.00310251	0.0110738	53.3365	22.1516	93.7736	75.9314
ENSMUSG00000073902	Gm1966	predicted gene 1966 [Source:MGI Symbol;Acc:MGI:3584360]	101.68	1.16081	0.28301	4.10167	4.10176e-05	0.000217313	60.956	65.0703	159.545	121.149
ENSMUSG00000039414	Heatr5b	HEAT repeat containing 5B [Source:MGI Symbol;Acc:MGI:2444098]	203.206	1.15941	0.194288	5.96748	2.40943e-09	2.13882e-08	126.992	124.603	297.601	263.627
ENSMUSG00000021613	Hapln1	hyaluronan and proteoglycan link protein 1 [Source:MGI Symbol;Acc:MGI:1337006]	475.992	1.15894	0.142728	8.11995	4.66384e-16	7.1023e-15	337.798	250.59	698.744	616.836
ENSMUSG00000025776	Crispld1	cysteine-rich secretory protein LCCL domain containing 1 [Source:MGI Symbol;Acc:MGI:1934666]	306.71	1.15876	0.157435	7.36025	1.8356e-13	2.33981e-12	201.917	177.213	421.981	425.728
ENSMUSG00000071669	Snx29	sorting nexin 29 [Source:MGI Symbol;Acc:MGI:1921728]	56.7796	1.15783	0.369622	3.13248	0.00173339	0.00661107	35.5577	34.6118	71.6326	85.3162
ENSMUSG00000027932	Slc27a3	solute carrier family 27 (fatty acid transporter), member 3 [Source:MGI Symbol;Acc:MGI:1347358]	261.888	1.15544	0.175351	6.58928	4.4196e-11	4.65872e-10	143.501	181.366	346.441	376.245
ENSMUSG00000038384	Setd1b	SET domain containing 1B [Source:MGI Symbol;Acc:MGI:2652820]	485.135	1.15526	0.138769	8.32505	8.42929e-17	1.35572e-15	346.687	253.359	659.671	680.823
ENSMUSG00000038884	Shfl	shiftless antiviral inhibitor of ribosomal frameshifting [Source:MGI Symbol;Acc:MGI:2441788]	174.515	1.1544	0.220006	5.24712	1.54498e-07	1.14472e-06	115.562	101.067	271.553	209.878
ENSMUSG00000025185	Loxl4	lysyl oxidase-like 4 [Source:MGI Symbol;Acc:MGI:1914823]	80.2031	1.15371	0.310603	3.71442	0.000203669	0.000957079	45.717	53.9945	117.868	103.233
ENSMUSG00000072769	Gm10419	predicted gene 10419 [Source:MGI Symbol;Acc:MGI:3642823]	74.0361	1.15271	0.346235	3.32926	0.000870757	0.00355036	60.956	30.4584	96.3784	108.352
ENSMUSG00000034275	Igsf9b	immunoglobulin superfamily, member 9B [Source:MGI Symbol;Acc:MGI:2685354]	36.9741	1.15109	0.471492	2.44138	0.0146311	0.042957	29.2081	16.6137	56.0037	46.0708
ENSMUSG00000074577	Ripor3	RIPOR family member 3 [Source:MGI Symbol;Acc:MGI:1916803]	268.821	1.1502	0.176725	6.50842	7.59435e-11	7.83382e-10	140.961	193.826	377.048	363.447
ENSMUSG00000021908	Ncoa4-ps	nuclear receptor coactivator 4, pseudogene [Source:MGI Symbol;Acc:MGI:3648259]	95.8515	1.14739	0.2802	4.09491	4.2234e-05	0.000223205	59.6861	59.5324	130.241	133.946
ENSMUSG00000018474	Chd3	chromodomain helicase DNA binding protein 3 [Source:MGI Symbol;Acc:MGI:1344395]	599.328	1.14703	0.114952	9.97826	1.89759e-23	4.24315e-22	356.847	389.037	804.239	847.19
ENSMUSG00000097101	1810034E14Rik	RIKEN cDNA 1810034E14 gene [Source:MGI Symbol;Acc:MGI:1913753]	49.3884	1.14693	0.408427	2.80815	0.00498263	0.0168295	24.1284	37.3808	59.2597	76.7846
ENSMUSG00000038600	Atp6v0a4	ATPase, H+ transporting, lysosomal V0 subunit A4 [Source:MGI Symbol;Acc:MGI:2153480]	69.4883	1.14674	0.338767	3.38505	0.000711651	0.00296319	35.5577	51.2255	101.588	89.582
ENSMUSG00000048004	Tmem196	transmembrane protein 196 [Source:MGI Symbol;Acc:MGI:2685374]	50.3276	1.14608	0.406793	2.81736	0.00484196	0.0164048	27.9382	34.6118	56.0037	82.7567
ENSMUSG00000009418	Nav1	neuron navigator 1 [Source:MGI Symbol;Acc:MGI:2183683]	837.007	1.14514	0.0997939	11.4751	1.76064e-30	5.2939e-29	511.777	531.638	1201.47	1103.14
ENSMUSG00000015709	Arnt2	aryl hydrocarbon receptor nuclear translocator 2 [Source:MGI Symbol;Acc:MGI:107188]	121.396	1.14317	0.267352	4.27592	1.90352e-05	0.000106214	93.9739	56.7634	158.243	176.605
ENSMUSG00000108900	Ccdc194	coiled-coil domain containing 194 [Source:MGI Symbol;Acc:MGI:3588239]	39.393	1.14204	0.445724	2.56222	0.0104005	0.031906	21.5886	27.6895	57.9573	50.3366
ENSMUSG00000024759	Atl3	atlastin GTPase 3 [Source:MGI Symbol;Acc:MGI:1924270]	729.279	1.14067	0.104123	10.9551	6.28376e-28	1.72357e-26	471.139	438.878	1019.14	987.962
ENSMUSG00000034463	Scara3	scavenger receptor class A, member 3 [Source:MGI Symbol;Acc:MGI:2444418]	2881.47	1.13747	0.0572773	19.8589	9.22391e-88	1.00788e-85	1827.41	1774.9	4045.94	3877.62
ENSMUSG00000030172	Erc1	ELKS/RAB6-interacting/CAST family member 1 [Source:MGI Symbol;Acc:MGI:2151013]	201.778	1.13665	0.193873	5.86286	4.5497e-09	3.93812e-08	116.832	135.678	272.204	282.397
ENSMUSG00000022330	Osr2	odd-skipped related 2 [Source:MGI Symbol;Acc:MGI:1930813]	179.576	1.13571	0.206283	5.5056	3.67903e-08	2.91653e-07	118.102	106.604	259.831	233.766
ENSMUSG00000061143	Maml3	mastermind like transcriptional coactivator 3 [Source:MGI Symbol;Acc:MGI:2389461]	90.2071	1.1355	0.291793	3.89147	9.96402e-05	0.000495234	50.7967	62.3013	128.288	119.443
ENSMUSG00000022231	Sema5a	sema domain, seven thrombospondin repeats (type 1 and type 1-like), transmembrane domain (TM) and short cytoplasmic domain, (semaphorin) 5A [Source:MGI Symbol;Acc:MGI:107556]	185.581	1.13541	0.206464	5.49933	3.81239e-08	3.01661e-07	132.071	99.6821	254.621	255.949
ENSMUSG00000033581	Igf2bp2	insulin-like growth factor 2 mRNA binding protein 2 [Source:MGI Symbol;Acc:MGI:1890358]	43.248	1.13508	0.429976	2.63986	0.00829402	0.0261554	31.7479	22.1516	53.3989	65.6935
ENSMUSG00000038831	Ralgps1	Ral GEF with PH domain and SH3 binding motif 1 [Source:MGI Symbol;Acc:MGI:1922008]	99.3421	1.13462	0.29324	3.86925	0.000109168	0.000538175	59.6861	65.0703	160.848	111.764
ENSMUSG00000021127	Zfp36l1	zinc finger protein 36, C3H type-like 1 [Source:MGI Symbol;Acc:MGI:107946]	277.17	1.13341	0.172869	6.55646	5.51005e-11	5.76515e-10	186.678	160.599	414.167	347.237
ENSMUSG00000060568	Fam78b	family with sequence similarity 78, member B [Source:MGI Symbol;Acc:MGI:2443050]	80.7617	1.1317	0.339771	3.33078	0.000866024	0.00353514	66.0357	34.6118	94.4248	127.974
ENSMUSG00000020169	Best3	bestrophin 3 [Source:MGI Symbol;Acc:MGI:3580298]	60.0363	1.13113	0.357832	3.16105	0.00157199	0.00604774	41.9073	33.2274	81.4007	83.6099
ENSMUSG00000032558	Nphp3	nephronophthisis 3 (adolescent) [Source:MGI Symbol;Acc:MGI:1921275]	91.3777	1.13073	0.309495	3.65347	0.000258716	0.00119249	71.1154	42.9187	110.705	140.772
ENSMUSG00000032185	Carm1	coactivator-associated arginine methyltransferase 1 [Source:MGI Symbol;Acc:MGI:1913208]	438.172	1.13051	0.142914	7.91047	2.56427e-15	3.70787e-14	247.634	303.2	647.298	554.555
ENSMUSG00000028082	Sh3d19	SH3 domain protein D19 [Source:MGI Symbol;Acc:MGI:1350923]	532.045	1.13025	0.120881	9.35017	8.75095e-21	1.73692e-19	344.148	322.582	709.814	751.636
ENSMUSG00000037379	Spon2	spondin 2, extracellular matrix protein [Source:MGI Symbol;Acc:MGI:1923724]	112.743	1.12715	0.277921	4.05565	4.99943e-05	0.000261704	52.0666	89.9908	151.08	157.835
ENSMUSG00000015127	Unkl	unkempt family like zinc finger [Source:MGI Symbol;Acc:MGI:1921404]	155.433	1.12586	0.224527	5.01434	5.32158e-07	3.70588e-06	110.483	84.4529	208.386	218.41
ENSMUSG00000021254	Gpatch2l	G patch domain containing 2 like [Source:MGI Symbol;Acc:MGI:1917623]	196.381	1.1255	0.198187	5.67896	1.3552e-08	1.1178e-07	135.881	110.758	276.111	262.774
ENSMUSG00000058914	C1qtnf3	C1q and tumor necrosis factor related protein 3 [Source:MGI Symbol;Acc:MGI:1932136]	454.271	1.12445	0.131504	8.55073	1.22312e-17	2.08087e-16	293.351	278.279	652.508	592.948
ENSMUSG00000037686	Aspg	asparaginase [Source:MGI Symbol;Acc:MGI:2144822]	51.4436	1.12377	0.386084	2.91069	0.00360628	0.0126881	35.5577	29.0739	70.3302	70.8125
ENSMUSG00000049872	Calhm5	calcium homeostasis modulator family member 5 [Source:MGI Symbol;Acc:MGI:2143897]	142.873	1.1237	0.238702	4.70757	2.50688e-06	1.59438e-05	73.6552	106.604	199.269	191.961
ENSMUSG00000042254	Cilp	cartilage intermediate layer protein, nucleotide pyrophosphohydrolase [Source:MGI Symbol;Acc:MGI:2444507]	6737.57	1.12149	0.0424941	26.3918	1.70347e-153	4.45806e-151	4148.82	4340.32	9338.29	9122.86
ENSMUSG00000056724	Nbeal2	neurobeachin-like 2 [Source:MGI Symbol;Acc:MGI:2448554]	1130.44	1.12142	0.0907321	12.3597	4.31965e-35	1.48408e-33	717.503	707.466	1642.99	1453.79
ENSMUSG00000057777	Mab21l2	mab-21-like 2 [Source:MGI Symbol;Acc:MGI:1346022]	35.5742	1.12084	0.468447	2.39268	0.016726	0.0482064	25.3983	19.3826	51.4452	46.0708
ENSMUSG00000048895	Cdk5r1	cyclin-dependent kinase 5, regulatory subunit 1 (p35) [Source:MGI Symbol;Acc:MGI:101764]	66.0143	1.12054	0.346434	3.23449	0.00121861	0.00482302	43.1772	40.1497	102.239	78.4909
ENSMUSG00000021665	Hexb	hexosaminidase B [Source:MGI Symbol;Acc:MGI:96074]	315.677	1.12026	0.162799	6.88126	5.93249e-12	6.743e-11	170.169	228.438	432.401	431.7
ENSMUSG00000060284	Sp7	Sp7 transcription factor 7 [Source:MGI Symbol;Acc:MGI:2153568]	513.491	1.11981	0.125695	8.90896	5.15135e-19	9.41364e-18	349.227	297.662	722.838	684.236
ENSMUSG00000022636	Alcam	activated leukocyte cell adhesion molecule [Source:MGI Symbol;Acc:MGI:1313266]	103.654	1.11968	0.272063	4.11553	3.86291e-05	0.000205537	72.3853	58.1479	145.87	138.212
ENSMUSG00000061533	Cep128	centrosomal protein 128 [Source:MGI Symbol;Acc:MGI:1922466]	140.055	1.11911	0.232373	4.81603	1.46445e-06	9.59905e-06	81.2747	95.5287	191.454	191.961
ENSMUSG00000028438	Kif24	kinesin family member 24 [Source:MGI Symbol;Acc:MGI:1918345]	44.5651	1.11905	0.452112	2.47515	0.013318	0.0395566	40.6374	15.2292	59.2597	63.134
ENSMUSG00000020263	Appl2	adaptor protein, phosphotyrosine interaction, PH domain and leucine zipper containing 2 [Source:MGI Symbol;Acc:MGI:2384914]	571.626	1.11831	0.116393	9.60807	7.39185e-22	1.55758e-20	370.816	350.272	800.983	764.433
ENSMUSG00000043259	Fam13c	family with sequence similarity 13, member C [Source:MGI Symbol;Acc:MGI:1918971]	70.2161	1.11807	0.333604	3.35149	0.000803789	0.00330392	44.4471	44.3032	106.798	85.3162
ENSMUSG00000025324	Atp10a	ATPase, class V, type 10A [Source:MGI Symbol;Acc:MGI:1330809]	268.641	1.11734	0.165858	6.73674	1.61982e-11	1.76358e-10	170.169	168.906	371.187	364.3
ENSMUSG00000037138	Aff3	AF4/FMR2 family, member 3 [Source:MGI Symbol;Acc:MGI:106927]	234.28	1.1166	0.181457	6.15349	7.57945e-10	7.10611e-09	147.31	148.139	299.555	342.118
ENSMUSG00000041577	Prelp	proline arginine-rich end leucine-rich repeat [Source:MGI Symbol;Acc:MGI:2151110]	4425.44	1.11501	0.0474618	23.4928	4.83217e-122	8.60776e-120	2835.73	2755.1	6095.29	6015.65
ENSMUSG00000067150	Xpo5	exportin 5 [Source:MGI Symbol;Acc:MGI:1913789]	298.039	1.11431	0.162401	6.86148	6.81497e-12	7.69243e-11	175.249	202.133	429.145	385.629
ENSMUSG00000023800	Tiam2	T cell lymphoma invasion and metastasis 2 [Source:MGI Symbol;Acc:MGI:1344338]	337.202	1.11405	0.155181	7.17902	7.02107e-13	8.5536e-12	236.205	189.673	479.287	443.644
ENSMUSG00000036295	Lrrn3	leucine rich repeat protein 3, neuronal [Source:MGI Symbol;Acc:MGI:106036]	55.7094	1.11381	0.370621	3.00525	0.00265359	0.00965857	31.7479	38.7653	75.5399	76.7846
ENSMUSG00000037239	Spred3	sprouty-related EVH1 domain containing 3 [Source:MGI Symbol;Acc:MGI:2142186]	105.949	1.11283	0.285828	3.89335	9.88693e-05	0.000491633	85.0845	48.4566	145.219	145.038
ENSMUSG00000024593	Megf10	multiple EGF-like-domains 10 [Source:MGI Symbol;Acc:MGI:2685177]	146.671	1.11264	0.225202	4.94066	7.78595e-07	5.28996e-06	92.704	92.7597	197.315	203.906
ENSMUSG00000076652	Ighv7-3	immunoglobulin heavy variable 7-3 [Source:MGI Symbol;Acc:MGI:4439766]	41.7917	1.11257	0.430021	2.58725	0.00967453	0.0299475	29.2081	23.5361	54.7013	59.7214
ENSMUSG00000000693	Loxl3	lysyl oxidase-like 3 [Source:MGI Symbol;Acc:MGI:1337004]	685.624	1.11206	0.107219	10.3718	3.3309e-25	8.14398e-24	413.993	454.107	943.597	930.8
ENSMUSG00000059994	Fcrl1	Fc receptor-like 1 [Source:MGI Symbol;Acc:MGI:2442862]	53.8965	1.11147	0.414626	2.68065	0.00734785	0.023518	46.9869	20.7671	62.5157	85.3162
ENSMUSG00000046618	Olfml2a	olfactomedin-like 2A [Source:MGI Symbol;Acc:MGI:2444741]	635.107	1.11004	0.117842	9.41968	4.5248e-21	9.11756e-20	363.196	441.647	835.497	900.086
ENSMUSG00000001333	Sync	syncoilin [Source:MGI Symbol;Acc:MGI:1916078]	155.61	1.10945	0.238648	4.64889	3.33719e-06	2.08248e-05	120.642	76.146	228.573	197.08
ENSMUSG00000046080	Clec9a	C-type lectin domain family 9, member a [Source:MGI Symbol;Acc:MGI:2444608]	65.8748	1.1091	0.33923	3.26945	0.00107756	0.00431042	40.6374	42.9187	93.7736	86.1694
ENSMUSG00000049191	Rtl5	retrotransposon Gag like 5 [Source:MGI Symbol;Acc:MGI:3045324]	79.375	1.10744	0.312485	3.54399	0.000394128	0.00174093	48.2569	52.61	118.519	98.1136
ENSMUSG00000007207	Stx1a	syntaxin 1A (brain) [Source:MGI Symbol;Acc:MGI:109355]	73.1522	1.10633	0.324586	3.40842	0.000653399	0.00275035	43.1772	49.841	107.449	92.1415
ENSMUSG00000083307	AA414768	expressed sequence AA414768 [Source:MGI Symbol;Acc:MGI:3035137]	46.2385	1.10611	0.414585	2.66798	0.00763091	0.0243248	22.8585	35.9963	63.8182	62.2808
ENSMUSG00000056476	Med12l	mediator complex subunit 12-like [Source:MGI Symbol;Acc:MGI:2139916]	51.9473	1.10594	0.393275	2.81212	0.0049216	0.0166472	35.5577	30.4584	82.0519	59.7214
ENSMUSG00000005951	Shpk	sedoheptulokinase [Source:MGI Symbol;Acc:MGI:1921887]	69.5103	1.10563	0.347042	3.18587	0.00144321	0.00560107	31.7479	56.7634	93.1224	96.4073
ENSMUSG00000061411	Nol4l	nucleolar protein 4-like [Source:MGI Symbol;Acc:MGI:1918765]	126.549	1.10448	0.248747	4.44018	8.98829e-06	5.26482e-05	71.1154	89.9908	182.989	162.101
ENSMUSG00000041308	Sntb2	syntrophin, basic 2 [Source:MGI Symbol;Acc:MGI:101771]	397.578	1.10427	0.140889	7.83788	4.58202e-15	6.49696e-14	274.302	229.823	533.337	552.849
ENSMUSG00000038119	Cdon	cell adhesion molecule-related/down-regulated by oncogenes [Source:MGI Symbol;Acc:MGI:1926387]	1219.11	1.10293	0.0855213	12.8966	4.7039e-38	1.72216e-36	821.636	726.849	1703.55	1624.42
ENSMUSG00000036019	Tmtc2	transmembrane and tetratricopeptide repeat containing 2 [Source:MGI Symbol;Acc:MGI:1914057]	86.6281	1.10248	0.294611	3.74216	0.000182442	0.000864997	53.3365	56.7634	115.263	121.149
ENSMUSG00000036103	Colec12	collectin sub-family member 12 [Source:MGI Symbol;Acc:MGI:2152907]	1314.76	1.10217	0.0786569	14.0123	1.31048e-44	5.77536e-43	829.256	841.76	1767.37	1820.65
ENSMUSG00000032584	Mst1r	macrophage stimulating 1 receptor (c-met-related tyrosine kinase) [Source:MGI Symbol;Acc:MGI:99614]	186.625	1.10137	0.200132	5.50322	3.72909e-08	2.95401e-07	118.102	119.065	244.853	264.48
ENSMUSG00000027582	Zgpat	zinc finger, CCCH-type with G patch domain [Source:MGI Symbol;Acc:MGI:2449939]	212.413	1.09864	0.190958	5.75333	8.75037e-09	7.33743e-08	126.992	143.985	307.369	271.306
ENSMUSG00000030513	Pcsk6	proprotein convertase subtilisin/kexin type 6 [Source:MGI Symbol;Acc:MGI:102897]	1177.18	1.09747	0.0890612	12.3227	6.83663e-35	2.3337e-33	772.11	728.233	1695.74	1512.66
ENSMUSG00000044646	Zbtb7c	zinc finger and BTB domain containing 7C [Source:MGI Symbol;Acc:MGI:2443302]	150.756	1.09735	0.223791	4.90346	9.41654e-07	6.32083e-06	99.0535	92.7597	195.362	215.85
ENSMUSG00000024713	Pcsk5	proprotein convertase subtilisin/kexin type 5 [Source:MGI Symbol;Acc:MGI:97515]	365.826	1.09734	0.142767	7.6862	1.51569e-14	2.07959e-13	233.665	232.592	509.894	487.156
ENSMUSG00000026648	Dclre1c	DNA cross-link repair 1C [Source:MGI Symbol;Acc:MGI:2441769]	102.749	1.09596	0.282649	3.87744	0.000105559	0.000522083	72.3853	58.1479	121.775	158.688
ENSMUSG00000037791	Phf12	PHD finger protein 12 [Source:MGI Symbol;Acc:MGI:1924057]	484.32	1.09424	0.126874	8.6246	6.43175e-18	1.11663e-16	306.05	311.507	630.367	689.355
ENSMUSG00000029338	Antxr2	anthrax toxin receptor 2 [Source:MGI Symbol;Acc:MGI:1919164]	569.035	1.09412	0.117114	9.34235	9.42193e-21	1.86486e-19	354.307	372.423	800.332	749.076
ENSMUSG00000028344	Invs	inversin [Source:MGI Symbol;Acc:MGI:1335082]	92.4921	1.09341	0.284783	3.83945	0.000123308	0.000602834	57.1463	60.9168	123.078	128.827
ENSMUSG00000033039	Micall1	microtubule associated monooxygenase, calponin and LIM domain containing -like 1 [Source:MGI Symbol;Acc:MGI:105870]	175.541	1.0924	0.212388	5.1434	2.69808e-07	1.95602e-06	128.262	95.5287	242.9	235.473
ENSMUSG00000043885	Slc36a4	solute carrier family 36 (proton/amino acid symporter), member 4 [Source:MGI Symbol;Acc:MGI:2442595]	209.763	1.09236	0.189892	5.75254	8.79137e-09	7.3689e-08	133.341	134.294	270.25	301.166
ENSMUSG00000086425	F730016J06Rik	RIKEN cDNA F730016J06 gene [Source:MGI Symbol;Acc:MGI:2443559]	115.766	1.09108	0.263343	4.14319	3.42514e-05	0.000183627	60.956	87.2218	151.08	163.807
ENSMUSG00000033253	Szt2	SZT2 subunit of KICSTOR complex [Source:MGI Symbol;Acc:MGI:3033336]	459.072	1.09077	0.135902	8.02613	1.00598e-15	1.49438e-14	284.461	303.2	675.3	573.325
ENSMUSG00000051978	Erich1	glutamate rich 1 [Source:MGI Symbol;Acc:MGI:3588201]	65.5401	1.08858	0.343704	3.16721	0.00153908	0.00593514	35.5577	48.4566	88.564	89.582
ENSMUSG00000026004	Kansl1l	KAT8 regulatory NSL complex subunit 1-like [Source:MGI Symbol;Acc:MGI:1915941]	183.805	1.08852	0.203347	5.35302	8.64978e-08	6.60512e-07	106.673	128.756	248.109	251.683
ENSMUSG00000022996	Wnt10b	wingless-type MMTV integration site family, member 10B [Source:MGI Symbol;Acc:MGI:108061]	106.528	1.08793	0.267806	4.06239	4.8573e-05	0.000254927	67.3056	69.2237	155.638	133.946
ENSMUSG00000035183	Slc24a5	solute carrier family 24, member 5 [Source:MGI Symbol;Acc:MGI:2677271]	38.4545	1.08697	0.453733	2.39561	0.0165928	0.0479332	22.8585	26.305	44.9332	59.7214
ENSMUSG00000038702	Dsel	dermatan sulfate epimerase-like [Source:MGI Symbol;Acc:MGI:2442948]	246.082	1.08665	0.182161	5.96531	2.44167e-09	2.16382e-08	177.788	137.063	352.953	316.523
ENSMUSG00000045094	Arhgef37	Rho guanine nucleotide exchange factor (GEF) 37 [Source:MGI Symbol;Acc:MGI:3045339]	59.3589	1.08494	0.384255	2.82349	0.00475035	0.0161427	26.6683	49.841	91.82	69.1061
ENSMUSG00000074259	Gramd2	GRAM domain containing 2 [Source:MGI Symbol;Acc:MGI:3528937]	111.517	1.08487	0.258571	4.19564	2.72106e-05	0.000148318	73.6552	69.2237	153.033	150.157
ENSMUSG00000097636	Mirt1	myocardial infarction associated transcript 1 [Source:MGI Symbol;Acc:MGI:1922001]	303.906	1.08385	0.15931	6.80339	1.02187e-11	1.1365e-10	212.076	177.213	419.376	406.958
ENSMUSG00000057672	Pkn1	protein kinase N1 [Source:MGI Symbol;Acc:MGI:108022]	378.582	1.08364	0.143324	7.56077	4.00699e-14	5.35562e-13	240.014	245.052	485.799	543.464
ENSMUSG00000063193	Cd300lb	CD300 molecule like family member B [Source:MGI Symbol;Acc:MGI:2685099]	294.125	1.08331	0.163369	6.63109	3.3322e-11	3.55312e-10	186.678	191.057	428.493	370.272
ENSMUSG00000029165	Agbl5	ATP/GTP binding protein-like 5 [Source:MGI Symbol;Acc:MGI:2441745]	78.6166	1.08258	0.309475	3.49813	0.000468533	0.00203149	48.2569	52.61	103.542	110.058
ENSMUSG00000028919	Arhgef19	Rho guanine nucleotide exchange factor (GEF) 19 [Source:MGI Symbol;Acc:MGI:1925912]	156.322	1.08104	0.223351	4.84008	1.29789e-06	8.57894e-06	113.023	87.2218	205.781	219.263
ENSMUSG00000030315	Vgll4	vestigial like family member 4 [Source:MGI Symbol;Acc:MGI:2652840]	371.314	1.07985	0.14536	7.42879	1.09592e-13	1.42435e-12	252.714	224.285	528.779	479.477
ENSMUSG00000035545	Leng8	leukocyte receptor cluster (LRC) member 8 [Source:MGI Symbol;Acc:MGI:2142195]	3186.28	1.07932	0.0576392	18.7254	3.07085e-78	2.83025e-76	2049.65	2046.25	4490.06	4159.17
ENSMUSG00000019842	Traf3ip2	TRAF3 interacting protein 2 [Source:MGI Symbol;Acc:MGI:2143599]	69.3878	1.07738	0.350851	3.07075	0.00213518	0.00796299	58.4162	30.4584	93.1224	95.5542
ENSMUSG00000063286	Gm8995	predicted gene 8995 [Source:MGI Symbol;Acc:MGI:3644223]	288.249	1.07618	0.165977	6.48392	8.93705e-11	9.16977e-10	168.899	202.133	369.885	412.077
ENSMUSG00000047842	Diras2	DIRAS family, GTP-binding RAS-like 2 [Source:MGI Symbol;Acc:MGI:1915453]	78.0361	1.07565	0.339011	3.1729	0.00150926	0.00582862	33.0178	67.8392	105.495	105.792
ENSMUSG00000073079	Srp54a	signal recognition particle 54A [Source:MGI Symbol;Acc:MGI:1346087]	46.1317	1.07419	0.408024	2.63266	0.00847196	0.026626	31.7479	27.6895	67.0742	58.015
ENSMUSG00000024978	Gpam	glycerol-3-phosphate acyltransferase, mitochondrial [Source:MGI Symbol;Acc:MGI:109162]	508.404	1.07405	0.12489	8.59999	7.97265e-18	1.37402e-16	332.718	322.582	724.792	653.522
ENSMUSG00000044783	Hjurp	Holliday junction recognition protein [Source:MGI Symbol;Acc:MGI:2685821]	1666.49	1.07396	0.0738992	14.5327	7.51977e-48	3.6729e-46	1046.41	1102.04	2341.08	2176.42
ENSMUSG00000039787	Cercam	cerebral endothelial cell adhesion molecule [Source:MGI Symbol;Acc:MGI:2139134]	339.066	1.07277	0.33253	3.22607	0.00125501	0.00494675	269.222	167.521	479.287	440.232
ENSMUSG00000054252	Fgfr3	fibroblast growth factor receptor 3 [Source:MGI Symbol;Acc:MGI:95524]	275.037	1.0714	0.172151	6.2236	4.85867e-10	4.67094e-09	156.2	199.364	391.375	353.209
ENSMUSG00000021287	Xrcc3	X-ray repair complementing defective repair in Chinese hamster cells 3 [Source:MGI Symbol;Acc:MGI:1921585]	238.357	1.07138	0.177262	6.04407	1.50272e-09	1.36481e-08	156.2	150.908	309.323	336.999
ENSMUSG00000002020	Ltbp2	latent transforming growth factor beta binding protein 2 [Source:MGI Symbol;Acc:MGI:99502]	1765.93	1.07083	0.0697558	15.3511	3.48028e-53	1.95172e-51	1112.45	1165.73	2348.9	2436.63
ENSMUSG00000040133	Gpr176	G protein-coupled receptor 176 [Source:MGI Symbol;Acc:MGI:2685858]	86.3859	1.06982	0.317497	3.36955	0.000752914	0.00311785	72.3853	38.7653	121.775	112.617
ENSMUSG00000028047	Thbs3	thrombospondin 3 [Source:MGI Symbol;Acc:MGI:98739]	1352.45	1.06917	0.0881797	12.1249	7.79607e-34	2.57416e-32	798.778	949.749	1908.03	1753.25
ENSMUSG00000055866	Per2	period circadian clock 2 [Source:MGI Symbol;Acc:MGI:1195265]	421.44	1.06834	0.138105	7.73571	1.02828e-14	1.42484e-13	288.271	256.128	603.016	538.345
ENSMUSG00000021175	Cdca7l	cell division cycle associated 7 like [Source:MGI Symbol;Acc:MGI:2384982]	97.817	1.06762	0.291974	3.65657	0.000255608	0.00118048	59.6861	66.4547	110.705	154.422
ENSMUSG00000015653	Steap2	six transmembrane epithelial antigen of prostate 2 [Source:MGI Symbol;Acc:MGI:1921301]	176.806	1.06723	0.207658	5.13937	2.75655e-07	1.99363e-06	102.863	125.987	242.9	235.473
ENSMUSG00000032788	Pdxk	pyridoxal (pyridoxine, vitamin B6) kinase [Source:MGI Symbol;Acc:MGI:1351869]	109.158	1.0663	0.267231	3.99019	6.60192e-05	0.000338692	81.2747	59.5324	146.521	149.303
ENSMUSG00000044042	Fmn1	formin 1 [Source:MGI Symbol;Acc:MGI:101815]	94.2691	1.06627	0.281878	3.78273	0.000155119	0.000744615	62.2259	59.5324	123.078	132.24
ENSMUSG00000036273	Lrrk2	leucine-rich repeat kinase 2 [Source:MGI Symbol;Acc:MGI:1913975]	297.984	1.06578	0.1635	6.51856	7.09861e-11	7.33315e-10	213.346	171.675	418.725	388.189
ENSMUSG00000023885	Thbs2	thrombospondin 2 [Source:MGI Symbol;Acc:MGI:98738]	1751.13	1.06394	0.0705428	15.0822	2.12004e-51	1.12633e-49	1169.59	1096.5	2412.72	2325.72
ENSMUSG00000054874	Pcnx3	pecanex homolog 3 [Source:MGI Symbol;Acc:MGI:1861733]	667	1.06354	0.107142	9.92648	3.19324e-23	7.05107e-22	433.042	430.571	916.246	888.142
ENSMUSG00000067928	Zfp760	zinc finger protein 760 [Source:MGI Symbol;Acc:MGI:2679257]	95.0463	1.06301	0.280947	3.78367	0.00015453	0.000741955	64.7658	58.1479	125.031	132.24
ENSMUSG00000040836	Gpr161	G protein-coupled receptor 161 [Source:MGI Symbol;Acc:MGI:2685054]	84.9731	1.06274	0.29819	3.56396	0.000365308	0.00162514	52.0666	58.1479	120.473	109.205
ENSMUSG00000023169	Slc38a1	solute carrier family 38, member 1 [Source:MGI Symbol;Acc:MGI:2145895]	416.08	1.06111	0.136139	7.79433	6.47512e-15	9.09004e-14	288.271	250.59	571.759	553.702
ENSMUSG00000023473	Celsr3	cadherin, EGF LAG seven-pass G-type receptor 3 [Source:MGI Symbol;Acc:MGI:1858236]	112.983	1.06058	0.263504	4.02492	5.69939e-05	0.000295682	63.4959	83.0684	143.265	162.101
ENSMUSG00000031103	Elf4	E74-like factor 4 (ets domain transcription factor) [Source:MGI Symbol;Acc:MGI:1928377]	558.847	1.05974	0.117198	9.04225	1.53477e-19	2.89192e-18	355.577	369.654	775.586	734.573
ENSMUSG00000028028	Alpk1	alpha-kinase 1 [Source:MGI Symbol;Acc:MGI:1918731]	120.85	1.05932	0.250532	4.22831	2.35455e-05	0.000129507	73.6552	83.0684	154.336	172.339
ENSMUSG00000039747	Orai2	ORAI calcium release-activated calcium modulator 2 [Source:MGI Symbol;Acc:MGI:2443195]	385.744	1.05756	0.139317	7.59104	3.17338e-14	4.25755e-13	246.364	254.743	535.942	505.925
ENSMUSG00000027570	Col9a3	collagen, type IX, alpha 3 [Source:MGI Symbol;Acc:MGI:894686]	170.184	1.05746	0.216608	4.88192	1.05058e-06	7.01644e-06	109.213	112.142	254.621	204.759
ENSMUSG00000036564	Ndrg4	N-myc downstream regulated gene 4 [Source:MGI Symbol;Acc:MGI:2384590]	425.8	1.05704	0.137835	7.66886	1.73526e-14	2.36858e-13	247.634	305.969	573.712	575.884
ENSMUSG00000037617	Spag1	sperm associated antigen 1 [Source:MGI Symbol;Acc:MGI:1349387]	50.1418	1.05697	0.410051	2.57765	0.00994752	0.0306895	33.0178	31.8429	52.0965	83.6099
ENSMUSG00000098912	1500004A13Rik	RIKEN cDNA 1500004A13 gene [Source:MGI Symbol;Acc:MGI:2442808]	43.8476	1.0564	0.423152	2.49651	0.0125422	0.0375469	26.6683	30.4584	67.0742	51.1897
ENSMUSG00000030780	BC017158	cDNA sequence BC017158 [Source:MGI Symbol;Acc:MGI:2384572]	104.002	1.05608	0.268996	3.926	8.63689e-05	0.000433953	69.8454	65.0703	133.497	147.597
ENSMUSG00000097141	Gm10524	predicted gene 10524 [Source:MGI Symbol;Acc:MGI:3642791]	56.7756	1.05576	0.372931	2.83097	0.00464069	0.0158004	44.4471	29.0739	74.2374	79.3441
ENSMUSG00000029009	Mthfr	methylenetetrahydrofolate reductase [Source:MGI Symbol;Acc:MGI:106639]	271.499	1.05504	0.170411	6.19118	5.97145e-10	5.67635e-09	194.297	157.83	351.651	382.217
ENSMUSG00000022443	Myh9	myosin, heavy polypeptide 9, non-muscle [Source:MGI Symbol;Acc:MGI:107717]	6358.69	1.05393	0.046312	22.7571	1.21944e-114	2.00386e-112	4108.18	4163.11	8884.4	8279.09
ENSMUSG00000045502	Hcar2	hydroxycarboxylic acid receptor 2 [Source:MGI Symbol;Acc:MGI:1933383]	54.4198	1.05333	0.385392	2.73314	0.00627335	0.0206142	27.9382	42.9187	65.7718	81.0504
ENSMUSG00000068196	Col8a1	collagen, type VIII, alpha 1 [Source:MGI Symbol;Acc:MGI:88463]	720.926	1.05026	0.104117	10.0873	6.28815e-24	1.43948e-22	478.759	459.645	948.807	996.493
ENSMUSG00000071177	Serpina1d	serine (or cysteine) peptidase inhibitor, clade A, member 1D [Source:MGI Symbol;Acc:MGI:891968]	146.494	1.05022	0.224418	4.67977	2.87202e-06	1.80925e-05	95.2438	95.5287	194.71	200.493
ENSMUSG00000024136	Dnase1l2	deoxyribonuclease 1-like 2 [Source:MGI Symbol;Acc:MGI:1913955]	61.257	1.04954	0.353643	2.96779	0.00299951	0.0107495	35.5577	44.3032	78.1447	87.0225
ENSMUSG00000107476	Zfp862-ps	zinc finger protein 862, pseudogene [Source:MGI Symbol;Acc:MGI:1889827]	257.442	1.04845	0.329605	3.18091	0.00146812	0.00568942	128.262	207.671	343.185	350.65
ENSMUSG00000096780	Tmem181b-ps	transmembrane protein 181B, pseudogene [Source:MGI Symbol;Acc:MGI:3779544]	203.222	1.04688	0.215644	4.85469	1.20577e-06	7.99747e-06	104.133	161.983	300.206	246.564
ENSMUSG00000076514	Igkv17-121	immunoglobulin kappa variable 17-121 [Source:MGI Symbol;Acc:MGI:3647671]	90.6471	1.04658	0.288873	3.62298	0.000291226	0.00132533	53.3365	65.0703	120.473	123.709
ENSMUSG00000017631	Abr	active BCR-related gene [Source:MGI Symbol;Acc:MGI:107771]	938.23	1.04551	0.0948853	11.0187	3.10435e-28	8.61336e-27	574.003	652.087	1285.48	1241.35
ENSMUSG00000057409	Zfp53	zinc finger protein 53 [Source:MGI Symbol;Acc:MGI:99200]	73.1629	1.04536	0.320988	3.2567	0.00112717	0.00449468	46.9869	48.4566	93.1224	104.086
ENSMUSG00000030562	Nox4	NADPH oxidase 4 [Source:MGI Symbol;Acc:MGI:1354184]	264.279	1.04316	0.171132	6.09563	1.09005e-09	1.00948e-08	162.549	182.751	334.72	377.098
ENSMUSG00000003573	Homer3	homer scaffolding protein 3 [Source:MGI Symbol;Acc:MGI:1347359]	150.719	1.04198	0.222005	4.69348	2.68594e-06	1.6996e-05	104.133	92.7597	201.223	204.759
ENSMUSG00000027624	Epb41l1	erythrocyte membrane protein band 4.1 like 1 [Source:MGI Symbol;Acc:MGI:103010]	419.115	1.03938	0.134717	7.71529	1.20709e-14	1.66696e-13	288.271	260.281	577.619	550.29
ENSMUSG00000002565	Scin	scinderin [Source:MGI Symbol;Acc:MGI:1306794]	134.367	1.03921	0.238867	4.35056	1.35791e-05	7.73579e-05	95.2438	80.2995	169.965	191.961
ENSMUSG00000048965	Mrgpre	MAS-related GPR, member E [Source:MGI Symbol;Acc:MGI:2441884]	63.3748	1.03813	0.354349	2.92968	0.00339314	0.012012	45.717	37.3808	97.0296	73.3719
ENSMUSG00000032512	Wdr48	WD repeat domain 48 [Source:MGI Symbol;Acc:MGI:1914811]	257.042	1.03803	0.173506	5.98268	2.1949e-09	1.95493e-08	158.74	178.597	366.629	324.202
ENSMUSG00000103865	Gm37416	predicted gene, 37416 [Source:MGI Symbol;Acc:MGI:5610644]	95.9673	1.03736	0.304904	3.40224	0.000668365	0.00280434	58.4162	67.8392	156.941	100.673
ENSMUSG00000001761	Smo	smoothened, frizzled class receptor [Source:MGI Symbol;Acc:MGI:108075]	498	1.03596	0.122503	8.45658	2.75343e-17	4.54927e-16	330.178	322.582	660.974	678.264
ENSMUSG00000026955	Sapcd2	suppressor APC domain containing 2 [Source:MGI Symbol;Acc:MGI:1919330]	45.7811	1.03572	0.414976	2.49586	0.0125654	0.0376004	24.1284	35.9963	57.3061	65.6935
ENSMUSG00000109179	Gm35339	predicted gene, 35339 [Source:MGI Symbol;Acc:MGI:5594498]	82.2068	1.0355	0.313928	3.29854	0.000971904	0.00392726	66.0357	41.5342	114.612	106.645
ENSMUSG00000034269	Setd5	SET domain containing 5 [Source:MGI Symbol;Acc:MGI:1920145]	857.11	1.03417	0.100491	10.2911	7.72644e-25	1.85487e-23	546.064	580.094	1214.5	1087.78
ENSMUSG00000063727	Tnfrsf11b	tumor necrosis factor receptor superfamily, member 11b (osteoprotegerin) [Source:MGI Symbol;Acc:MGI:109587]	687.698	1.03407	0.11402	9.06919	1.19903e-19	2.27548e-18	493.998	407.035	888.245	961.514
ENSMUSG00000026668	Ucma	upper zone of growth plate and cartilage matrix associated [Source:MGI Symbol;Acc:MGI:1915777]	42.4108	1.03392	0.428349	2.41373	0.0157902	0.0459087	29.2081	26.305	50.1428	63.9872
ENSMUSG00000026014	Raph1	Ras association (RalGDS/AF-6) and pleckstrin homology domains 1 [Source:MGI Symbol;Acc:MGI:1924550]	759.798	1.03279	0.107045	9.64825	4.99997e-22	1.05989e-20	462.25	535.791	978.111	1063.04
ENSMUSG00000063558	Aox1	aldehyde oxidase 1 [Source:MGI Symbol;Acc:MGI:88035]	350.986	1.03266	0.147856	6.98422	2.86434e-12	3.3472e-11	224.775	236.745	496.219	446.204
ENSMUSG00000013236	Ptprs	protein tyrosine phosphatase, receptor type, S [Source:MGI Symbol;Acc:MGI:97815]	1551.19	1.03264	0.0781445	13.2145	7.23682e-40	2.83037e-38	1068	969.131	2165.26	2002.37
ENSMUSG00000036545	Adamts2	a disintegrin-like and metallopeptidase (reprolysin type) with thrombospondin type 1 motif, 2 [Source:MGI Symbol;Acc:MGI:1347356]	1545.15	1.03232	0.0727545	14.1891	1.07098e-45	4.90337e-44	1031.17	998.205	2091.67	2059.53
ENSMUSG00000025330	Padi4	peptidyl arginine deiminase, type IV [Source:MGI Symbol;Acc:MGI:1338898]	735.528	1.03103	0.102614	10.0476	9.40843e-24	2.13077e-22	467.33	499.795	987.879	987.109
ENSMUSG00000040260	Daam2	dishevelled associated activator of morphogenesis 2 [Source:MGI Symbol;Acc:MGI:1923691]	483.78	1.03101	0.135921	7.58538	3.31521e-14	4.44503e-13	274.302	362.732	661.625	636.459
ENSMUSG00000027016	Zfp385b	zinc finger protein 385B [Source:MGI Symbol;Acc:MGI:2444734]	141.882	1.03099	0.233184	4.42137	9.80777e-06	5.72426e-05	101.593	84.4529	178.43	203.053
ENSMUSG00000000392	Fap	fibroblast activation protein [Source:MGI Symbol;Acc:MGI:109608]	1485.56	1.0306	0.0775016	13.2978	2.38416e-40	9.46431e-39	970.217	981.592	1911.29	2079.16
ENSMUSG00000066278	Vps37b	vacuolar protein sorting 37B [Source:MGI Symbol;Acc:MGI:1916724]	101.873	1.03056	0.270116	3.81526	0.000136038	0.00065959	66.0357	67.8392	132.846	140.772
ENSMUSG00000052726	Kcnt2	potassium channel, subfamily T, member 2 [Source:MGI Symbol;Acc:MGI:3036273]	64.3555	1.03039	0.34165	3.01591	0.00256207	0.00937199	44.4471	40.1497	89.2152	83.6099
ENSMUSG00000042350	Arel1	apoptosis resistant E3 ubiquitin protein ligase 1 [Source:MGI Symbol;Acc:MGI:1915747]	359.933	1.02931	0.144995	7.09893	1.25724e-12	1.50826e-11	245.094	228.438	502.08	464.12
ENSMUSG00000056174	Col8a2	collagen, type VIII, alpha 2 [Source:MGI Symbol;Acc:MGI:88464]	477.648	1.02915	0.138942	7.40709	1.29098e-13	1.67275e-12	278.112	351.656	687.022	593.801
ENSMUSG00000028542	Slc6a9	solute carrier family 6 (neurotransmitter transporter, glycine), member 9 [Source:MGI Symbol;Acc:MGI:95760]	87.2777	1.02879	0.295753	3.47854	0.000504151	0.00217039	64.7658	49.841	115.915	118.59
ENSMUSG00000055368	Slc6a2	solute carrier family 6 (neurotransmitter transporter, noradrenalin), member 2 [Source:MGI Symbol;Acc:MGI:1270850]	67.4355	1.0282	0.338418	3.03826	0.0023795	0.00877228	46.9869	41.5342	81.4007	99.82
ENSMUSG00000027358	Bmp2	bone morphogenetic protein 2 [Source:MGI Symbol;Acc:MGI:88177]	188.244	1.02669	0.199218	5.15361	2.55514e-07	1.85683e-06	118.102	130.141	262.436	242.298
ENSMUSG00000056515	Rab31	RAB31, member RAS oncogene family [Source:MGI Symbol;Acc:MGI:1914603]	911.528	1.02666	0.0939398	10.9289	8.38131e-28	2.28952e-26	572.733	628.551	1230.78	1214.05
ENSMUSG00000030082	Sec61a1	Sec61 alpha 1 subunit (S. cerevisiae) [Source:MGI Symbol;Acc:MGI:1858417]	846.344	1.02553	0.0968562	10.5882	3.38165e-26	8.73133e-25	535.905	580.094	1150.03	1119.35
ENSMUSG00000055963	Triqk	triple QxxK/R motif containing [Source:MGI Symbol;Acc:MGI:3650048]	59.9423	1.02546	0.378862	2.70668	0.00679599	0.022075	29.2081	49.841	67.7254	92.9947
ENSMUSG00000070469	Adamtsl3	ADAMTS-like 3 [Source:MGI Symbol;Acc:MGI:3028499]	134.814	1.02287	0.244624	4.1814	2.89716e-05	0.00015727	105.403	71.9926	178.43	183.43
ENSMUSG00000024330	Col11a2	collagen, type XI, alpha 2 [Source:MGI Symbol;Acc:MGI:88447]	2797.33	1.02273	0.150092	6.81401	9.4918e-12	1.05676e-10	2038.22	1651.68	3696.89	3802.54
ENSMUSG00000046167	Gldn	gliomedin [Source:MGI Symbol;Acc:MGI:2388361]	75.6409	1.02259	0.319937	3.19622	0.00139241	0.00542777	41.9073	58.1479	103.542	98.9668
ENSMUSG00000033170	Card10	caspase recruitment domain family, member 10 [Source:MGI Symbol;Acc:MGI:2146012]	331.909	1.0223	0.148979	6.86205	6.78783e-12	7.66587e-11	226.045	211.824	448.681	441.085
ENSMUSG00000043631	Ecm2	extracellular matrix protein 2, female organ and adipocyte specific [Source:MGI Symbol;Acc:MGI:3039578]	1123.67	1.0212	0.0844424	12.0935	1.14302e-33	3.76824e-32	764.49	718.542	1507.54	1504.12
ENSMUSG00000026200	Glb1l	galactosidase, beta 1-like [Source:MGI Symbol;Acc:MGI:1921827]	137.208	1.01926	0.232455	4.38474	1.16124e-05	6.68911e-05	91.434	89.9908	190.803	176.605
ENSMUSG00000044770	Scml4	Scm polycomb group protein like 4 [Source:MGI Symbol;Acc:MGI:2446140]	78.119	1.0192	0.317894	3.2061	0.00134549	0.00526426	49.5268	53.9945	118.519	90.4352
ENSMUSG00000048154	Kmt2d	lysine (K)-specific methyltransferase 2D [Source:MGI Symbol;Acc:MGI:2682319]	1616.7	1.019	0.0718713	14.1782	1.25076e-45	5.70186e-44	1059.11	1078.5	2208.24	2120.96
ENSMUSG00000017167	Cntnap1	contactin associated protein-like 1 [Source:MGI Symbol;Acc:MGI:1858201]	91.0492	1.0181	0.285673	3.56387	0.000365427	0.00162533	62.2259	58.1479	124.38	119.443
ENSMUSG00000028364	Tnc	tenascin C [Source:MGI Symbol;Acc:MGI:101922]	3705.08	1.01759	0.0538341	18.9023	1.09264e-79	1.03865e-77	2529.68	2367.45	4844.32	5078.87
ENSMUSG00000061815	Rufy4	RUN and FYVE domain containing 4 [Source:MGI Symbol;Acc:MGI:3588214]	60.8864	1.01695	0.352426	2.88558	0.00390688	0.0136012	44.4471	35.9963	82.0519	81.0504
ENSMUSG00000040229	Gpr34	G protein-coupled receptor 34 [Source:MGI Symbol;Acc:MGI:1346334]	111.179	1.01588	0.261413	3.88613	0.000101856	0.000505419	74.9251	71.9926	137.404	160.394
ENSMUSG00000032175	Tyk2	tyrosine kinase 2 [Source:MGI Symbol;Acc:MGI:1929470]	557.436	1.0158	0.121377	8.3689	5.81562e-17	9.41066e-16	379.705	358.579	791.866	699.593
ENSMUSG00000031558	Slit2	slit guidance ligand 2 [Source:MGI Symbol;Acc:MGI:1315205]	123.933	1.01485	0.244009	4.15908	3.19529e-05	0.000172175	83.8145	80.2995	168.662	162.954
ENSMUSG00000023079	Gtf2ird1	general transcription factor II I repeat domain-containing 1 [Source:MGI Symbol;Acc:MGI:1861942]	181.106	1.01459	0.410571	2.47117	0.013467	0.039932	85.0845	155.061	251.365	232.913
ENSMUSG00000025555	Farp1	FERM, RhoGEF (Arhgef) and pleckstrin domain protein 1 (chondrocyte-derived) [Source:MGI Symbol;Acc:MGI:2446173]	296.978	1.01361	0.157578	6.43247	1.25545e-10	1.26729e-09	193.027	200.749	407.655	386.482
ENSMUSG00000033207	Mamdc2	MAM domain containing 2 [Source:MGI Symbol;Acc:MGI:1918988]	339.007	1.01285	0.15251	6.64121	3.11113e-11	3.32408e-10	201.917	247.821	442.169	464.12
ENSMUSG00000038331	Satb2	special AT-rich sequence binding protein 2 [Source:MGI Symbol;Acc:MGI:2679336]	184.948	1.0126	0.202733	4.99473	5.89192e-07	4.07627e-06	125.722	119.065	230.527	264.48
ENSMUSG00000048126	Col6a3	collagen, type VI, alpha 3 [Source:MGI Symbol;Acc:MGI:88461]	5386.14	1.01181	0.0474416	21.3275	6.30812e-101	8.73983e-99	3478.3	3667.47	7375.56	7023.23
ENSMUSG00000054808	Actn4	actinin alpha 4 [Source:MGI Symbol;Acc:MGI:1890773]	2012.34	1.01109	0.0651232	15.5258	2.32023e-54	1.34383e-52	1323.25	1347.09	2735.06	2643.95
ENSMUSG00000052609	Plekhg3	pleckstrin homology domain containing, family G (with RhoGef domain) member 3 [Source:MGI Symbol;Acc:MGI:2388284]	715.77	1.01028	0.103175	9.79191	1.21973e-22	2.63297e-21	477.489	472.105	946.853	966.633
ENSMUSG00000070720	Tmem200b	transmembrane protein 200B [Source:MGI Symbol;Acc:MGI:3646343]	95.9989	1.01023	0.284702	3.54839	0.0003876	0.00171603	57.1463	70.6082	139.358	116.883
ENSMUSG00000046947	Adck2	aarF domain containing kinase 2 [Source:MGI Symbol;Acc:MGI:1889336]	102.253	1.00987	0.278551	3.62542	0.000288488	0.00131429	76.195	59.5324	150.429	122.855
ENSMUSG00000023008	Fmnl3	formin-like 3 [Source:MGI Symbol;Acc:MGI:109569]	729.609	1.00981	0.103441	9.76215	1.63655e-22	3.51486e-21	500.347	467.952	993.74	956.395
ENSMUSG00000021767	Kat6b	K(lysine) acetyltransferase 6B [Source:MGI Symbol;Acc:MGI:1858746]	297.796	1.00975	0.162355	6.21942	4.99003e-10	4.7842e-09	203.187	192.442	427.842	367.713
ENSMUSG00000025255	Zfhx4	zinc finger homeodomain 4 [Source:MGI Symbol;Acc:MGI:2137668]	207.524	1.00936	0.191568	5.26893	1.37225e-07	1.02176e-06	133.341	142.601	295.647	258.508
ENSMUSG00000063415	Cyp26b1	cytochrome P450, family 26, subfamily b, polypeptide 1 [Source:MGI Symbol;Acc:MGI:2176159]	193.652	1.00892	0.197612	5.10557	3.29802e-07	2.36028e-06	130.801	125.987	242.249	275.571
ENSMUSG00000000823	Zfp512b	zinc finger protein 512B [Source:MGI Symbol;Acc:MGI:2685478]	361.583	1.00891	0.143611	7.02533	2.13569e-12	2.51792e-11	228.585	251.974	489.707	476.064
ENSMUSG00000025321	Itgb8	integrin beta 8 [Source:MGI Symbol;Acc:MGI:1338035]	52.6393	1.00876	0.419523	2.40454	0.0161928	0.0469248	21.5886	48.4566	58.6085	81.9036
ENSMUSG00000039218	Srrm2	serine/arginine repetitive matrix 2 [Source:MGI Symbol;Acc:MGI:1923206]	4541.04	1.00689	0.0515332	19.5387	5.14759e-85	5.3753e-83	3042.72	2994.62	6297.16	5829.66
ENSMUSG00000032846	Zswim6	zinc finger SWIM-type containing 6 [Source:MGI Symbol;Acc:MGI:1914513]	195.295	1.00587	0.193411	5.20067	1.98569e-07	1.45549e-06	128.262	131.525	263.738	257.655
ENSMUSG00000035284	Vps13c	vacuolar protein sorting 13C [Source:MGI Symbol;Acc:MGI:2444207]	280.014	1.0052	0.161867	6.21	5.29834e-10	5.06491e-09	185.408	186.904	364.675	383.07
ENSMUSG00000037552	Plekhg2	pleckstrin homology domain containing, family G (with RhoGef domain) member 2 [Source:MGI Symbol;Acc:MGI:2141874]	410.455	1.00457	0.148824	6.75007	1.47772e-11	1.61467e-10	229.855	317.044	532.686	562.234
ENSMUSG00000034958	Atcay	ataxia, cerebellar, Cayman type [Source:MGI Symbol;Acc:MGI:2448730]	66.6825	1.00405	0.349124	2.87592	0.00402851	0.0139651	48.2569	40.1497	74.2374	104.086
ENSMUSG00000039205	Ciz1	CDKN1A interacting zinc finger protein 1 [Source:MGI Symbol;Acc:MGI:1920234]	527.266	1.00399	0.120693	8.31851	8.90741e-17	1.42828e-15	332.718	369.654	713.07	693.621
ENSMUSG00000025104	Hdgfl3	HDGF like 3 [Source:MGI Symbol;Acc:MGI:1352760]	152.726	1.00381	0.222346	4.51462	6.34317e-06	3.80914e-05	91.434	112.142	205.13	202.199
ENSMUSG00000015533	Itga2	integrin alpha 2 [Source:MGI Symbol;Acc:MGI:96600]	182.953	1.00368	0.200101	5.01585	5.27984e-07	3.68043e-06	125.722	117.68	243.551	244.858
ENSMUSG00000049001	Ndnf	neuron-derived neurotrophic factor [Source:MGI Symbol;Acc:MGI:1915419]	161.39	1.00354	0.21671	4.63079	3.64271e-06	2.26114e-05	100.323	114.911	227.271	203.053
ENSMUSG00000115317	Gm32618	predicted gene, 32618 [Source:MGI Symbol;Acc:MGI:5591777]	102.162	1.0035	0.279586	3.58923	0.000331652	0.00149138	55.8764	80.2995	128.288	144.184
ENSMUSG00000006538	Ihh	Indian hedgehog [Source:MGI Symbol;Acc:MGI:96533]	57.9999	1.00336	0.365113	2.74807	0.0059947	0.0198061	34.2878	42.9187	70.3302	84.4631
ENSMUSG00000020231	Dip2a	disco interacting protein 2 homolog A [Source:MGI Symbol;Acc:MGI:2385920]	197.895	1.00295	0.19434	5.16077	2.4594e-07	1.79033e-06	137.151	125.987	252.017	276.425
ENSMUSG00000061882	Ccdc62	coiled-coil domain containing 62 [Source:MGI Symbol;Acc:MGI:2684996]	58.2678	1.00261	0.368128	2.72354	0.00645868	0.0211413	46.9869	30.4584	81.4007	74.2251
ENSMUSG00000020099	Unc5b	unc-5 netrin receptor B [Source:MGI Symbol;Acc:MGI:894703]	444.398	1.00209	0.137048	7.31197	2.63256e-13	3.31778e-12	309.86	281.048	547.664	639.018
ENSMUSG00000050919	Zfp366	zinc finger protein 366 [Source:MGI Symbol;Acc:MGI:2178429]	66.0805	1.00163	0.350088	2.86108	0.00422201	0.0145481	53.3365	34.6118	97.0296	79.3441
ENSMUSG00000038984	Tspyl5	testis-specific protein, Y-encoded-like 5 [Source:MGI Symbol;Acc:MGI:2442458]	48.5863	1.00119	0.394957	2.53495	0.0112464	0.0340574	35.5577	29.0739	63.167	66.5466
ENSMUSG00000004633	Chn2	chimerin 2 [Source:MGI Symbol;Acc:MGI:1917243]	70.6596	1.00087	0.342927	2.91862	0.00351583	0.0124111	49.5268	44.3032	76.1911	112.617
ENSMUSG00000035279	Ssc5d	scavenger receptor cysteine rich family, 5 domains [Source:MGI Symbol;Acc:MGI:3606211]	1182.53	0.998677	0.096027	10.4	2.48026e-25	6.09229e-24	806.397	772.536	1717.88	1433.31
ENSMUSG00000027204	Fbn1	fibrillin 1 [Source:MGI Symbol;Acc:MGI:95489]	1579.47	0.998629	0.0720374	13.8627	1.06659e-43	4.59544e-42	1045.14	1061.89	2075.39	2135.46
ENSMUSG00000004267	Eno2	enolase 2, gamma neuronal [Source:MGI Symbol;Acc:MGI:95394]	160.798	0.998443	0.226734	4.40359	1.06476e-05	6.17191e-05	125.722	88.6063	229.224	199.64
ENSMUSG00000026584	Scyl3	SCY1-like 3 (S. cerevisiae) [Source:MGI Symbol;Acc:MGI:1921385]	150.789	0.998324	0.22839	4.37114	1.23599e-05	7.08314e-05	107.943	92.7597	182.338	220.116
ENSMUSG00000023868	Pde10a	phosphodiesterase 10A [Source:MGI Symbol;Acc:MGI:1345143]	128.063	0.998236	0.243568	4.09839	4.16042e-05	0.000220097	88.8942	81.6839	158.243	183.43
ENSMUSG00000026483	Fam129a	family with sequence similarity 129, member A [Source:MGI Symbol;Acc:MGI:2137237]	1028.39	0.998024	0.0883883	11.2914	1.44779e-29	4.2215e-28	676.866	696.39	1405.95	1334.35
ENSMUSG00000008193	Spib	Spi-B transcription factor (Spi-1/PU.1 related) [Source:MGI Symbol;Acc:MGI:892986]	88.23	0.998021	0.289832	3.44345	0.000574351	0.00244627	60.956	56.7634	119.171	116.03
ENSMUSG00000052539	Magi3	membrane associated guanylate kinase, WW and PDZ domain containing 3 [Source:MGI Symbol;Acc:MGI:1923484]	82.9539	0.997645	0.318828	3.1291	0.00175343	0.00668151	67.3056	42.9187	97.0296	124.562
ENSMUSG00000042793	Lgr6	leucine-rich repeat-containing G protein-coupled receptor 6 [Source:MGI Symbol;Acc:MGI:2441805]	212.093	0.996944	0.185661	5.36971	7.88645e-08	6.04618e-07	146.04	137.063	284.577	280.69
ENSMUSG00000047749	Zc3hav1l	zinc finger CCCH-type, antiviral 1-like [Source:MGI Symbol;Acc:MGI:2443387]	89.603	0.996751	0.302435	3.29575	0.000981585	0.0039626	71.1154	48.4566	132.195	106.645
ENSMUSG00000047735	Samd9l	sterile alpha motif domain containing 9-like [Source:MGI Symbol;Acc:MGI:1343184]	422.59	0.996385	0.136219	7.31459	2.58171e-13	3.25756e-12	257.793	307.353	569.805	555.409
ENSMUSG00000042594	Sh2b3	SH2B adaptor protein 3 [Source:MGI Symbol;Acc:MGI:893598]	568.472	0.996064	0.118433	8.41034	4.0883e-17	6.66133e-16	361.926	397.344	725.443	789.175
ENSMUSG00000040254	Sema3d	sema domain, immunoglobulin domain (Ig), short basic domain, secreted, (semaphorin) 3D [Source:MGI Symbol;Acc:MGI:1860118]	225.954	0.995399	0.192568	5.16907	2.35258e-07	1.71729e-06	176.518	124.603	290.438	312.257
ENSMUSG00000028370	Pappa	pregnancy-associated plasma protein A [Source:MGI Symbol;Acc:MGI:97479]	58.7048	0.994862	0.359768	2.76529	0.0056872	0.018905	35.5577	42.9187	73.5862	82.7567
ENSMUSG00000041642	Kif21b	kinesin family member 21B [Source:MGI Symbol;Acc:MGI:109234]	659.464	0.994839	0.121868	8.16327	3.26082e-16	5.0381e-15	436.852	445.8	970.296	784.909
ENSMUSG00000021703	Serinc5	serine incorporator 5 [Source:MGI Symbol;Acc:MGI:2444223]	543.606	0.994755	0.122016	8.15264	3.56059e-16	5.48129e-15	331.448	395.959	726.094	720.922
ENSMUSG00000056498	Tmem154	transmembrane protein 154 [Source:MGI Symbol;Acc:MGI:2444725]	381.696	0.99474	0.144785	6.87046	6.39974e-12	7.25076e-11	243.824	267.203	543.106	472.652
ENSMUSG00000037370	Enpp1	ectonucleotide pyrophosphatase/phosphodiesterase 1 [Source:MGI Symbol;Acc:MGI:97370]	1847.79	0.994424	0.0668639	14.8724	4.98269e-50	2.56367e-48	1247.06	1222.49	2446.58	2475.02
ENSMUSG00000029661	Col1a2	collagen, type I, alpha 2 [Source:MGI Symbol;Acc:MGI:88468]	68031	0.99416	0.0344866	28.8274	9.73539e-183	3.43951e-180	46075.1	44877.7	91760.7	89410.5
ENSMUSG00000017446	C1qtnf1	C1q and tumor necrosis factor related protein 1 [Source:MGI Symbol;Acc:MGI:1919254]	346.143	0.993444	0.148534	6.68835	2.25705e-11	2.43362e-10	217.156	246.436	477.334	443.644
ENSMUSG00000020105	Lrig3	leucine-rich repeats and immunoglobulin-like domains 3 [Source:MGI Symbol;Acc:MGI:2443955]	253.65	0.993089	0.170883	5.81152	6.19075e-09	5.2767e-08	163.819	175.828	349.046	325.908
ENSMUSG00000050675	Gp1ba	glycoprotein 1b, alpha polypeptide [Source:MGI Symbol;Acc:MGI:1333744]	424.22	0.9925	0.136587	7.26645	3.69063e-13	4.59929e-12	266.683	301.815	592.597	535.786
ENSMUSG00000020142	Slc1a4	solute carrier family 1 (glutamate/neutral amino acid transporter), member 4 [Source:MGI Symbol;Acc:MGI:2135601]	549.802	0.990777	0.116538	8.50172	1.86803e-17	3.1229e-16	372.086	364.117	737.816	725.188
ENSMUSG00000041482	Piezo2	piezo-type mechanosensitive ion channel component 2 [Source:MGI Symbol;Acc:MGI:1918781]	88.3295	0.990682	0.293257	3.3782	0.000729611	0.00303201	52.0666	66.4547	120.473	114.324
ENSMUSG00000059901	Adamts14	a disintegrin-like and metallopeptidase (reprolysin type) with thrombospondin type 1 motif, 14 [Source:MGI Symbol;Acc:MGI:2179942]	154.305	0.98816	0.217926	4.53439	5.77711e-06	3.49196e-05	100.323	106.604	203.827	206.465
ENSMUSG00000028369	Svep1	sushi, von Willebrand factor type A, EGF and pentraxin domain containing 1 [Source:MGI Symbol;Acc:MGI:1928849]	497.468	0.987938	0.127884	7.72524	1.11643e-14	1.54377e-13	300.97	366.885	664.23	657.788
ENSMUSG00000031209	Heph	hephaestin [Source:MGI Symbol;Acc:MGI:1332240]	75.4889	0.987671	0.331011	2.9838	0.00284691	0.0102774	39.3674	62.3013	110.705	89.582
ENSMUSG00000041261	Car8	carbonic anhydrase 8 [Source:MGI Symbol;Acc:MGI:88253]	85.7859	0.986498	0.318204	3.10021	0.00193386	0.0073021	40.6374	74.7616	107.449	120.296
ENSMUSG00000024121	Atp6v0c	ATPase, H+ transporting, lysosomal V0 subunit C [Source:MGI Symbol;Acc:MGI:88116]	114.928	0.985499	0.259642	3.7956	0.000147284	0.000709737	88.8942	65.0703	153.033	152.716
ENSMUSG00000046318	Ccbe1	collagen and calcium binding EGF domains 1 [Source:MGI Symbol;Acc:MGI:2445053]	170.623	0.984893	0.206953	4.75902	1.94531e-06	1.25645e-05	116.832	112.142	224.015	229.501
ENSMUSG00000074934	Grem1	gremlin 1, DAN family BMP antagonist [Source:MGI Symbol;Acc:MGI:1344337]	83.6227	0.98477	0.300603	3.27598	0.00105295	0.00422273	62.2259	49.841	108.1	114.324
ENSMUSG00000054675	Tmem119	transmembrane protein 119 [Source:MGI Symbol;Acc:MGI:2385228]	730.561	0.984664	0.104969	9.38052	6.56492e-21	1.3141e-19	521.936	458.261	970.296	971.752
ENSMUSG00000040054	Baz2a	bromodomain adjacent to zinc finger domain, 2A [Source:MGI Symbol;Acc:MGI:2151152]	1104.7	0.983952	0.0948297	10.376	3.18869e-25	7.80529e-24	807.667	675.623	1530.33	1405.16
ENSMUSG00000067931	Zfp948	zinc finger protein 948 [Source:MGI Symbol;Acc:MGI:3040683]	104.734	0.983474	0.269508	3.64914	0.000263119	0.0012112	63.4959	77.5305	146.521	131.387
ENSMUSG00000078908	Mon1b	MON1 homolog B, secretory traffciking associated [Source:MGI Symbol;Acc:MGI:1923231]	237.854	0.982274	0.193565	5.07465	3.88213e-07	2.75597e-06	193.027	125.987	318.44	313.964
ENSMUSG00000031963	Bmper	BMP-binding endothelial regulator [Source:MGI Symbol;Acc:MGI:1920480]	176.865	0.982077	0.210573	4.66382	3.10389e-06	1.94319e-05	114.293	123.218	212.293	257.655
ENSMUSG00000013495	Tmem175	transmembrane protein 175 [Source:MGI Symbol;Acc:MGI:1919642]	165.926	0.981862	0.217267	4.51914	6.20903e-06	3.73387e-05	99.0535	124.603	234.434	205.612
ENSMUSG00000019734	Tmc4	transmembrane channel-like gene family 4 [Source:MGI Symbol;Acc:MGI:2669035]	49.1744	0.979117	0.390604	2.50668	0.0121872	0.0365668	34.2878	31.8429	63.167	67.3998
ENSMUSG00000031391	L1cam	L1 cell adhesion molecule [Source:MGI Symbol;Acc:MGI:96721]	157.683	0.978924	0.21707	4.50972	6.49142e-06	3.88935e-05	99.0535	113.527	214.247	203.906
ENSMUSG00000038843	Gcnt1	glucosaminyl (N-acetyl) transferase 1, core 2 [Source:MGI Symbol;Acc:MGI:95676]	299.055	0.977811	0.167646	5.83258	5.45753e-09	4.68375e-08	187.948	214.593	356.861	436.819
ENSMUSG00000030782	Tgfb1i1	transforming growth factor beta 1 induced transcript 1 [Source:MGI Symbol;Acc:MGI:102784]	585.55	0.977467	0.114224	8.55746	1.15381e-17	1.96929e-16	398.754	390.422	799.681	753.342
ENSMUSG00000042439	Zfp532	zinc finger protein 532 [Source:MGI Symbol;Acc:MGI:3036282]	254.425	0.977166	0.173618	5.62825	1.8205e-08	1.48828e-07	153.66	189.673	339.929	334.44
ENSMUSG00000070047	Fat1	FAT atypical cadherin 1 [Source:MGI Symbol;Acc:MGI:109168]	847.697	0.976646	0.0978456	9.9815	1.83666e-23	4.11558e-22	538.445	605.015	1133.1	1114.23
ENSMUSG00000035757	Selenoo	selenoprotein O [Source:MGI Symbol;Acc:MGI:1919007]	146.235	0.97647	0.224292	4.35356	1.33943e-05	7.63667e-05	101.593	95.5287	199.269	188.549
ENSMUSG00000085396	Firre	functional intergenic repeating RNA element [Source:MGI Symbol;Acc:MGI:2147989]	590.001	0.975803	0.11985	8.1419	3.89124e-16	5.96863e-15	378.435	416.727	731.304	833.539
ENSMUSG00000053080	2700081O15Rik	RIKEN cDNA 2700081O15 gene [Source:MGI Symbol;Acc:MGI:1919667]	492.777	0.975769	0.12355	7.89779	2.83899e-15	4.09673e-14	325.099	339.196	636.228	670.585
ENSMUSG00000027253	Lrp4	low density lipoprotein receptor-related protein 4 [Source:MGI Symbol;Acc:MGI:2442252]	336.993	0.974625	0.151409	6.43704	1.21823e-10	1.23383e-09	247.634	206.287	437.61	456.442
ENSMUSG00000022687	Boc	biregional cell adhesion molecule-related/down-regulated by oncogenes (Cdon) binding protein [Source:MGI Symbol;Acc:MGI:2151153]	391.95	0.974369	0.138609	7.02964	2.07073e-12	2.44542e-11	280.652	247.821	524.872	514.457
ENSMUSG00000024421	Lama3	laminin, alpha 3 [Source:MGI Symbol;Acc:MGI:99909]	51.175	0.973937	0.384314	2.53422	0.0112698	0.0341184	33.0178	35.9963	63.167	72.5188
ENSMUSG00000027398	Il1b	interleukin 1 beta [Source:MGI Symbol;Acc:MGI:96543]	276.217	0.973402	0.170986	5.69287	1.24924e-08	1.03524e-07	170.169	203.518	393.328	337.852
ENSMUSG00000032740	Ccdc88a	coiled coil domain containing 88A [Source:MGI Symbol;Acc:MGI:1925177]	214.432	0.97197	0.185052	5.25242	1.50117e-07	1.11421e-06	152.39	137.063	285.879	282.397
ENSMUSG00000033491	Prss35	protease, serine 35 [Source:MGI Symbol;Acc:MGI:2444800]	67.2	0.971566	0.363477	2.67298	0.00751813	0.024005	31.7479	59.5324	101.588	75.9314
ENSMUSG00000024044	Epb41l3	erythrocyte membrane protein band 4.1 like 3 [Source:MGI Symbol;Acc:MGI:103008]	203.468	0.970613	0.196354	4.94319	7.68555e-07	5.22676e-06	151.12	123.218	252.017	287.516
ENSMUSG00000042644	Itpr3	inositol 1,4,5-triphosphate receptor 3 [Source:MGI Symbol;Acc:MGI:96624]	441.084	0.969636	0.130602	7.42437	1.13322e-13	1.47103e-12	313.67	282.433	590.644	577.591
ENSMUSG00000040711	Sh3pxd2b	SH3 and PX domains 2B [Source:MGI Symbol;Acc:MGI:2442062]	577.701	0.969595	0.117573	8.24675	1.62766e-16	2.56339e-15	411.453	369.654	795.122	734.573
ENSMUSG00000039637	Coro7	coronin 7 [Source:MGI Symbol;Acc:MGI:1926135]	730.623	0.968566	0.102861	9.41628	4.67368e-21	9.40862e-20	513.047	474.874	969.645	964.926
ENSMUSG00000049871	Nlrc3	NLR family, CARD domain containing 3 [Source:MGI Symbol;Acc:MGI:2444070]	68.7452	0.968544	0.330186	2.93333	0.00335348	0.0118815	43.1772	49.841	87.2616	94.701
ENSMUSG00000038914	Dido1	death inducer-obliterator 1 [Source:MGI Symbol;Acc:MGI:1344352]	634.657	0.968382	0.109815	8.8183	1.16215e-18	2.08773e-17	444.471	413.958	851.777	828.42
ENSMUSG00000004562	Arhgef40	Rho guanine nucleotide exchange factor (GEF) 40 [Source:MGI Symbol;Acc:MGI:2685515]	495.929	0.968372	0.136577	7.09032	1.338e-12	1.59971e-11	386.055	283.817	660.323	653.522
ENSMUSG00000021950	Anxa8	annexin A8 [Source:MGI Symbol;Acc:MGI:1201374]	2913.15	0.967363	0.0560839	17.2485	1.14845e-66	8.48254e-65	2012.82	1928.57	3806.3	3904.92
ENSMUSG00000043467	Zbtb37	zinc finger and BTB domain containing 37 [Source:MGI Symbol;Acc:MGI:2444467]	51.9703	0.967194	0.379507	2.54856	0.010817	0.0329705	33.0178	37.3808	68.3766	69.1061
ENSMUSG00000074657	Kif5a	kinesin family member 5A [Source:MGI Symbol;Acc:MGI:109564]	59.2578	0.967062	0.367554	2.63107	0.00851155	0.026738	46.9869	33.2274	88.564	68.253
ENSMUSG00000050017	Pitpnb	phosphatidylinositol transfer protein, beta [Source:MGI Symbol;Acc:MGI:1927542]	296.949	0.965776	0.15944	6.05729	1.38433e-09	1.26432e-08	213.346	188.288	378.35	407.812
ENSMUSG00000051331	Cacna1c	calcium channel, voltage-dependent, L type, alpha 1C subunit [Source:MGI Symbol;Acc:MGI:103013]	121.826	0.965231	0.253857	3.80226	0.00014338	0.00069234	73.6552	91.3753	146.521	175.751
ENSMUSG00000069808	Fam57a	family with sequence similarity 57, member A [Source:MGI Symbol;Acc:MGI:2151840]	60.2044	0.965138	0.387515	2.49058	0.0127535	0.0380987	26.6683	55.3789	90.5176	68.253
ENSMUSG00000036446	Lum	lumican [Source:MGI Symbol;Acc:MGI:109347]	9647.88	0.963885	0.0399502	24.1272	1.29603e-128	2.45298e-126	6514.68	6562.4	12413.3	13101.2
ENSMUSG00000027833	Shox2	short stature homeobox 2 [Source:MGI Symbol;Acc:MGI:1201673]	204.446	0.963424	0.188958	5.0986	3.42166e-07	2.44464e-06	133.341	143.985	268.297	272.159
ENSMUSG00000024462	Gabbr1	gamma-aminobutyric acid (GABA) B receptor, 1 [Source:MGI Symbol;Acc:MGI:1860139]	449.424	0.962589	0.130145	7.3963	1.40036e-13	1.81005e-12	323.829	285.202	588.039	600.626
ENSMUSG00000036353	P2ry12	purinergic receptor P2Y, G-protein coupled 12 [Source:MGI Symbol;Acc:MGI:1918089]	83.9433	0.962286	0.296387	3.24672	0.00116744	0.0046387	57.1463	56.7634	112.659	109.205
ENSMUSG00000035441	Myo1d	myosin ID [Source:MGI Symbol;Acc:MGI:107728]	683.576	0.961691	0.105779	9.09151	9.76751e-20	1.85863e-18	476.219	451.338	916.898	889.848
ENSMUSG00000027751	Supt20	SPT20 SAGA complex component [Source:MGI Symbol;Acc:MGI:1929651]	447.024	0.960563	0.130285	7.37277	1.67116e-13	2.13921e-12	316.209	290.739	609.529	571.619
ENSMUSG00000025969	Nrp2	neuropilin 2 [Source:MGI Symbol;Acc:MGI:1100492]	1296.57	0.960221	0.0800533	11.9948	3.78463e-33	1.22671e-31	913.07	847.298	1742.63	1683.29
ENSMUSG00000027820	Mme	membrane metallo endopeptidase [Source:MGI Symbol;Acc:MGI:97004]	184.442	0.958542	0.200719	4.77554	1.79225e-06	1.16077e-05	124.452	125.987	230.527	256.802
ENSMUSG00000001855	Nup214	nucleoporin 214 [Source:MGI Symbol;Acc:MGI:1095411]	246.487	0.958521	0.173065	5.5385	3.05065e-08	2.43661e-07	166.359	168.906	339.278	311.404
ENSMUSG00000032232	Cgnl1	cingulin-like 1 [Source:MGI Symbol;Acc:MGI:1915428]	563.347	0.958407	0.11831	8.10079	5.46019e-16	8.2616e-15	358.117	408.42	759.957	726.894
ENSMUSG00000002688	Prkd1	protein kinase D1 [Source:MGI Symbol;Acc:MGI:99879]	120.7	0.957555	0.247558	3.86801	0.000109728	0.00054068	82.5446	81.6839	166.709	151.863
ENSMUSG00000038582	Pptc7	PTC7 protein phosphatase homolog [Source:MGI Symbol;Acc:MGI:2444593]	863.917	0.957121	0.0996332	9.60645	7.50945e-22	1.58079e-20	543.525	632.704	1164.36	1115.08
ENSMUSG00000052942	Glis3	GLIS family zinc finger 3 [Source:MGI Symbol;Acc:MGI:2444289]	68.1431	0.957052	0.329552	2.9041	0.00368307	0.0129197	46.9869	45.6876	91.1688	88.7289
ENSMUSG00000033209	Ttc28	tetratricopeptide repeat domain 28 [Source:MGI Symbol;Acc:MGI:2140873]	407.791	0.95685	0.134741	7.10142	1.23483e-12	1.48222e-11	287.001	267.203	530.081	546.877
ENSMUSG00000031098	Syt8	synaptotagmin VIII [Source:MGI Symbol;Acc:MGI:1859867]	62.3876	0.956528	0.348518	2.74456	0.00605921	0.019988	39.3674	45.6876	88.564	75.9314
ENSMUSG00000038146	Notch3	notch 3 [Source:MGI Symbol;Acc:MGI:99460]	555.296	0.95618	0.121785	7.85137	4.11508e-15	5.87021e-14	345.417	411.189	754.747	709.831
ENSMUSG00000031488	Rab11fip1	RAB11 family interacting protein 1 (class I) [Source:MGI Symbol;Acc:MGI:1923017]	155.444	0.955934	0.22463	4.2556	2.08491e-05	0.000115787	90.1641	121.834	210.991	198.787
ENSMUSG00000048047	Zbtb33	zinc finger and BTB domain containing 33 [Source:MGI Symbol;Acc:MGI:1927290]	106.746	0.95413	0.275604	3.46196	0.000536261	0.0022965	57.1463	88.6063	141.312	139.919
ENSMUSG00000021819	Zswim8	zinc finger SWIM-type containing 8 [Source:MGI Symbol;Acc:MGI:1919156]	1189.97	0.953666	0.08956	10.6484	1.77478e-26	4.61052e-25	764.49	858.374	1650.81	1486.21
ENSMUSG00000030930	Chst15	carbohydrate sulfotransferase 15 [Source:MGI Symbol;Acc:MGI:1924840]	463.78	0.953032	0.128265	7.4302	1.08437e-13	1.41021e-12	335.258	296.277	621.25	602.332
ENSMUSG00000021318	Gli3	GLI-Kruppel family member GLI3 [Source:MGI Symbol;Acc:MGI:95729]	126.594	0.95261	0.241249	3.94866	7.85894e-05	0.000397693	81.2747	91.3753	167.36	166.367
ENSMUSG00000050666	Vstm4	V-set and transmembrane domain containing 4 [Source:MGI Symbol;Acc:MGI:2444633]	136.751	0.952409	0.236817	4.02171	5.77763e-05	0.000299448	102.863	83.0684	169.965	191.108
ENSMUSG00000036959	Bcorl1	BCL6 co-repressor-like 1 [Source:MGI Symbol;Acc:MGI:2443910]	180.706	0.951948	0.201436	4.7258	2.29212e-06	1.46483e-05	121.912	124.603	246.807	229.501
ENSMUSG00000031298	Adgrg2	adhesion G protein-coupled receptor G2 [Source:MGI Symbol;Acc:MGI:2446854]	193.556	0.951601	0.194933	4.88168	1.05185e-06	7.0227e-06	125.722	138.447	261.785	248.27
ENSMUSG00000026047	Poglut2	protein O-glucosyltransferase 2 [Source:MGI Symbol;Acc:MGI:1919300]	115.775	0.951448	0.257109	3.70057	0.000215119	0.00100642	72.3853	85.8374	164.104	140.772
ENSMUSG00000030058	Copg1	coatomer protein complex, subunit gamma 1 [Source:MGI Symbol;Acc:MGI:1858696]	1118.85	0.951391	0.0902012	10.5474	5.22075e-26	1.33498e-24	753.061	773.921	1562.89	1385.54
ENSMUSG00000042271	Nxt2	nuclear transport factor 2-like export factor 2 [Source:MGI Symbol;Acc:MGI:2147914]	89.8239	0.951249	0.298593	3.18577	0.0014437	0.00560197	49.5268	73.3771	126.334	110.058
ENSMUSG00000020000	Moxd1	monooxygenase, DBH-like 1 [Source:MGI Symbol;Acc:MGI:1921582]	51.6629	0.950645	0.383772	2.47711	0.0132452	0.039368	30.478	40.1497	70.3302	65.6935
ENSMUSG00000038077	Kcna6	potassium voltage-gated channel, shaker-related, subfamily, member 6 [Source:MGI Symbol;Acc:MGI:96663]	114.7	0.950578	0.275772	3.44697	0.000566908	0.00241554	91.434	65.0703	175.174	127.121
ENSMUSG00000024511	Rab27b	RAB27B, member RAS oncogene family [Source:MGI Symbol;Acc:MGI:1931295]	356.929	0.949669	0.143521	6.61693	3.66736e-11	3.89483e-10	252.714	233.976	464.961	476.064
ENSMUSG00000000782	Tcf7	transcription factor 7, T cell specific [Source:MGI Symbol;Acc:MGI:98507]	123.124	0.948421	0.265092	3.5777	0.000346625	0.00155049	105.403	62.3013	168.662	156.129
ENSMUSG00000060798	Intu	inturned planar cell polarity protein [Source:MGI Symbol;Acc:MGI:2443752]	82.7497	0.947238	0.316816	2.98987	0.00279099	0.0101169	54.6064	58.1479	88.564	129.681
ENSMUSG00000019984	Med23	mediator complex subunit 23 [Source:MGI Symbol;Acc:MGI:1917458]	264.912	0.946109	0.165757	5.7078	1.14443e-08	9.52106e-08	175.249	186.904	345.139	352.356
ENSMUSG00000000157	Itgb2l	integrin beta 2-like [Source:MGI Symbol;Acc:MGI:1277979]	950.534	0.94601	0.0908682	10.4108	2.21387e-25	5.45061e-24	661.627	636.858	1228.17	1275.48
ENSMUSG00000052142	Rasal3	RAS protein activator like 3 [Source:MGI Symbol;Acc:MGI:2444128]	228.267	0.945931	0.192866	4.90461	9.36155e-07	6.29388e-06	182.868	128.756	316.486	284.956
ENSMUSG00000042804	Gpr153	G protein-coupled receptor 153 [Source:MGI Symbol;Acc:MGI:1916157]	397.361	0.944747	0.141582	6.67281	2.50944e-11	2.69752e-10	243.824	300.431	530.733	514.457
ENSMUSG00000024299	Adamts10	a disintegrin-like and metallopeptidase (reprolysin type) with thrombospondin type 1 motif, 10 [Source:MGI Symbol;Acc:MGI:2449112]	866.863	0.944707	0.106795	8.84598	9.07264e-19	1.64378e-17	660.357	523.331	1106.4	1177.36
ENSMUSG00000050222	Il17d	interleukin 17D [Source:MGI Symbol;Acc:MGI:2446510]	76.371	0.944453	0.332987	2.8363	0.0045639	0.0155815	59.6861	44.3032	82.0519	119.443
ENSMUSG00000033478	Fam160b1	family with sequence similarity 160, member B1 [Source:MGI Symbol;Acc:MGI:2147545]	464.622	0.94429	0.125842	7.50377	6.2007e-14	8.23574e-13	323.829	311.507	608.877	614.277
ENSMUSG00000026490	Cdc42bpa	CDC42 binding protein kinase alpha [Source:MGI Symbol;Acc:MGI:2441841]	665.81	0.944182	0.10794	8.74727	2.18579e-18	3.87736e-17	457.17	454.107	906.478	845.484
ENSMUSG00000040189	Ccdc114	coiled-coil domain containing 114 [Source:MGI Symbol;Acc:MGI:2446120]	55.8731	0.94414	0.374	2.52444	0.0115884	0.0349284	45.717	30.4584	69.679	77.6378
ENSMUSG00000055413	H2-Q5	histocompatibility 2, Q region locus 5 [Source:MGI Symbol;Acc:MGI:95934]	150.669	0.942049	0.221955	4.24432	2.19258e-05	0.000121226	110.483	95.5287	192.757	203.906
ENSMUSG00000038241	Cep250	centrosomal protein 250 [Source:MGI Symbol;Acc:MGI:108084]	517.07	0.941139	0.123437	7.62442	2.45137e-14	3.31193e-13	382.245	325.351	679.859	680.823
ENSMUSG00000097944	A130014A01Rik	RIKEN cDNA A130014A01 gene [Source:MGI Symbol;Acc:MGI:3028043]	71.5038	0.940464	0.327387	2.87263	0.00407066	0.0140882	46.9869	51.2255	104.193	83.6099
ENSMUSG00000021390	Ogn	osteoglycin [Source:MGI Symbol;Acc:MGI:109278]	1349.79	0.940163	0.0767385	12.2515	1.64886e-34	5.55685e-33	938.469	910.984	1772.58	1777.14
ENSMUSG00000030084	Plxna1	plexin A1 [Source:MGI Symbol;Acc:MGI:107685]	372.879	0.93956	0.139653	6.72784	1.72202e-11	1.87101e-10	259.063	251.974	489.055	491.421
ENSMUSG00000049723	Mmp12	matrix metallopeptidase 12 [Source:MGI Symbol;Acc:MGI:97005]	121.262	0.939151	0.252831	3.71454	0.000203571	0.000956831	95.2438	70.6082	153.685	165.513
ENSMUSG00000020805	Slc13a5	solute carrier family 13 (sodium-dependent citrate transporter), member 5 [Source:MGI Symbol;Acc:MGI:3037150]	119.327	0.938777	0.25724	3.64942	0.000262837	0.00121017	68.5755	95.5287	164.755	148.45
ENSMUSG00000056342	Usp34	ubiquitin specific peptidase 34 [Source:MGI Symbol;Acc:MGI:109473]	319.017	0.938576	0.151107	6.21135	5.25304e-10	5.02726e-09	212.076	225.669	421.981	416.343
ENSMUSG00000006134	Crkl	v-crk avian sarcoma virus CT10 oncogene homolog-like [Source:MGI Symbol;Acc:MGI:104686]	388.413	0.937789	0.137008	6.84476	7.66054e-12	8.61932e-11	261.603	271.357	507.94	512.75
ENSMUSG00000023022	Lima1	LIM domain and actin binding 1 [Source:MGI Symbol;Acc:MGI:1920992]	916.497	0.937327	0.0917688	10.214	1.71631e-24	4.04698e-23	640.038	617.475	1213.2	1195.28
ENSMUSG00000039262	Prrc2b	proline-rich coiled-coil 2B [Source:MGI Symbol;Acc:MGI:1923304]	1592.36	0.936328	0.0712693	13.1379	1.9975e-39	7.68474e-38	1106.1	1079.89	2106	2077.45
ENSMUSG00000027656	Ccn5	cellular communication network factor 5 [Source:MGI Symbol;Acc:MGI:1328326]	1018.04	0.935084	0.0909274	10.2839	8.33242e-25	1.99808e-23	659.087	740.693	1363.62	1308.75
ENSMUSG00000095440	Fignl2	fidgetin-like 2 [Source:MGI Symbol;Acc:MGI:3646919]	149.331	0.93469	0.220821	4.2328	2.30799e-05	0.000127077	105.403	99.6821	196.013	196.227
ENSMUSG00000079105	C7	complement component 7 [Source:MGI Symbol;Acc:MGI:88235]	404.57	0.934403	0.136444	6.84827	7.47494e-12	8.41944e-11	261.603	294.893	540.501	521.282
ENSMUSG00000005124	Ccn4	cellular communication network factor 4 [Source:MGI Symbol;Acc:MGI:1197008]	357.482	0.933548	0.146274	6.38217	1.74592e-10	1.74411e-09	224.775	267.203	472.124	465.827
ENSMUSG00000044447	Dock5	dedicator of cytokinesis 5 [Source:MGI Symbol;Acc:MGI:2652871]	381.681	0.933419	0.14006	6.66443	2.65699e-11	2.85323e-10	255.253	269.972	520.313	481.183
ENSMUSG00000042826	Fgf11	fibroblast growth factor 11 [Source:MGI Symbol;Acc:MGI:109167]	125.082	0.933194	0.245471	3.80164	0.000143739	0.000693824	86.3544	85.8374	177.128	151.01
ENSMUSG00000003779	Kif20a	kinesin family member 20A [Source:MGI Symbol;Acc:MGI:1201682]	121.224	0.93318	0.253505	3.68111	0.00023222	0.00107971	82.5446	84.4529	177.128	140.772
ENSMUSG00000038335	Tsr1	TSR1 20S rRNA accumulation [Source:MGI Symbol;Acc:MGI:2144566]	184.489	0.932805	0.20203	4.61715	3.8904e-06	2.40294e-05	133.341	120.449	257.226	226.941
ENSMUSG00000038156	Spon1	spondin 1, (f-spondin) extracellular matrix protein [Source:MGI Symbol;Acc:MGI:2385287]	486.057	0.932303	0.131923	7.06704	1.58268e-12	1.88482e-11	350.497	318.429	688.324	586.976
ENSMUSG00000030881	Arfip2	ADP-ribosylation factor interacting protein 2 [Source:MGI Symbol;Acc:MGI:1924182]	445.791	0.930834	0.131742	7.06557	1.59957e-12	1.90386e-11	295.891	318.429	613.436	555.409
ENSMUSG00000039145	Camk1d	calcium/calmodulin-dependent protein kinase ID [Source:MGI Symbol;Acc:MGI:2442190]	385.197	0.930522	0.139956	6.64866	2.95769e-11	3.16355e-10	266.683	263.05	481.241	529.814
ENSMUSG00000017639	Rab11fip4	RAB11 family interacting protein 4 (class II) [Source:MGI Symbol;Acc:MGI:2442920]	329.156	0.930217	0.154684	6.01366	1.81384e-09	1.62923e-08	201.917	251.974	439.564	423.168
ENSMUSG00000048327	Ckap2l	cytoskeleton associated protein 2-like [Source:MGI Symbol;Acc:MGI:1917716]	164.815	0.929941	0.215795	4.30937	1.63723e-05	9.23279e-05	128.262	98.2976	216.851	215.85
ENSMUSG00000035112	Wnk4	WNK lysine deficient protein kinase 4 [Source:MGI Symbol;Acc:MGI:1917097]	103.811	0.929736	0.265933	3.49613	0.000472054	0.00204592	72.3853	70.6082	140.009	132.24
ENSMUSG00000044795	Cyb5d1	cytochrome b5 domain containing 1 [Source:MGI Symbol;Acc:MGI:2685586]	179.132	0.929414	0.206366	4.50372	6.67734e-06	3.98976e-05	114.293	132.909	250.063	219.263
ENSMUSG00000056888	Glipr1	GLI pathogenesis-related 1 (glioma) [Source:MGI Symbol;Acc:MGI:1920940]	208.114	0.929377	0.189525	4.90373	9.40338e-07	6.314e-06	154.93	131.525	280.67	265.333
ENSMUSG00000006445	Epha2	Eph receptor A2 [Source:MGI Symbol;Acc:MGI:95278]	196.687	0.929183	0.196603	4.72618	2.28778e-06	1.46249e-05	140.961	130.141	276.762	238.885
ENSMUSG00000032289	Thsd4	thrombospondin, type I, domain containing 4 [Source:MGI Symbol;Acc:MGI:2672033]	103.443	0.928176	0.275395	3.37035	0.000750727	0.00311107	58.4162	84.4529	136.102	134.8
ENSMUSG00000041025	Iffo2	intermediate filament family orphan 2 [Source:MGI Symbol;Acc:MGI:2140675]	152.366	0.928079	0.221514	4.1897	2.79323e-05	0.000152018	96.5137	113.527	192.106	207.318
ENSMUSG00000021067	Sav1	salvador family WW domain containing 1 [Source:MGI Symbol;Acc:MGI:1927144]	316.675	0.927994	0.161431	5.74853	9.00213e-09	7.53662e-08	248.904	186.904	423.935	406.958
ENSMUSG00000051490	Foxd4	forkhead box D4 [Source:MGI Symbol;Acc:MGI:1347467]	57.647	0.927483	0.362691	2.55722	0.0105511	0.0322885	38.0975	41.5342	82.7031	68.253
ENSMUSG00000020122	Egfr	epidermal growth factor receptor [Source:MGI Symbol;Acc:MGI:95294]	663.622	0.926562	0.109086	8.49385	1.99896e-17	3.33391e-16	474.949	440.263	900.617	838.658
ENSMUSG00000034898	Filip1	filamin A interacting protein 1 [Source:MGI Symbol;Acc:MGI:1917848]	477.164	0.926271	0.128223	7.22392	5.05116e-13	6.20833e-12	347.957	310.122	652.508	598.067
ENSMUSG00000037896	Rcor1	REST corepressor 1 [Source:MGI Symbol;Acc:MGI:106340]	403.841	0.925807	0.141311	6.55155	5.69437e-11	5.94042e-10	297.161	258.897	496.219	563.087
ENSMUSG00000073436	Eme2	essential meiotic structure-specific endonuclease subunit 2 [Source:MGI Symbol;Acc:MGI:1919889]	61.0702	0.925723	0.358283	2.58378	0.00977255	0.0302071	48.2569	35.9963	89.2152	70.8125
ENSMUSG00000038024	Dennd4c	DENN/MADD domain containing 4C [Source:MGI Symbol;Acc:MGI:1914769]	320.824	0.92524	0.155555	5.94798	2.71479e-09	2.39584e-08	199.377	243.667	410.26	429.994
ENSMUSG00000027678	Ncoa3	nuclear receptor coactivator 3 [Source:MGI Symbol;Acc:MGI:1276535]	872.928	0.924991	0.0950665	9.72994	2.24721e-22	4.79722e-21	576.542	628.551	1135.7	1150.92
ENSMUSG00000033730	Egr3	early growth response 3 [Source:MGI Symbol;Acc:MGI:1306780]	111.066	0.924726	0.25829	3.58019	0.000343342	0.00153775	81.2747	71.9926	151.08	139.919
ENSMUSG00000045414	Dipk2a	divergent protein kinase domain 2A [Source:MGI Symbol;Acc:MGI:1916111]	289.077	0.923863	0.158365	5.83375	5.41945e-09	4.65673e-08	194.297	204.902	375.746	381.363
ENSMUSG00000050357	Carmil2	capping protein regulator and myosin 1 linker 2 [Source:MGI Symbol;Acc:MGI:2685431]	72.0692	0.923452	0.322381	2.86447	0.00417704	0.014421	45.717	53.9945	98.9833	89.582
ENSMUSG00000030616	Sytl2	synaptotagmin-like 2 [Source:MGI Symbol;Acc:MGI:1933366]	112.495	0.923064	0.264731	3.4868	0.000488837	0.00211089	91.434	63.6858	152.382	142.478
ENSMUSG00000051498	Tlr6	toll-like receptor 6 [Source:MGI Symbol;Acc:MGI:1341296]	75.6899	0.922725	0.311884	2.95855	0.00309092	0.0110342	53.3365	51.2255	100.937	97.2605
ENSMUSG00000026116	Tmem131	transmembrane protein 131 [Source:MGI Symbol;Acc:MGI:1927110]	612.071	0.922222	0.117822	7.82728	4.98543e-15	7.05482e-14	402.564	444.416	853.079	748.223
ENSMUSG00000051790	Nlgn2	neuroligin 2 [Source:MGI Symbol;Acc:MGI:2681835]	596.081	0.921553	0.128353	7.17984	6.97947e-13	8.50781e-12	463.52	359.963	832.241	728.6
ENSMUSG00000035275	Raver2	ribonucleoprotein, PTB-binding 2 [Source:MGI Symbol;Acc:MGI:2443623]	85.2483	0.920808	0.298024	3.08972	0.00200348	0.00753812	62.2259	55.3789	102.239	121.149
ENSMUSG00000021013	Ttc8	tetratricopeptide repeat domain 8 [Source:MGI Symbol;Acc:MGI:1923510]	94.8387	0.92041	0.278119	3.30941	0.000934933	0.00379305	64.7658	66.4547	126.985	121.149
ENSMUSG00000005611	Mrvi1	MRV integration site 1 [Source:MGI Symbol;Acc:MGI:1338023]	452.439	0.918771	0.132854	6.91565	4.65719e-12	5.34215e-11	292.081	335.043	621.25	561.381
ENSMUSG00000029101	Rgs12	regulator of G-protein signaling 12 [Source:MGI Symbol;Acc:MGI:1918979]	174.98	0.917821	0.203998	4.49917	6.82178e-06	4.06545e-05	121.912	120.449	235.736	221.822
ENSMUSG00000034612	Chst11	carbohydrate sulfotransferase 11 [Source:MGI Symbol;Acc:MGI:1927166]	566.387	0.91771	0.117662	7.79956	6.21235e-15	8.73272e-14	417.803	365.501	728.048	754.195
ENSMUSG00000033295	Ptprf	protein tyrosine phosphatase, receptor type, F [Source:MGI Symbol;Acc:MGI:102695]	293.905	0.916942	0.158472	5.78613	7.20275e-09	6.10004e-08	194.297	213.209	395.282	372.832
ENSMUSG00000037697	Ddhd1	DDHD domain containing 1 [Source:MGI Symbol;Acc:MGI:2150302]	155.094	0.915878	0.216994	4.22076	2.4348e-05	0.000133712	104.133	110.758	197.315	208.172
ENSMUSG00000011752	Pgam1	phosphoglycerate mutase 1 [Source:MGI Symbol;Acc:MGI:97552]	855.106	0.915843	0.0990447	9.24677	2.31387e-20	4.52485e-19	554.954	631.32	1148.08	1086.08
ENSMUSG00000046605	B3gntl1	UDP-GlcNAc:betaGal beta-1,3-N-acetylglucosaminyltransferase-like 1 [Source:MGI Symbol;Acc:MGI:2441705]	71.7263	0.915499	0.323373	2.83109	0.00463897	0.0157971	46.9869	52.61	100.286	87.0225
ENSMUSG00000076435	Acsf2	acyl-CoA synthetase family member 2 [Source:MGI Symbol;Acc:MGI:2388287]	181.871	0.915341	0.205757	4.44866	8.64088e-06	5.07957e-05	142.231	109.373	234.434	241.445
ENSMUSG00000028101	Pias3	protein inhibitor of activated STAT 3 [Source:MGI Symbol;Acc:MGI:1913126]	429.66	0.914406	0.130805	6.99059	2.73736e-12	3.20058e-11	306.05	289.355	554.176	569.059
ENSMUSG00000055980	Irs1	insulin receptor substrate 1 [Source:MGI Symbol;Acc:MGI:99454]	144.951	0.914087	0.232169	3.93715	8.24538e-05	0.000415365	100.323	101.067	210.339	168.073
ENSMUSG00000041757	Plekha6	pleckstrin homology domain containing, family A member 6 [Source:MGI Symbol;Acc:MGI:2388662]	332.519	0.913987	0.152087	6.00962	1.8596e-09	1.6668e-08	220.966	240.898	460.402	407.812
ENSMUSG00000037784	Dzip1l	DAZ interacting protein 1-like [Source:MGI Symbol;Acc:MGI:1919757]	155.72	0.913032	0.215801	4.23089	2.32765e-05	0.000128127	106.673	109.373	201.223	205.612
ENSMUSG00000026842	Abl1	c-abl oncogene 1, non-receptor tyrosine kinase [Source:MGI Symbol;Acc:MGI:87859]	920.178	0.912444	0.0924894	9.86539	5.88047e-23	1.28642e-21	614.64	663.163	1211.89	1191.01
ENSMUSG00000031303	Map3k15	mitogen-activated protein kinase kinase kinase 15 [Source:MGI Symbol;Acc:MGI:2448588]	61.4619	0.912274	0.356786	2.55692	0.0105603	0.0323026	36.8276	48.4566	70.9814	89.582
ENSMUSG00000017737	Mmp9	matrix metallopeptidase 9 [Source:MGI Symbol;Acc:MGI:97011]	6407.82	0.911074	0.0438516	20.7763	7.08942e-96	9.0531e-94	4381.21	4520.31	8560.75	8169.03
ENSMUSG00000039813	Tbc1d2	TBC1 domain family, member 2 [Source:MGI Symbol;Acc:MGI:2652885]	166.714	0.910185	0.212605	4.28111	1.85965e-05	0.000103931	123.182	107.989	204.479	231.207
ENSMUSG00000032649	Colgalt2	collagen beta(1-O)galactosyltransferase 2 [Source:MGI Symbol;Acc:MGI:2138232]	486.523	0.909718	0.126869	7.17055	7.4697e-13	9.07929e-12	316.209	359.963	612.133	657.788
ENSMUSG00000068270	Shroom4	shroom family member 4 [Source:MGI Symbol;Acc:MGI:2685570]	147.809	0.909016	0.230906	3.93674	8.25956e-05	0.000415882	106.673	98.2976	171.267	214.997
ENSMUSG00000014782	Plekhg4	pleckstrin homology domain containing, family G (with RhoGef domain) member 4 [Source:MGI Symbol;Acc:MGI:2142544]	57.8979	0.908979	0.375984	2.4176	0.0156234	0.0454923	48.2569	31.8429	64.4694	87.0225
ENSMUSG00000002320	Tm9sf1	transmembrane 9 superfamily member 1 [Source:MGI Symbol;Acc:MGI:1921390]	362.695	0.907896	0.146723	6.18781	6.10041e-10	5.78856e-09	245.094	258.897	440.866	505.925
ENSMUSG00000006307	Kmt2b	lysine (K)-specific methyltransferase 2B [Source:MGI Symbol;Acc:MGI:109565]	839.179	0.906887	0.0958036	9.4661	2.90484e-21	5.90948e-20	591.781	575.941	1114.86	1074.13
ENSMUSG00000058402	Zfp420	zinc finger protein 420 [Source:MGI Symbol;Acc:MGI:2444666]	69.4751	0.905938	0.355057	2.55153	0.0107252	0.0327219	53.3365	42.9187	69.0278	112.617
ENSMUSG00000022371	Col14a1	collagen, type XIV, alpha 1 [Source:MGI Symbol;Acc:MGI:1341272]	1553.22	0.904704	0.0723106	12.5114	6.47088e-36	2.2598e-34	1059.11	1104.81	2038.92	2010.05
ENSMUSG00000049307	Fut4	fucosyltransferase 4 [Source:MGI Symbol;Acc:MGI:95594]	67.1785	0.90461	0.336824	2.6857	0.0072377	0.0232286	53.3365	40.1497	92.4712	82.7567
ENSMUSG00000036339	Tmem260	transmembrane protein 260 [Source:MGI Symbol;Acc:MGI:2443219]	209.907	0.904441	0.190246	4.75406	1.99373e-06	1.28381e-05	135.881	156.446	257.226	290.075
ENSMUSG00000022665	Ccdc80	coiled-coil domain containing 80 [Source:MGI Symbol;Acc:MGI:1915146]	4290.19	0.90428	0.0496956	18.1964	5.51178e-74	4.61813e-72	2883.98	3094.3	5617.3	5565.18
ENSMUSG00000092981	Mir5125	microRNA 5125 [Source:MGI Symbol;Acc:MGI:4950450]	181.369	0.903373	0.207208	4.35975	1.30212e-05	7.44199e-05	124.452	128.756	259.831	212.437
ENSMUSG00000038593	Tctn1	tectonic family member 1 [Source:MGI Symbol;Acc:MGI:3603820]	180.567	0.902815	0.210141	4.29623	1.7373e-05	9.74269e-05	105.403	146.754	233.783	236.326
ENSMUSG00000033278	Ptprm	protein tyrosine phosphatase, receptor type, M [Source:MGI Symbol;Acc:MGI:102694]	389.552	0.90275	0.138958	6.49657	8.21725e-11	8.45169e-10	256.523	286.586	492.963	522.135
ENSMUSG00000041961	Znrf3	zinc and ring finger 3 [Source:MGI Symbol;Acc:MGI:3039616]	82.4563	0.90274	0.301367	2.99548	0.00274012	0.00994609	63.4959	51.2255	104.193	110.911
ENSMUSG00000063382	Bcl9l	B cell CLL/lymphoma 9-like [Source:MGI Symbol;Acc:MGI:1933114]	609.227	0.902072	0.110649	8.15255	3.56334e-16	5.48154e-15	417.803	431.956	799.681	787.469
ENSMUSG00000036676	Tmtc3	transmembrane and tetratricopeptide repeat containing 3 [Source:MGI Symbol;Acc:MGI:3036255]	175.732	0.90196	0.204128	4.41859	9.93475e-06	5.79359e-05	125.722	119.065	220.108	238.032
ENSMUSG00000034066	Farp2	FERM, RhoGEF and pleckstrin domain protein 2 [Source:MGI Symbol;Acc:MGI:2385126]	89.173	0.90192	0.28681	3.14466	0.00166279	0.00637164	64.7658	59.5324	117.217	115.177
ENSMUSG00000028626	Col9a2	collagen, type IX, alpha 2 [Source:MGI Symbol;Acc:MGI:88466]	230.055	0.901689	0.18119	4.97648	6.47524e-07	4.45657e-06	175.249	145.37	308.671	290.928
ENSMUSG00000094689	Ighv1-81	immunoglobulin heavy variable 1-81 [Source:MGI Symbol;Acc:MGI:4439635]	123.806	0.901169	0.249236	3.61572	0.000299515	0.00135985	99.0535	73.3771	164.104	158.688
ENSMUSG00000043557	Mdga1	MAM domain containing glycosylphosphatidylinositol anchor 1 [Source:MGI Symbol;Acc:MGI:1922012]	198.659	0.900939	0.211929	4.25113	2.12693e-05	0.000117904	161.279	114.911	229.224	289.222
ENSMUSG00000025236	Adpgk	ADP-dependent glucokinase [Source:MGI Symbol;Acc:MGI:1919391]	2437.7	0.900771	0.059213	15.2124	2.92694e-52	1.5909e-50	1675.02	1726.44	3168.77	3180.59
ENSMUSG00000048118	Arid4a	AT rich interactive domain 4A (RBP1-like) [Source:MGI Symbol;Acc:MGI:2444354]	412.987	0.900463	0.136225	6.61011	3.84033e-11	4.07037e-10	295.891	279.664	509.894	566.5
ENSMUSG00000051177	Plcb1	phospholipase C, beta 1 [Source:MGI Symbol;Acc:MGI:97613]	74.889	0.900155	0.358683	2.50961	0.0120863	0.0362795	71.1154	33.2274	113.31	81.9036
ENSMUSG00000031740	Mmp2	matrix metallopeptidase 2 [Source:MGI Symbol;Acc:MGI:97009]	7406	0.900138	0.0448696	20.0612	1.61161e-89	1.83672e-87	5060.62	5279	9960.19	9324.21
ENSMUSG00000031227	Magee1	melanoma antigen, family E, 1 [Source:MGI Symbol;Acc:MGI:2148149]	102.307	0.899941	0.285907	3.14767	0.00164577	0.00631667	59.6861	83.0684	114.612	151.863
ENSMUSG00000096188	Cmtm4	CKLF-like MARVEL transmembrane domain containing 4 [Source:MGI Symbol;Acc:MGI:2142888]	510.274	0.898165	0.124182	7.23263	4.73712e-13	5.83823e-12	367.006	346.118	700.046	627.927
ENSMUSG00000006576	Slc4a3	solute carrier family 4 (anion exchanger), member 3 [Source:MGI Symbol;Acc:MGI:109350]	303.988	0.897915	0.17428	5.15212	2.57552e-07	1.86972e-06	190.488	235.361	445.425	344.678
ENSMUSG00000075590	Nrbp2	nuclear receptor binding protein 2 [Source:MGI Symbol;Acc:MGI:2385017]	555.91	0.897876	0.116449	7.71048	1.25347e-14	1.72764e-13	400.024	376.577	739.77	707.271
ENSMUSG00000002028	Kmt2a	lysine (K)-specific methyltransferase 2A [Source:MGI Symbol;Acc:MGI:96995]	804.191	0.897569	0.105696	8.49202	2.03078e-17	3.38431e-16	510.507	614.706	1079.7	1011.85
ENSMUSG00000026674	Ddr2	discoidin domain receptor family, member 2 [Source:MGI Symbol;Acc:MGI:1345277]	1140.55	0.897435	0.0837072	10.7211	8.10153e-27	2.1467e-25	784.809	808.533	1450.24	1518.63
ENSMUSG00000035933	Cog5	component of oligomeric golgi complex 5 [Source:MGI Symbol;Acc:MGI:2145130]	156.833	0.897418	0.221703	4.04784	5.16936e-05	0.000269968	116.832	102.451	222.061	185.989
ENSMUSG00000079022	Col22a1	collagen, type XXII, alpha 1 [Source:MGI Symbol;Acc:MGI:1916950]	2569.28	0.896985	0.0614738	14.5913	3.1892e-48	1.58696e-46	1718.2	1873.19	3280.77	3404.97
ENSMUSG00000027750	Postn	periostin, osteoblast specific factor [Source:MGI Symbol;Acc:MGI:1926321]	2784.83	0.89656	0.0557458	16.083	3.35722e-58	2.10551e-56	1953.13	1939.65	3640.24	3606.32
ENSMUSG00000036356	Csgalnact1	chondroitin sulfate N-acetylgalactosaminyltransferase 1 [Source:MGI Symbol;Acc:MGI:2442354]	248.166	0.896542	0.175316	5.11386	3.15635e-07	2.26716e-06	154.93	192.442	323.649	321.642
ENSMUSG00000060012	Kif13b	kinesin family member 13B [Source:MGI Symbol;Acc:MGI:1098265]	715.271	0.896199	0.102395	8.75234	2.08965e-18	3.71614e-17	502.887	497.026	931.224	929.947
ENSMUSG00000023191	P3h3	prolyl 3-hydroxylase 3 [Source:MGI Symbol;Acc:MGI:1315208]	575.72	0.895565	0.116978	7.65585	1.92035e-14	2.61113e-13	420.343	384.884	780.144	717.509
ENSMUSG00000025246	Tbl1x	transducin (beta)-like 1 X-linked [Source:MGI Symbol;Acc:MGI:1336172]	443.362	0.895267	0.135463	6.60895	3.8705e-11	4.1003e-10	317.479	303.2	621.25	531.52
ENSMUSG00000006800	Sulf2	sulfatase 2 [Source:MGI Symbol;Acc:MGI:1919293]	975.423	0.894687	0.08976	9.96755	2.11384e-23	4.72172e-22	693.375	671.47	1297.2	1239.64
ENSMUSG00000028556	Dock7	dedicator of cytokinesis 7 [Source:MGI Symbol;Acc:MGI:1914549]	303.203	0.893757	0.15463	5.77997	7.47136e-09	6.31743e-08	206.997	217.362	387.467	400.986
ENSMUSG00000022488	Nckap1l	NCK associated protein 1 like [Source:MGI Symbol;Acc:MGI:1926063]	1117.51	0.893536	0.0835776	10.6911	1.12048e-26	2.9469e-25	791.158	772.536	1437.21	1469.15
ENSMUSG00000056145	AI504432	expressed sequence AI504432 [Source:MGI Symbol;Acc:MGI:2139742]	198.012	0.893209	0.196233	4.55178	5.31928e-06	3.2346e-05	154.93	121.834	255.924	259.361
ENSMUSG00000019817	Plagl1	pleiomorphic adenoma gene-like 1 [Source:MGI Symbol;Acc:MGI:1100874]	107.627	0.892769	0.273332	3.26624	0.00108984	0.00435484	74.9251	76.146	160.848	118.59
ENSMUSG00000060671	Atp8b2	ATPase, class I, type 8B, member 2 [Source:MGI Symbol;Acc:MGI:1859660]	869.099	0.89269	0.0938556	9.51131	1.88282e-21	3.8637e-20	596.861	620.244	1122.03	1137.27
ENSMUSG00000024370	Cdc23	CDC23 cell division cycle 23 [Source:MGI Symbol;Acc:MGI:1098815]	328.843	0.892637	0.149571	5.96798	2.40214e-09	2.13325e-08	241.284	218.747	419.376	435.966
ENSMUSG00000024251	Thada	thyroid adenoma associated [Source:MGI Symbol;Acc:MGI:3039623]	136.219	0.892539	0.239962	3.71949	0.000199623	0.000940149	90.1641	101.067	196.664	156.982
ENSMUSG00000029475	Kdm2b	lysine (K)-specific demethylase 2B [Source:MGI Symbol;Acc:MGI:1354737]	179.13	0.891525	0.22179	4.01969	5.82752e-05	0.000301812	96.5137	155.061	231.178	233.766
ENSMUSG00000020647	Ncoa1	nuclear receptor coactivator 1 [Source:MGI Symbol;Acc:MGI:1276523]	344.814	0.890868	0.149886	5.94365	2.78748e-09	2.45386e-08	264.143	218.747	460.402	435.966
ENSMUSG00000024304	Cdh2	cadherin 2 [Source:MGI Symbol;Acc:MGI:88355]	193.574	0.889652	0.204524	4.34986	1.36224e-05	7.75839e-05	114.293	157.83	262.436	239.739
ENSMUSG00000109274	Gm45133	predicted gene 45133 [Source:MGI Symbol;Acc:MGI:5753709]	64.6493	0.88961	0.348773	2.55069	0.0107511	0.0327822	35.5577	55.3789	86.6104	81.0504
ENSMUSG00000051674	Dcun1d4	DCN1, defective in cullin neddylation 1, domain containing 4 (S. cerevisiae) [Source:MGI Symbol;Acc:MGI:2140972]	145.504	0.889577	0.230912	3.85245	0.000116944	0.000573705	96.5137	107.989	207.735	169.779
ENSMUSG00000005958	Ephb3	Eph receptor B3 [Source:MGI Symbol;Acc:MGI:104770]	137.423	0.888591	0.23753	3.74097	0.000183312	0.000868733	90.1641	102.451	160.848	196.227
ENSMUSG00000037855	Zfp365	zinc finger protein 365 [Source:MGI Symbol;Acc:MGI:2143676]	103.665	0.888519	0.26618	3.33804	0.00084372	0.00345273	76.195	69.2237	138.707	130.534
ENSMUSG00000031858	Mau2	MAU2 sister chromatid cohesion factor [Source:MGI Symbol;Acc:MGI:1921799]	736.648	0.888201	0.108991	8.14931	3.66008e-16	5.61814e-15	467.33	567.634	974.855	936.772
ENSMUSG00000021962	Dcp1a	decapping mRNA 1A [Source:MGI Symbol;Acc:MGI:1923151]	261.345	0.888123	0.166558	5.33223	9.70162e-08	7.36059e-07	189.218	177.213	333.417	345.531
ENSMUSG00000024897	Apba1	amyloid beta (A4) precursor protein binding, family A, member 1 [Source:MGI Symbol;Acc:MGI:1860297]	105.714	0.888116	0.282841	3.13998	0.00168958	0.0064654	57.1463	91.3753	125.031	149.303
ENSMUSG00000100147	1700047M11Rik	RIKEN cDNA 1700047M11 gene [Source:MGI Symbol;Acc:MGI:1914580]	209.871	0.887951	0.18746	4.73674	2.17182e-06	1.39383e-05	144.771	149.523	258.529	286.662
ENSMUSG00000038679	Trps1	transcriptional repressor GATA binding 1 [Source:MGI Symbol;Acc:MGI:1927616]	646.893	0.887712	0.111163	7.98569	1.39743e-15	2.05428e-14	422.882	485.95	853.731	825.008
ENSMUSG00000039477	Tnrc18	trinucleotide repeat containing 18 [Source:MGI Symbol;Acc:MGI:3648294]	1017.29	0.887657	0.0965226	9.19637	3.7026e-20	7.17437e-19	764.49	663.163	1391.63	1249.88
ENSMUSG00000027878	Notch2	notch 2 [Source:MGI Symbol;Acc:MGI:97364]	868.926	0.887026	0.0946897	9.36771	7.41227e-21	1.47952e-19	589.242	631.32	1140.91	1114.23
ENSMUSG00000029163	Emilin1	elastin microfibril interfacer 1 [Source:MGI Symbol;Acc:MGI:1926189]	996.883	0.886948	0.0912683	9.71803	2.52632e-22	5.38763e-21	683.215	715.773	1240.55	1348
ENSMUSG00000004473	Clec11a	C-type lectin domain family 11, member a [Source:MGI Symbol;Acc:MGI:1298219]	698.341	0.886248	0.103899	8.52986	1.46526e-17	2.47101e-16	481.299	499.795	915.595	896.673
ENSMUSG00000059326	Csf2ra	colony stimulating factor 2 receptor, alpha, low-affinity (granulocyte-macrophage) [Source:MGI Symbol;Acc:MGI:1339754]	1328.22	0.885984	0.0785466	11.2797	1.65249e-29	4.79857e-28	901.641	964.978	1748.49	1697.79
ENSMUSG00000003316	Glg1	golgi apparatus protein 1 [Source:MGI Symbol;Acc:MGI:104967]	1326.43	0.885796	0.0829949	10.6729	1.36311e-26	3.55414e-25	923.23	941.442	1814.91	1626.13
ENSMUSG00000034902	Pip5k1c	phosphatidylinositol-4-phosphate 5-kinase, type 1 gamma [Source:MGI Symbol;Acc:MGI:1298224]	1003.83	0.88545	0.0895396	9.88892	4.65026e-23	1.0194e-21	671.786	739.309	1308.27	1295.95
ENSMUSG00000024127	Prepl	prolyl endopeptidase-like [Source:MGI Symbol;Acc:MGI:2441932]	215.099	0.884453	0.185159	4.77673	1.78167e-06	1.15587e-05	143.501	159.214	289.787	267.893
ENSMUSG00000063146	Clip2	CAP-GLY domain containing linker protein 2 [Source:MGI Symbol;Acc:MGI:1313136]	292.689	0.88373	0.162187	5.44884	5.07006e-08	3.95857e-07	219.696	191.057	358.163	401.839
ENSMUSG00000024104	Washc2	WASH complex subunit 2` [Source:MGI Symbol;Acc:MGI:106463]	540.233	0.883714	0.121605	7.26711	3.67272e-13	4.57967e-12	411.453	347.503	711.768	690.208
ENSMUSG00000051427	Ccdc157	coiled-coil domain containing 157 [Source:MGI Symbol;Acc:MGI:3041210]	299.882	0.882646	0.165738	5.32556	1.00642e-07	7.61386e-07	189.218	232.592	358.814	418.903
ENSMUSG00000025978	Rftn2	raftlin family member 2 [Source:MGI Symbol;Acc:MGI:1921263]	222.115	0.88242	0.180153	4.89816	9.67392e-07	6.48949e-06	160.01	152.292	285.228	290.928
ENSMUSG00000035047	Kri1	KRI1 homolog [Source:MGI Symbol;Acc:MGI:2384899]	152.619	0.882245	0.217641	4.05366	5.0422e-05	0.000263717	105.403	109.373	198.618	197.08
ENSMUSG00000058099	Nfam1	Nfat activating molecule with ITAM motif 1 [Source:MGI Symbol;Acc:MGI:1921289]	865.663	0.881776	0.0976675	9.02835	1.74282e-19	3.26362e-18	586.702	632.704	1168.26	1074.98
ENSMUSG00000027303	Ptpra	protein tyrosine phosphatase, receptor type, A [Source:MGI Symbol;Acc:MGI:97808]	390.007	0.881726	0.138912	6.34736	2.19036e-10	2.17681e-09	283.192	265.819	528.128	482.89
ENSMUSG00000036501	Fam13b	family with sequence similarity 13, member B [Source:MGI Symbol;Acc:MGI:2447834]	154.896	0.881659	0.244963	3.59916	0.000319248	0.0014411	78.7349	139.832	197.967	203.053
ENSMUSG00000042508	Dmtf1	cyclin D binding myb-like transcription factor 1 [Source:MGI Symbol;Acc:MGI:1344415]	299.247	0.881415	0.158898	5.54707	2.90504e-08	2.32557e-07	191.757	229.823	385.514	389.895
ENSMUSG00000036980	Taf6	TATA-box binding protein associated factor 6 [Source:MGI Symbol;Acc:MGI:109129]	203.344	0.881164	0.188328	4.67889	2.88435e-06	1.81648e-05	143.501	142.601	258.529	268.746
ENSMUSG00000015143	Actn1	actinin, alpha 1 [Source:MGI Symbol;Acc:MGI:2137706]	1612.28	0.881055	0.0758054	11.6226	3.16426e-31	9.7071e-30	1150.54	1120.04	2190.66	1987.87
ENSMUSG00000038793	Lefty1	left right determination factor 1 [Source:MGI Symbol;Acc:MGI:107405]	79.7884	0.880982	0.322502	2.73171	0.00630069	0.0206944	41.9073	70.6082	95.7272	110.911
ENSMUSG00000024544	Ldlrad4	low density lipoprotein receptor class A domain containing 4 [Source:MGI Symbol;Acc:MGI:1277150]	188.208	0.880342	0.363835	2.41962	0.0155367	0.0452898	99.0535	166.137	224.015	263.627
ENSMUSG00000038256	Bcl9	B cell CLL/lymphoma 9 [Source:MGI Symbol;Acc:MGI:1924828]	163.148	0.8803	0.220144	3.99874	6.36806e-05	0.000327646	101.593	128.756	228.573	193.668
ENSMUSG00000039084	Chad	chondroadherin [Source:MGI Symbol;Acc:MGI:1096866]	7783.1	0.880028	0.0391691	22.4674	8.65217e-112	1.37901e-109	5447.94	5514.36	10199.2	9970.91
ENSMUSG00000027858	Tspan2	tetraspanin 2 [Source:MGI Symbol;Acc:MGI:1917997]	381.923	0.87879	0.138821	6.3304	2.44531e-10	2.42336e-09	269.222	268.588	477.985	511.897
ENSMUSG00000032034	Kcnj5	potassium inwardly-rectifying channel, subfamily J, member 5 [Source:MGI Symbol;Acc:MGI:104755]	113.275	0.878646	0.257849	3.4076	0.000655375	0.00275757	71.1154	88.6063	140.66	152.716
ENSMUSG00000025409	Mbd6	methyl-CpG binding domain protein 6 [Source:MGI Symbol;Acc:MGI:106378]	1153.45	0.878318	0.0823733	10.6626	1.52208e-26	3.9589e-25	805.128	820.993	1513.4	1474.26
ENSMUSG00000056493	Foxk1	forkhead box K1 [Source:MGI Symbol;Acc:MGI:1347488]	674.797	0.877733	0.111985	7.83797	4.5788e-15	6.49675e-14	443.201	508.102	831.59	916.296
ENSMUSG00000020850	Prpf8	pre-mRNA processing factor 8 [Source:MGI Symbol;Acc:MGI:2179381]	1964.7	0.876633	0.0646661	13.5563	7.27063e-42	2.99268e-40	1385.48	1385.86	2563.8	2523.65
ENSMUSG00000087543	Gm16576	predicted gene 16576 [Source:MGI Symbol;Acc:MGI:4414996]	100.957	0.876464	0.275798	3.17792	0.00148335	0.00573797	78.7349	63.6858	141.963	119.443
ENSMUSG00000011171	Vipr2	vasoactive intestinal peptide receptor 2 [Source:MGI Symbol;Acc:MGI:107166]	89.2011	0.876044	0.288182	3.0399	0.00236656	0.00872913	60.956	65.0703	122.427	108.352
ENSMUSG00000078810	Gp6	glycoprotein 6 (platelet) [Source:MGI Symbol;Acc:MGI:1889810]	297.803	0.875262	0.155785	5.61841	1.92727e-08	1.57071e-07	206.997	213.209	377.699	393.308
ENSMUSG00000040693	Slco4c1	solute carrier organic anion transporter family, member 4C1 [Source:MGI Symbol;Acc:MGI:2442784]	93.7052	0.874337	0.282522	3.09476	0.00196973	0.00742299	71.1154	60.9168	113.961	128.827
ENSMUSG00000014303	Glis2	GLIS family zinc finger 2 [Source:MGI Symbol;Acc:MGI:1932535]	383.593	0.873487	0.138429	6.31001	2.79017e-10	2.74587e-09	266.683	275.51	511.848	480.33
ENSMUSG00000024163	Mapk8ip3	mitogen-activated protein kinase 8 interacting protein 3 [Source:MGI Symbol;Acc:MGI:1353598]	1112.23	0.873117	0.0858988	10.1645	2.85619e-24	6.63876e-23	755.601	816.839	1473.03	1403.45
ENSMUSG00000037892	Pcdh18	protocadherin 18 [Source:MGI Symbol;Acc:MGI:1920423]	142.198	0.873011	0.238401	3.66194	0.000250313	0.00115829	83.8145	117.68	196.664	170.632
ENSMUSG00000074405	Zfp865	zinc finger protein 865 [Source:MGI Symbol;Acc:MGI:2442656]	421.261	0.87296	0.143037	6.10303	1.04076e-09	9.6594e-09	322.559	272.741	590.644	499.1
ENSMUSG00000056131	Pgm3	phosphoglucomutase 3 [Source:MGI Symbol;Acc:MGI:97566]	85.578	0.872949	0.29547	2.95444	0.00313238	0.0111728	57.1463	63.6858	102.89	118.59
ENSMUSG00000062627	Mysm1	myb-like, SWIRM and MPN domains 1 [Source:MGI Symbol;Acc:MGI:2444584]	222.783	0.872191	0.183586	4.75085	2.02561e-06	1.30355e-05	142.231	173.059	291.74	284.103
ENSMUSG00000039109	F13a1	coagulation factor XIII, A1 subunit [Source:MGI Symbol;Acc:MGI:1921395]	4202.67	0.871945	0.0479958	18.1671	9.40135e-74	7.81529e-72	3018.59	2919.85	5401.75	5470.48
ENSMUSG00000030590	Fam98c	family with sequence similarity 98, member C [Source:MGI Symbol;Acc:MGI:1921083]	69.9196	0.871937	0.329901	2.64302	0.00821692	0.0259354	57.1463	41.5342	93.1224	87.8757
ENSMUSG00000042759	Apobr	apolipoprotein B receptor [Source:MGI Symbol;Acc:MGI:2176230]	628.111	0.871886	0.110887	7.86281	3.75623e-15	5.36915e-14	453.36	434.725	842.009	782.35
ENSMUSG00000069873	4930438A08Rik	RIKEN cDNA 4930438A08 gene [Source:MGI Symbol;Acc:MGI:1921238]	176.37	0.871065	0.221067	3.94027	8.139e-05	0.000410591	97.7836	152.292	234.434	220.969
ENSMUSG00000052713	Zfp608	zinc finger protein 608 [Source:MGI Symbol;Acc:MGI:2442338]	181.804	0.870785	0.215881	4.03363	5.4922e-05	0.000285632	139.691	117.68	267.646	202.199
ENSMUSG00000036904	Fzd8	frizzled class receptor 8 [Source:MGI Symbol;Acc:MGI:108460]	233.546	0.870574	0.176494	4.93258	8.11493e-07	5.50641e-06	161.279	168.906	291.74	312.257
ENSMUSG00000010025	Aldh3a2	aldehyde dehydrogenase family 3, subfamily A2 [Source:MGI Symbol;Acc:MGI:1353452]	445.759	0.869591	0.128302	6.77768	1.22124e-11	1.34552e-10	309.86	321.198	588.039	563.94
ENSMUSG00000034591	Slc41a2	solute carrier family 41, member 2 [Source:MGI Symbol;Acc:MGI:2442940]	212.629	0.869361	0.184449	4.71328	2.43756e-06	1.5531e-05	146.04	155.061	280.67	268.746
ENSMUSG00000093861	Igkv1-110	immunoglobulin kappa variable 1-110 [Source:MGI Symbol;Acc:MGI:4439558]	240.529	0.867759	0.177373	4.89229	9.96715e-07	6.67563e-06	186.678	153.677	319.742	302.019
ENSMUSG00000024260	Sap130	Sin3A associated protein [Source:MGI Symbol;Acc:MGI:1919782]	270.685	0.86685	0.168931	5.13139	2.87617e-07	2.07307e-06	208.266	174.444	331.464	368.566
ENSMUSG00000025959	Klf7	Kruppel-like factor 7 (ubiquitous) [Source:MGI Symbol;Acc:MGI:1935151]	142.086	0.866738	0.238452	3.63486	0.000278136	0.00127377	81.2747	120.449	182.338	184.283
ENSMUSG00000092572	Serpinb10	serine (or cysteine) peptidase inhibitor, clade B (ovalbumin), member 10 [Source:MGI Symbol;Acc:MGI:2138648]	125.699	0.866384	0.24411	3.54916	0.000386464	0.00171136	82.5446	95.5287	152.382	172.339
ENSMUSG00000039458	Mtmr12	myotubularin related protein 12 [Source:MGI Symbol;Acc:MGI:2443034]	333.85	0.864827	0.160343	5.39362	6.90515e-08	5.3208e-07	261.603	211.824	469.519	392.455
ENSMUSG00000022754	Tmem45a	transmembrane protein 45a [Source:MGI Symbol;Acc:MGI:1913122]	223.195	0.864723	0.182774	4.73112	2.23287e-06	1.42851e-05	165.089	150.908	272.204	304.579
ENSMUSG00000048827	Pkd1l3	polycystic kidney disease 1 like 3 [Source:MGI Symbol;Acc:MGI:2664670]	85.5986	0.864641	0.298844	2.89328	0.00381236	0.0133159	69.8454	51.2255	106.147	115.177
ENSMUSG00000045679	Pqlc3	PQ loop repeat containing [Source:MGI Symbol;Acc:MGI:2444067]	680.123	0.864313	0.105747	8.17338	2.9987e-16	4.64667e-15	496.538	467.952	893.454	862.547
ENSMUSG00000046314	Stxbp6	syntaxin binding protein 6 (amisyn) [Source:MGI Symbol;Acc:MGI:2384963]	245.916	0.864252	0.187271	4.61499	3.93116e-06	2.42528e-05	157.47	191.057	279.367	355.769
ENSMUSG00000025780	Itih5	inter-alpha (globulin) inhibitor H5 [Source:MGI Symbol;Acc:MGI:1925751]	829.493	0.863633	0.0967263	8.92863	4.31328e-19	7.92314e-18	575.272	602.246	1095.33	1045.12
ENSMUSG00000070808	Bicra	BRD4 interacting chromatin remodeling complex associated protein [Source:MGI Symbol;Acc:MGI:2154263]	259.857	0.863365	0.16883	5.11381	3.15721e-07	2.26716e-06	173.979	195.211	347.744	322.495
ENSMUSG00000025083	Afap1l2	actin filament associated protein 1-like 2 [Source:MGI Symbol;Acc:MGI:2147658]	107.366	0.863323	0.282176	3.05952	0.00221691	0.00823733	96.5137	55.3789	139.358	138.212
ENSMUSG00000043157	Arl11	ADP-ribosylation factor-like 11 [Source:MGI Symbol;Acc:MGI:2444054]	143.35	0.863047	0.230135	3.75018	0.000176707	0.000839497	93.9739	109.373	171.267	198.787
ENSMUSG00000020241	Col6a2	collagen, type VI, alpha 2 [Source:MGI Symbol;Acc:MGI:88460]	6282.62	0.86295	0.0423186	20.3917	1.98045e-92	2.33231e-90	4472.65	4444.16	8244.26	7969.39
ENSMUSG00000028059	Arhgef2	rho/rac guanine nucleotide exchange factor (GEF) 2 [Source:MGI Symbol;Acc:MGI:103264]	1044.73	0.862444	0.085914	10.0385	1.03276e-23	2.33145e-22	731.472	751.769	1354.51	1341.17
ENSMUSG00000014599	Csf1	colony stimulating factor 1 (macrophage) [Source:MGI Symbol;Acc:MGI:1339753]	1007.32	0.861974	0.0901843	9.55792	1.20148e-21	2.49696e-20	717.503	711.619	1247.06	1353.12
ENSMUSG00000050288	Fzd2	frizzled class receptor 2 [Source:MGI Symbol;Acc:MGI:1888513]	129.36	0.86184	0.238458	3.61422	0.00030125	0.00136655	97.7836	85.8374	172.57	161.248
ENSMUSG00000002885	Adgre5	adhesion G protein-coupled receptor E5 [Source:MGI Symbol;Acc:MGI:1347095]	665.85	0.859584	0.10856	7.91808	2.41198e-15	3.49243e-14	476.219	469.337	821.17	896.673
ENSMUSG00000034487	Poglut3	protein O-glucosyltransferase 3 [Source:MGI Symbol;Acc:MGI:1923765]	309.323	0.858993	0.157128	5.46684	4.58138e-08	3.59689e-07	237.475	202.133	415.469	382.217
ENSMUSG00000048537	Phldb1	pleckstrin homology like domain, family B, member 1 [Source:MGI Symbol;Acc:MGI:2143230]	1652.13	0.858835	0.0733569	11.7076	1.16507e-31	3.63193e-30	1194.99	1154.65	2212.15	2046.74
ENSMUSG00000015112	Slc25a13	solute carrier family 25 (mitochondrial carrier, adenine nucleotide translocator), member 13 [Source:MGI Symbol;Acc:MGI:1354721]	98.1298	0.856877	0.280254	3.0575	0.00223189	0.00828429	81.2747	58.1479	130.241	122.855
ENSMUSG00000035629	Rubcn	RUN domain and cysteine-rich domain containing, Beclin 1-interacting protein [Source:MGI Symbol;Acc:MGI:1915160]	570.517	0.856829	0.114659	7.47286	7.84678e-14	1.0325e-12	391.135	420.88	726.094	743.957
ENSMUSG00000026407	Cacna1s	calcium channel, voltage-dependent, L type, alpha 1S subunit [Source:MGI Symbol;Acc:MGI:88294]	3484.96	0.856752	0.0993766	8.62126	6.62207e-18	1.14685e-16	2628.73	2330.07	4658.07	4322.97
ENSMUSG00000020886	Dlg4	discs large MAGUK scaffold protein 4 [Source:MGI Symbol;Acc:MGI:1277959]	244.869	0.856602	0.171449	4.99624	5.84575e-07	4.04697e-06	175.249	173.059	308.671	322.495
ENSMUSG00000043940	Wdfy3	WD repeat and FYVE domain containing 3 [Source:MGI Symbol;Acc:MGI:1096875]	596.068	0.855696	0.123463	6.93079	4.18504e-12	4.82406e-11	382.245	467.952	814.007	720.069
ENSMUSG00000025157	Zdhhc16	zinc finger, DHHC domain containing 16 [Source:MGI Symbol;Acc:MGI:1921418]	190.438	0.855528	0.210261	4.06888	4.72392e-05	0.000248357	162.549	107.989	245.505	245.711
ENSMUSG00000064325	Hhip	Hedgehog-interacting protein [Source:MGI Symbol;Acc:MGI:1341847]	89.4417	0.85491	0.288954	2.95864	0.00309002	0.0110329	58.4162	69.2237	121.775	108.352
ENSMUSG00000056870	Gulp1	GULP, engulfment adaptor PTB domain containing 1 [Source:MGI Symbol;Acc:MGI:1920407]	133.478	0.854831	0.236479	3.61482	0.000300552	0.00136368	105.403	84.4529	172.57	171.486
ENSMUSG00000037410	Tbc1d2b	TBC1 domain family, member 2B [Source:MGI Symbol;Acc:MGI:1914266]	873.638	0.854256	0.093278	9.15818	5.27797e-20	1.01989e-18	613.37	631.32	1119.42	1130.44
ENSMUSG00000045551	Fpr1	formyl peptide receptor 1 [Source:MGI Symbol;Acc:MGI:107443]	323.095	0.854204	0.15357	5.56232	2.66213e-08	2.13919e-07	233.665	227.054	443.471	388.189
ENSMUSG00000033906	Zdhhc15	zinc finger, DHHC domain containing 15 [Source:MGI Symbol;Acc:MGI:1915336]	59.354	0.853287	0.35282	2.41847	0.0155858	0.0454078	44.4471	40.1497	79.4471	73.3719
ENSMUSG00000040661	Rad54l2	RAD54 like 2 (S. cerevisiae) [Source:MGI Symbol;Acc:MGI:1933196]	257.288	0.852968	0.166918	5.1101	3.21989e-07	2.30826e-06	186.678	179.982	331.464	331.027
ENSMUSG00000022377	Asap1	ArfGAP with SH3 domain, ankyrin repeat and PH domain1 [Source:MGI Symbol;Acc:MGI:1342335]	948.646	0.852951	0.1018	8.37871	5.35087e-17	8.66522e-16	626.069	728.233	1300.46	1139.82
ENSMUSG00000066113	Adamtsl1	ADAMTS-like 1 [Source:MGI Symbol;Acc:MGI:1924989]	82.8833	0.852566	0.297988	2.86107	0.00422211	0.0145481	54.6064	63.6858	107.449	105.792
ENSMUSG00000036256	Igfbp7	insulin-like growth factor binding protein 7 [Source:MGI Symbol;Acc:MGI:1352480]	4461.61	0.852335	0.0524328	16.2558	2.03305e-59	1.30596e-57	3181.14	3182.9	5987.18	5495.22
ENSMUSG00000039789	Zfp597	zinc finger protein 597 [Source:MGI Symbol;Acc:MGI:1918313]	93.2237	0.8521	0.286808	2.97098	0.00296854	0.0106548	57.1463	76.146	126.985	112.617
ENSMUSG00000028613	Lrp8	low density lipoprotein receptor-related protein 8, apolipoprotein e receptor [Source:MGI Symbol;Acc:MGI:1340044]	137.295	0.851057	0.24086	3.53341	0.000410242	0.00180796	80.0048	116.296	177.128	175.751
ENSMUSG00000040061	Plcb2	phospholipase C, beta 2 [Source:MGI Symbol;Acc:MGI:107465]	505.362	0.850466	0.125645	6.76881	1.29845e-11	1.42689e-10	387.325	333.658	675.951	624.515
ENSMUSG00000031253	Srpx2	sushi-repeat-containing protein, X-linked 2 [Source:MGI Symbol;Acc:MGI:1916042]	702.698	0.849673	0.103623	8.19964	2.41101e-16	3.75798e-15	492.728	510.871	918.2	888.995
ENSMUSG00000052026	Slc6a7	solute carrier family 6 (neurotransmitter transporter, L-proline), member 7 [Source:MGI Symbol;Acc:MGI:2147363]	97.5274	0.849022	0.276309	3.07273	0.00212112	0.00791752	64.7658	74.7616	132.846	117.736
ENSMUSG00000030980	Knop1	lysine rich nucleolar protein 1 [Source:MGI Symbol;Acc:MGI:1913606]	344.153	0.848523	0.1453	5.83982	5.22583e-09	4.49947e-08	241.284	250.59	453.89	430.847
ENSMUSG00000025036	Sfxn2	sideroflexin 2 [Source:MGI Symbol;Acc:MGI:2137678]	158.432	0.848197	0.221252	3.83363	0.000126267	0.000616021	99.0535	127.372	191.454	215.85
ENSMUSG00000041439	Mfsd6	major facilitator superfamily domain containing 6 [Source:MGI Symbol;Acc:MGI:1922925]	314.894	0.848105	0.160397	5.28753	1.23978e-07	9.29639e-07	196.837	253.359	388.77	420.609
ENSMUSG00000024998	Plce1	phospholipase C, epsilon 1 [Source:MGI Symbol;Acc:MGI:1921305]	169.451	0.847668	0.21448	3.9522	7.74354e-05	0.000392416	110.483	131.525	198.618	237.179
ENSMUSG00000041559	Fmod	fibromodulin [Source:MGI Symbol;Acc:MGI:1328364]	8363.46	0.84644	0.0393206	21.5266	8.76659e-103	1.24721e-100	6019.41	5938.01	10940.3	10556.2
ENSMUSG00000059013	Sh2d3c	SH2 domain containing 3C [Source:MGI Symbol;Acc:MGI:1351631]	660.274	0.846378	0.108762	7.78193	7.14281e-15	1.00009e-13	497.808	445.8	864.801	832.686
ENSMUSG00000004661	Arid3b	AT rich interactive domain 3B (BRIGHT-like) [Source:MGI Symbol;Acc:MGI:1930768]	188.068	0.845459	0.203171	4.16132	3.16408e-05	0.000170598	151.12	117.68	253.97	229.501
ENSMUSG00000061718	Ppp1r1b	protein phosphatase 1, regulatory inhibitor subunit 1B [Source:MGI Symbol;Acc:MGI:94860]	126.895	0.843986	0.256066	3.29596	0.000980844	0.00396037	104.133	77.5305	184.291	141.625
ENSMUSG00000033590	Myo5c	myosin VC [Source:MGI Symbol;Acc:MGI:2442485]	215.099	0.843817	0.187041	4.51141	6.43991e-06	3.86176e-05	168.899	138.447	268.948	284.103
ENSMUSG00000037185	Krt80	keratin 80 [Source:MGI Symbol;Acc:MGI:1921377]	62.342	0.843767	0.350288	2.40878	0.0160059	0.0464594	39.3674	49.841	72.2838	87.8757
ENSMUSG00000016382	Pls3	plastin 3 (T-isoform) [Source:MGI Symbol;Acc:MGI:104807]	1231.16	0.843638	0.0848618	9.94131	2.75178e-23	6.1017e-22	822.906	940.058	1549.22	1612.48
ENSMUSG00000043895	S1pr2	sphingosine-1-phosphate receptor 2 [Source:MGI Symbol;Acc:MGI:99569]	205.829	0.842966	0.201055	4.19272	2.75634e-05	0.000150164	165.089	128.756	237.69	291.781
ENSMUSG00000071847	Apcdd1	adenomatosis polyposis coli down-regulated 1 [Source:MGI Symbol;Acc:MGI:3513977]	92.3331	0.842841	0.303671	2.77551	0.00551154	0.0184106	54.6064	77.5305	98.9833	138.212
ENSMUSG00000027111	Itga6	integrin alpha 6 [Source:MGI Symbol;Acc:MGI:96605]	1011.8	0.842722	0.088947	9.47443	2.68231e-21	5.47253e-20	695.915	753.154	1275.71	1322.4
ENSMUSG00000039308	Ndst2	N-deacetylase/N-sulfotransferase (heparan glucosaminyl) 2 [Source:MGI Symbol;Acc:MGI:97040]	342.525	0.841984	0.146273	5.75624	8.6006e-09	7.22042e-08	242.554	247.821	423.284	456.442
ENSMUSG00000029185	Fam114a1	family with sequence similarity 114, member A1 [Source:MGI Symbol;Acc:MGI:1915553]	687.313	0.841456	0.104165	8.07809	6.57891e-16	9.87675e-15	486.378	498.41	877.174	887.289
ENSMUSG00000066357	Wdr6	WD repeat domain 6 [Source:MGI Symbol;Acc:MGI:1930140]	252.452	0.840051	0.172296	4.87562	1.08466e-06	7.23039e-06	182.868	178.597	302.811	345.531
ENSMUSG00000036591	Arhgap21	Rho GTPase activating protein 21 [Source:MGI Symbol;Acc:MGI:1918685]	517.004	0.839424	0.118984	7.05491	1.72712e-12	2.04648e-11	377.165	364.117	665.532	661.201
ENSMUSG00000022053	Ebf2	early B cell factor 2 [Source:MGI Symbol;Acc:MGI:894332]	99.032	0.839239	0.27161	3.08986	0.00200249	0.00753574	67.3056	74.7616	124.38	129.681
ENSMUSG00000031166	Wdr13	WD repeat domain 13 [Source:MGI Symbol;Acc:MGI:1914661]	541.654	0.838006	0.118694	7.06022	1.66245e-12	1.97427e-11	386.055	391.806	724.141	664.613
ENSMUSG00000058881	Zfp516	zinc finger protein 516 [Source:MGI Symbol;Acc:MGI:2443957]	469.446	0.837607	0.130132	6.43661	1.22168e-10	1.23673e-09	304.78	369.654	598.458	604.892
ENSMUSG00000028874	Fgr	FGR proto-oncogene, Src family tyrosine kinase [Source:MGI Symbol;Acc:MGI:95527]	800.637	0.836724	0.0980594	8.53283	1.4281e-17	2.41025e-16	586.702	562.096	1003.51	1050.24
ENSMUSG00000018593	Sparc	secreted acidic cysteine rich glycoprotein [Source:MGI Symbol;Acc:MGI:98373]	46733.2	0.836587	0.0327494	25.5451	6.21699e-144	1.48076e-141	33963.9	33137.4	60519.8	59311.8
ENSMUSG00000027580	Helz2	helicase with zinc finger 2, transcriptional coactivator [Source:MGI Symbol;Acc:MGI:2385169]	452.671	0.836435	0.139133	6.01176	1.83516e-09	1.64698e-08	299.7	351.656	630.367	528.961
ENSMUSG00000024501	Dpysl3	dihydropyrimidinase-like 3 [Source:MGI Symbol;Acc:MGI:1349762]	1306.68	0.836133	0.0782148	10.6902	1.13108e-26	2.96741e-25	919.42	958.056	1700.95	1648.31
ENSMUSG00000030096	Slc6a6	solute carrier family 6 (neurotransmitter transporter, taurine), member 6 [Source:MGI Symbol;Acc:MGI:98488]	2494.11	0.836047	0.0649538	12.8714	6.51903e-38	2.37033e-36	1892.18	1689.06	3279.47	3115.75
ENSMUSG00000072915	Gm12258	predicted gene 12258 [Source:MGI Symbol;Acc:MGI:3651534]	70.4466	0.835756	0.329533	2.53618	0.0112068	0.0339568	41.9073	59.5324	92.4712	87.8757
ENSMUSG00000073530	Pappa2	pappalysin 2 [Source:MGI Symbol;Acc:MGI:3051647]	114.314	0.835515	0.272588	3.06512	0.00217586	0.00810045	99.0535	65.0703	163.453	129.681
ENSMUSG00000039087	Rreb1	ras responsive element binding protein 1 [Source:MGI Symbol;Acc:MGI:2443664]	438.289	0.834009	0.137612	6.06057	1.35638e-09	1.24094e-08	349.227	279.664	539.85	584.416
ENSMUSG00000032640	Chsy1	chondroitin sulfate synthase 1 [Source:MGI Symbol;Acc:MGI:2681120]	344.978	0.833579	0.150576	5.53592	3.09596e-08	2.47094e-07	248.904	246.436	407.655	476.918
ENSMUSG00000035632	Cnot3	CCR4-NOT transcription complex, subunit 3 [Source:MGI Symbol;Acc:MGI:2385261]	424.481	0.832924	0.1383	6.02258	1.71654e-09	1.54905e-08	297.161	314.275	587.388	499.1
ENSMUSG00000026705	Klhl20	kelch-like 20 [Source:MGI Symbol;Acc:MGI:2444855]	252.546	0.83256	0.172425	4.82853	1.37547e-06	9.05501e-06	193.027	170.29	340.581	306.285
ENSMUSG00000004768	Rab23	RAB23, member RAS oncogene family [Source:MGI Symbol;Acc:MGI:99833]	246.661	0.832235	0.177465	4.68959	2.73756e-06	1.7302e-05	196.837	157.83	330.812	301.166
ENSMUSG00000002845	Tmem39a	transmembrane protein 39a [Source:MGI Symbol;Acc:MGI:1915096]	343.554	0.832035	0.151145	5.5049	3.6938e-08	2.92715e-07	220.966	274.126	449.983	429.141
ENSMUSG00000020212	Mdm1	transformed mouse 3T3 cell double minute 1 [Source:MGI Symbol;Acc:MGI:96951]	132.736	0.831951	0.234049	3.5546	0.000378549	0.00167759	93.9739	96.9131	163.453	176.605
ENSMUSG00000004105	Angptl2	angiopoietin-like 2 [Source:MGI Symbol;Acc:MGI:1347002]	2067.21	0.831379	0.0646475	12.8602	7.54046e-38	2.73235e-36	1495.96	1480	2712.92	2579.96
ENSMUSG00000034109	Golim4	golgi integral membrane protein 4 [Source:MGI Symbol;Acc:MGI:1920374]	824.413	0.830865	0.0957083	8.68122	3.91545e-18	6.86515e-17	599.401	587.017	1046.49	1064.75
ENSMUSG00000020143	Dock2	dedicator of cyto-kinesis 2 [Source:MGI Symbol;Acc:MGI:2149010]	683.587	0.830717	0.104329	7.96244	1.68676e-15	2.46423e-14	496.538	487.335	870.011	880.463
ENSMUSG00000038349	Plcl1	phospholipase C-like 1 [Source:MGI Symbol;Acc:MGI:3036262]	139.119	0.830344	0.232556	3.57051	0.000356293	0.00158837	100.323	99.6821	162.801	193.668
ENSMUSG00000020902	Ntn1	netrin 1 [Source:MGI Symbol;Acc:MGI:105088]	1240.38	0.830242	0.0806007	10.3007	6.99609e-25	1.68718e-23	897.831	888.832	1630.62	1544.22
ENSMUSG00000025195	Dnmbp	dynamin binding protein [Source:MGI Symbol;Acc:MGI:1917352]	293.66	0.83004	0.158874	5.22452	1.7461e-07	1.2861e-06	201.917	221.516	392.026	359.181
ENSMUSG00000041729	Coro2b	coronin, actin binding protein, 2B [Source:MGI Symbol;Acc:MGI:2444283]	188.452	0.829663	0.204845	4.0502	5.11747e-05	0.00026739	130.801	141.216	267.646	214.144
ENSMUSG00000031561	Tenm3	teneurin transmembrane protein 3 [Source:MGI Symbol;Acc:MGI:1345183]	132.771	0.829601	0.245312	3.38182	0.000720079	0.00299475	111.753	78.915	159.545	180.87
ENSMUSG00000039286	Fndc3b	fibronectin type III domain containing 3B [Source:MGI Symbol;Acc:MGI:1919257]	902.695	0.829578	0.101344	8.18578	2.70549e-16	4.20154e-15	618.45	681.161	1075.79	1235.38
ENSMUSG00000036565	Ttyh3	tweety family member 3 [Source:MGI Symbol;Acc:MGI:1925589]	833.229	0.828703	0.0954979	8.67771	4.03823e-18	7.07458e-17	590.512	610.553	1079.05	1052.8
ENSMUSG00000074876	Spata5l1	spermatogenesis associated 5-like 1 [Source:MGI Symbol;Acc:MGI:3036261]	135.736	0.82815	0.238934	3.46601	0.000528239	0.00226443	99.0535	96.9131	193.408	153.569
ENSMUSG00000022620	Arsa	arylsulfatase A [Source:MGI Symbol;Acc:MGI:88077]	305.566	0.828137	0.154891	5.34658	8.96335e-08	6.83226e-07	208.266	232.592	399.189	382.217
ENSMUSG00000046169	Adamts6	a disintegrin-like and metallopeptidase (reprolysin type) with thrombospondin type 1 motif, 6 [Source:MGI Symbol;Acc:MGI:1347348]	193.49	0.827925	0.201822	4.10225	4.09145e-05	0.00021688	135.881	142.601	220.759	274.718
ENSMUSG00000037994	Slc9b2	solute carrier family 9, subfamily B (NHA2, cation proton antiporter 2), member 2 [Source:MGI Symbol;Acc:MGI:2140077]	155.127	0.827528	0.232413	3.56059	0.000370023	0.00164439	135.881	87.2218	198.618	198.787
ENSMUSG00000030789	Itgax	integrin alpha X [Source:MGI Symbol;Acc:MGI:96609]	152.731	0.827208	0.227193	3.64099	0.000271593	0.00124669	111.753	107.989	171.918	219.263
ENSMUSG00000035181	Heatr5a	HEAT repeat containing 5A [Source:MGI Symbol;Acc:MGI:2444133]	560.531	0.82693	0.12013	6.88364	5.83402e-12	6.64533e-11	440.661	366.885	722.187	712.39
ENSMUSG00000001802	Lrp3	low density lipoprotein receptor-related protein 3 [Source:MGI Symbol;Acc:MGI:3584516]	151.914	0.8269	0.222055	3.72386	0.000196201	0.00092506	120.642	98.2976	201.874	186.843
ENSMUSG00000031538	Plat	plasminogen activator, tissue [Source:MGI Symbol;Acc:MGI:97610]	223.375	0.826473	0.179941	4.59303	4.36851e-06	2.68106e-05	160.01	161.983	275.46	296.047
ENSMUSG00000073386	9830107B12Rik	RIKEN cDNA 9830107B12 gene [Source:MGI Symbol;Acc:MGI:3608415]	90.2352	0.826209	0.297468	2.77747	0.00547833	0.0183106	78.7349	51.2255	121.775	109.205
ENSMUSG00000062127	Cttnbp2nl	CTTNBP2 N-terminal like [Source:MGI Symbol;Acc:MGI:1933137]	189.069	0.824964	0.194527	4.24087	2.22654e-05	0.000122816	137.151	135.678	240.295	243.151
ENSMUSG00000027951	Adar	adenosine deaminase, RNA-specific [Source:MGI Symbol;Acc:MGI:1889575]	306.459	0.824869	0.152764	5.39963	6.6777e-08	5.15492e-07	222.236	220.131	395.282	388.189
ENSMUSG00000080316	Spaca6	sperm acrosome associated 6 [Source:MGI Symbol;Acc:MGI:1922452]	356.497	0.824825	0.143003	5.76789	8.02692e-09	6.76021e-08	252.714	261.665	441.517	470.092
ENSMUSG00000032198	Dock6	dedicator of cytokinesis 6 [Source:MGI Symbol;Acc:MGI:1914789]	563.303	0.82451	0.118541	6.95551	3.51282e-12	4.07357e-11	420.343	393.19	758.003	681.677
ENSMUSG00000069793	Slfn9	schlafen 9 [Source:MGI Symbol;Acc:MGI:2445121]	89.3464	0.824501	0.296257	2.78306	0.00538493	0.0180376	74.9251	53.9945	124.38	104.086
ENSMUSG00000061410	Zcchc14	zinc finger, CCHC domain containing 14 [Source:MGI Symbol;Acc:MGI:2159407]	733.551	0.82367	0.10631	7.74784	9.34722e-15	1.29844e-13	490.188	570.403	959.877	913.737
ENSMUSG00000028703	Lrrc41	leucine rich repeat containing 41 [Source:MGI Symbol;Acc:MGI:2441984]	164.076	0.823306	0.209117	3.93705	8.24879e-05	0.000415438	120.642	116.296	210.339	209.025
ENSMUSG00000022911	Arl13b	ADP-ribosylation factor-like 13B [Source:MGI Symbol;Acc:MGI:1915396]	141.343	0.822951	0.24452	3.36558	0.000763832	0.00315751	78.7349	125.987	182.338	178.311
ENSMUSG00000046280	She	src homology 2 domain-containing transforming protein E [Source:MGI Symbol;Acc:MGI:1099462]	98.3198	0.82252	0.272771	3.01543	0.00256616	0.00938209	66.0357	76.146	125.683	125.415
ENSMUSG00000035697	Arhgap45	Rho GTPase activating protein 45 [Source:MGI Symbol;Acc:MGI:1917969]	2562.98	0.821947	0.057586	14.2734	3.20659e-46	1.50384e-44	1870.59	1833.04	3275.56	3272.73
ENSMUSG00000024940	Ltbp3	latent transforming growth factor beta binding protein 3 [Source:MGI Symbol;Acc:MGI:1101355]	2722.08	0.821889	0.115185	7.13536	9.65352e-13	1.16801e-11	1819.79	2115.48	3590.75	3362.31
ENSMUSG00000036057	Ptpn23	protein tyrosine phosphatase, non-receptor type 23 [Source:MGI Symbol;Acc:MGI:2144837]	514.897	0.821447	0.119032	6.90109	5.16053e-12	5.90355e-11	373.356	371.039	664.23	650.963
ENSMUSG00000095351	Igkv3-2	immunoglobulin kappa variable 3-2 [Source:MGI Symbol;Acc:MGI:1330850]	126.928	0.821303	0.270158	3.04008	0.00236513	0.00872688	107.943	74.7616	132.195	192.815
ENSMUSG00000056919	Cep162	centrosomal protein 162 [Source:MGI Symbol;Acc:MGI:1925343]	106.575	0.821082	0.263196	3.11966	0.00181061	0.00688206	69.8454	84.4529	138.056	133.946
ENSMUSG00000026924	Sec16a	SEC16 homolog A, endoplasmic reticulum export factor [Source:MGI Symbol;Acc:MGI:2139207]	734.595	0.820638	0.103028	7.96519	1.64969e-15	2.41173e-14	546.064	516.409	968.994	906.911
ENSMUSG00000012017	Scarf2	scavenger receptor class F, member 2 [Source:MGI Symbol;Acc:MGI:1858430]	919.412	0.820521	0.0913217	8.98495	2.58856e-19	4.82607e-18	648.928	681.161	1181.29	1166.27
ENSMUSG00000034435	Tmem30b	transmembrane protein 30B [Source:MGI Symbol;Acc:MGI:2442082]	114.359	0.820299	0.251868	3.25687	0.00112649	0.00449282	86.3544	78.915	144.568	147.597
ENSMUSG00000029822	Osbpl3	oxysterol binding protein-like 3 [Source:MGI Symbol;Acc:MGI:1918970]	210.191	0.819847	0.186207	4.40288	1.06822e-05	6.18689e-05	142.231	161.983	264.39	272.159
ENSMUSG00000053617	Sh3pxd2a	SH3 and PX domains 2A [Source:MGI Symbol;Acc:MGI:1298393]	1607.79	0.819721	0.0720473	11.3775	5.41088e-30	1.60195e-28	1203.88	1121.42	2072.79	2033.09
ENSMUSG00000070315	4930581F22Rik	RIKEN cDNA 4930581F22 gene [Source:MGI Symbol;Acc:MGI:1926184]	118.36	0.819702	0.27015	3.03425	0.00241136	0.00888201	93.9739	77.5305	179.082	122.855
ENSMUSG00000021692	Dimt1	DIM1 dimethyladenosine transferase 1-like (S. cerevisiae) [Source:MGI Symbol;Acc:MGI:1913504]	67.9282	0.819332	0.32903	2.49014	0.0127693	0.0381388	45.717	52.61	84.6567	88.7289
ENSMUSG00000021910	Nisch	nischarin [Source:MGI Symbol;Acc:MGI:1928323]	3023.34	0.818455	0.0621047	13.1786	1.16491e-39	4.51442e-38	2067.43	2312.07	3982.12	3731.73
ENSMUSG00000039476	Prrx2	paired related homeobox 2 [Source:MGI Symbol;Acc:MGI:98218]	225.339	0.817843	0.185215	4.41564	1.00711e-05	5.86503e-05	181.598	143.985	275.46	300.313
ENSMUSG00000029298	Gbp9	guanylate-binding protein 9 [Source:MGI Symbol;Acc:MGI:3605620]	134.295	0.817807	0.24896	3.2849	0.0010202	0.00410207	107.943	85.8374	147.172	196.227
ENSMUSG00000075122	Cd80	CD80 antigen [Source:MGI Symbol;Acc:MGI:101775]	105.417	0.817743	0.269684	3.03223	0.00242758	0.00892935	76.195	76.146	119.171	150.157
ENSMUSG00000022621	Rabl2	RAB, member RAS oncogene family-like 2 [Source:MGI Symbol;Acc:MGI:1915958]	88.925	0.817725	0.303285	2.69622	0.00701305	0.0226516	55.8764	73.3771	130.892	95.5542
ENSMUSG00000031616	Ednra	endothelin receptor type A [Source:MGI Symbol;Acc:MGI:105923]	178.625	0.8176	0.21184	3.85952	0.000113608	0.000558504	148.58	109.373	214.247	242.298
ENSMUSG00000060470	Adgrg3	adhesion G protein-coupled receptor G3 [Source:MGI Symbol;Acc:MGI:1859670]	538.78	0.817353	0.121569	6.72334	1.77608e-11	1.9258e-10	417.803	361.348	663.579	712.39
ENSMUSG00000001065	Zfp276	zinc finger protein (C2H2 type) 276 [Source:MGI Symbol;Acc:MGI:1888495]	173.326	0.817192	0.216509	3.7744	0.000160392	0.000767837	128.262	123.218	250.714	191.108
ENSMUSG00000031642	Sh3rf1	SH3 domain containing ring finger 1 [Source:MGI Symbol;Acc:MGI:1913066]	128.955	0.816868	0.239447	3.41148	0.000646119	0.00272241	90.1641	96.9131	175.174	153.569
ENSMUSG00000030468	Siglecg	sialic acid binding Ig-like lectin G [Source:MGI Symbol;Acc:MGI:2443630]	145.922	0.816672	0.224155	3.64334	0.000269124	0.00123643	114.293	96.9131	188.198	184.283
ENSMUSG00000027188	Pamr1	peptidase domain containing associated with muscle regeneration 1 [Source:MGI Symbol;Acc:MGI:2445082]	730.555	0.81597	0.102295	7.97665	1.50362e-15	2.20274e-14	509.237	549.636	921.456	941.891
ENSMUSG00000072812	Ahnak2	AHNAK nucleoprotein 2 [Source:MGI Symbol;Acc:MGI:2144831]	620.575	0.815538	0.110828	7.35857	1.8589e-13	2.36809e-12	427.962	472.105	799.029	783.203
ENSMUSG00000034312	Iqsec1	IQ motif and Sec7 domain 1 [Source:MGI Symbol;Acc:MGI:1196356]	979.709	0.815457	0.0954002	8.54775	1.2551e-17	2.13185e-16	761.95	657.625	1294.6	1204.66
ENSMUSG00000027684	Mecom	MDS1 and EVI1 complex locus [Source:MGI Symbol;Acc:MGI:95457]	105.355	0.814758	0.272522	2.9897	0.00279251	0.0101177	87.6243	65.0703	145.87	122.855
ENSMUSG00000039086	Ss18l1	SS18, nBAF chromatin remodeling complex subunit like 1 [Source:MGI Symbol;Acc:MGI:2444061]	79.5795	0.814573	0.303435	2.6845	0.00726376	0.0232859	57.1463	58.1479	96.3784	106.645
ENSMUSG00000047712	Ust	uronyl-2-sulfotransferase [Source:MGI Symbol;Acc:MGI:2442406]	169.84	0.814203	0.218919	3.71919	0.000199861	0.000941059	139.691	106.604	237.69	195.374
ENSMUSG00000052688	Rab7b	RAB7B, member RAS oncogene family [Source:MGI Symbol;Acc:MGI:2442295]	248.805	0.813439	0.171571	4.74112	2.12537e-06	1.36478e-05	193.027	167.521	313.881	320.789
ENSMUSG00000027848	Olfml3	olfactomedin-like 3 [Source:MGI Symbol;Acc:MGI:1914877]	1431.42	0.812984	0.0760054	10.6964	1.05803e-26	2.80002e-25	1078.16	998.205	1844.87	1804.44
ENSMUSG00000030322	Mbd4	methyl-CpG binding domain protein 4 [Source:MGI Symbol;Acc:MGI:1333850]	71.8533	0.812751	0.337275	2.40976	0.0159631	0.0463542	38.0975	66.4547	89.8664	92.9947
ENSMUSG00000066191	Anks6	ankyrin repeat and sterile alpha motif domain containing 6 [Source:MGI Symbol;Acc:MGI:1922941]	79.4296	0.812428	0.307074	2.64571	0.00815193	0.0257764	54.6064	60.9168	110.054	92.1415
ENSMUSG00000020264	Slc36a2	solute carrier family 36 (proton/amino acid symporter), member 2 [Source:MGI Symbol;Acc:MGI:1891430]	205.56	0.812109	0.21126	3.84411	0.00012099	0.000592318	177.788	120.449	291.089	232.913
ENSMUSG00000052316	Lrrc15	leucine rich repeat containing 15 [Source:MGI Symbol;Acc:MGI:1921738]	488.396	0.811899	0.121902	6.66025	2.73357e-11	2.93101e-10	350.497	358.579	622.553	621.955
ENSMUSG00000022836	Mylk	myosin, light polypeptide kinase [Source:MGI Symbol;Acc:MGI:894806]	948.888	0.811676	0.0903535	8.98333	2.6269e-19	4.89324e-18	711.154	665.932	1211.24	1207.22
ENSMUSG00000037235	Mxd4	Max dimerization protein 4 [Source:MGI Symbol;Acc:MGI:104991]	1205.05	0.811399	0.0827792	9.80197	1.10414e-22	2.39077e-21	850.845	898.523	1487.35	1583.47
ENSMUSG00000012819	Cdh23	cadherin 23 (otocadherin) [Source:MGI Symbol;Acc:MGI:1890219]	135.447	0.811149	0.23343	3.47491	0.000511029	0.00219732	90.1641	106.604	166.709	178.311
ENSMUSG00000042807	Hecw2	HECT, C2 and WW domain containing E3 ubiquitin protein ligase 2 [Source:MGI Symbol;Acc:MGI:2685817]	68.4921	0.811136	0.326295	2.48589	0.0129227	0.038528	48.2569	51.2255	86.6104	87.8757
ENSMUSG00000001089	Luzp1	leucine zipper protein 1 [Source:MGI Symbol;Acc:MGI:107629]	406.086	0.811116	0.134368	6.03653	1.57461e-09	1.42766e-08	297.161	292.124	500.126	534.933
ENSMUSG00000043065	Spice1	spindle and centriole associated protein 1 [Source:MGI Symbol;Acc:MGI:1196252]	145.488	0.810989	0.251152	3.22908	0.00124188	0.00490141	76.195	135.678	184.942	185.136
ENSMUSG00000002032	Tmem25	transmembrane protein 25 [Source:MGI Symbol;Acc:MGI:1918937]	85.1716	0.810885	0.30415	2.66607	0.00767446	0.0244453	74.9251	48.4566	108.1	109.205
ENSMUSG00000032925	Itgbl1	integrin, beta-like 1 [Source:MGI Symbol;Acc:MGI:2443439]	708.354	0.810537	0.102717	7.89098	2.99827e-15	4.31775e-14	523.206	505.333	895.408	909.471
ENSMUSG00000040479	Dgkz	diacylglycerol kinase zeta [Source:MGI Symbol;Acc:MGI:1278339]	1955.66	0.810392	0.0656329	12.3473	5.03509e-35	1.72151e-33	1418.5	1423.24	2544.26	2436.63
ENSMUSG00000051022	Hs3st1	heparan sulfate (glucosamine) 3-O-sulfotransferase 1 [Source:MGI Symbol;Acc:MGI:1201606]	66.7967	0.810345	0.332856	2.43452	0.0149114	0.0437135	44.4471	52.61	81.4007	88.7289
ENSMUSG00000032419	Tbx18	T-box18 [Source:MGI Symbol;Acc:MGI:1923615]	179.218	0.810156	0.204595	3.9598	7.5013e-05	0.000381417	116.832	143.985	235.085	220.969
ENSMUSG00000020261	Slc36a1	solute carrier family 36 (proton/amino acid symporter), member 1 [Source:MGI Symbol;Acc:MGI:2445299]	450.611	0.810094	0.126832	6.38715	1.69008e-10	1.68992e-09	326.369	328.12	565.247	582.71
ENSMUSG00000042349	Ikbke	inhibitor of kappaB kinase epsilon [Source:MGI Symbol;Acc:MGI:1929612]	344.367	0.809817	0.147606	5.48633	4.10368e-08	3.23262e-07	248.904	251.974	463.658	412.93
ENSMUSG00000040612	Ildr2	immunoglobulin-like domain containing receptor 2 [Source:MGI Symbol;Acc:MGI:1196370]	191.983	0.809182	0.196402	4.12004	3.78815e-05	0.000201965	129.532	149.523	233.783	255.095
ENSMUSG00000032400	Zwilch	zwilch kinetochore protein [Source:MGI Symbol;Acc:MGI:1915264]	66.5496	0.809076	0.335618	2.41071	0.0159217	0.0462496	45.717	51.2255	92.4712	76.7846
ENSMUSG00000032420	Nt5e	5' nucleotidase, ecto [Source:MGI Symbol;Acc:MGI:99782]	966.328	0.808745	0.177588	4.55405	5.26228e-06	3.2027e-05	614.64	790.534	1203.43	1256.71
ENSMUSG00000095589	Ighv1-55	immunoglobulin heavy variable 1-55 [Source:MGI Symbol;Acc:MGI:4439716]	105.797	0.808456	0.283187	2.85485	0.00430572	0.014804	96.5137	56.7634	128.288	141.625
ENSMUSG00000040690	Col16a1	collagen, type XVI, alpha 1 [Source:MGI Symbol;Acc:MGI:1095396]	1798.08	0.807863	0.0675455	11.9603	5.73634e-33	1.85364e-31	1334.68	1279.25	2274.01	2304.39
ENSMUSG00000048388	Fam171b	family with sequence similarity 171, member B [Source:MGI Symbol;Acc:MGI:2444579]	126.288	0.807387	0.245599	3.28742	0.00101109	0.00406933	78.7349	105.22	158.243	162.954
ENSMUSG00000052488	Cherp	calcium homeostasis endoplasmic reticulum protein [Source:MGI Symbol;Acc:MGI:106417]	500.96	0.806943	0.28597	2.82178	0.00477585	0.0162085	424.152	304.584	713.721	561.381
ENSMUSG00000046574	Prr12	proline rich 12 [Source:MGI Symbol;Acc:MGI:2679002]	399.431	0.806162	0.147994	5.44727	5.11481e-08	3.99204e-07	326.369	254.743	543.106	473.505
ENSMUSG00000053293	Pom121	nuclear pore membrane protein 121 [Source:MGI Symbol;Acc:MGI:2137624]	328.308	0.805729	0.152566	5.28119	1.28349e-07	9.60711e-07	251.444	225.669	393.328	442.791
ENSMUSG00000005102	Eif2ak4	eukaryotic translation initiation factor 2 alpha kinase 4 [Source:MGI Symbol;Acc:MGI:1353427]	185.02	0.805615	0.201603	3.99605	6.44078e-05	0.000330986	149.85	119.065	233.132	238.032
ENSMUSG00000022197	Pdzd2	PDZ domain containing 2 [Source:MGI Symbol;Acc:MGI:1922394]	330.816	0.804544	0.147388	5.45869	4.79669e-08	3.75481e-07	245.094	236.745	428.493	412.93
ENSMUSG00000074829	2010315B03Rik	RIKEN cDNA 2010315B03 gene [Source:MGI Symbol;Acc:MGI:1919321]	132.97	0.802842	0.240442	3.33903	0.000840713	0.00344243	111.753	81.6839	168.662	169.779
ENSMUSG00000095123	Gm21781	predicted gene, 21781 [Source:MGI Symbol;Acc:MGI:5433945]	168.532	0.802755	0.210505	3.81347	0.000137028	0.000663785	130.801	114.911	227.922	200.493
ENSMUSG00000034205	Loxl2	lysyl oxidase-like 2 [Source:MGI Symbol;Acc:MGI:2137913]	998.135	0.802206	0.0970197	8.26848	1.35676e-16	2.14152e-15	656.547	800.226	1284.18	1251.59
ENSMUSG00000029345	Tfip11	tuftelin interacting protein 11 [Source:MGI Symbol;Acc:MGI:1930075]	272.359	0.801984	0.161952	4.95199	7.34595e-07	5.01028e-06	203.187	193.826	347.744	344.678
ENSMUSG00000059456	Ptk2b	PTK2 protein tyrosine kinase 2 beta [Source:MGI Symbol;Acc:MGI:104908]	791.508	0.801847	0.102844	7.79677	6.3512e-15	8.92199e-14	619.72	533.022	982.669	1030.62
ENSMUSG00000052062	Pard3b	par-3 family cell polarity regulator beta [Source:MGI Symbol;Acc:MGI:1919301]	187.227	0.801758	0.20423	3.92575	8.64593e-05	0.000434304	128.262	145.37	261.133	214.144
ENSMUSG00000004530	Coro1c	coronin, actin binding protein 1C [Source:MGI Symbol;Acc:MGI:1345964]	843.243	0.801454	0.0944632	8.48429	2.17039e-17	3.61414e-16	608.29	621.629	1073.19	1069.87
ENSMUSG00000099083	Atf7	activating transcription factor 7 [Source:MGI Symbol;Acc:MGI:2443472]	743.41	0.801045	0.10067	7.95715	1.76053e-15	2.56492e-14	535.905	548.252	927.968	961.514
ENSMUSG00000062157	Ifnlr1	interferon lambda receptor 1 [Source:MGI Symbol;Acc:MGI:2429859]	146.491	0.800993	0.224182	3.57296	0.000352972	0.00157523	104.133	109.373	174.523	197.934
ENSMUSG00000024887	Asah2	N-acylsphingosine amidohydrolase 2 [Source:MGI Symbol;Acc:MGI:1859310]	116.218	0.800268	0.250423	3.19567	0.00139507	0.00543616	82.5446	87.2218	154.336	140.772
ENSMUSG00000046516	Cox17	cytochrome c oxidase assembly protein 17, copper chaperone [Source:MGI Symbol;Acc:MGI:1333806]	81.1792	0.800026	0.306616	2.60921	0.00907518	0.0283155	49.5268	69.2237	106.147	99.82
ENSMUSG00000022489	Pde1b	phosphodiesterase 1B, Ca2+-calmodulin dependent [Source:MGI Symbol;Acc:MGI:97523]	330.489	0.799818	0.147759	5.41299	6.19813e-08	4.80044e-07	236.205	246.436	429.796	409.518
ENSMUSG00000006498	Ptbp1	polypyrimidine tract binding protein 1 [Source:MGI Symbol;Acc:MGI:97791]	995.466	0.799142	0.235957	3.38682	0.00070709	0.00294825	613.37	840.375	1322.6	1205.52
ENSMUSG00000034488	Edil3	EGF-like repeats and discoidin I-like domains 3 [Source:MGI Symbol;Acc:MGI:1329025]	331.143	0.798427	0.150268	5.31337	1.07618e-07	8.12711e-07	257.793	225.669	435.005	406.105
ENSMUSG00000000290	Itgb2	integrin beta 2 [Source:MGI Symbol;Acc:MGI:96611]	2572.97	0.798326	0.061074	13.0714	4.79474e-39	1.82149e-37	1906.15	1852.43	3381.71	3151.58
ENSMUSG00000039765	Cc2d2a	coiled-coil and C2 domain containing 2A [Source:MGI Symbol;Acc:MGI:1924487]	247.686	0.797154	0.173332	4.59901	4.24506e-06	2.60854e-05	194.297	167.521	326.905	302.019
ENSMUSG00000021388	Aspn	asporin [Source:MGI Symbol;Acc:MGI:1913945]	3018.76	0.796416	0.0593033	13.4295	4.05916e-41	1.64524e-39	2091.55	2321.76	3767.88	3893.83
ENSMUSG00000020758	Itgb4	integrin beta 4 [Source:MGI Symbol;Acc:MGI:96613]	180.722	0.79635	0.204059	3.90254	9.5187e-05	0.000474659	139.691	124.603	246.156	212.437
ENSMUSG00000053460	Ggcx	gamma-glutamyl carboxylase [Source:MGI Symbol;Acc:MGI:1927655]	321.337	0.796299	0.166849	4.77257	1.81886e-06	1.17693e-05	270.492	197.98	378.35	438.525
ENSMUSG00000047810	Ccdc88b	coiled-coil domain containing 88B [Source:MGI Symbol;Acc:MGI:1925567]	632.09	0.796106	0.113826	6.99404	2.67073e-12	3.13305e-11	483.838	438.878	759.306	846.337
ENSMUSG00000026925	Inpp5e	inositol polyphosphate-5-phosphatase E [Source:MGI Symbol;Acc:MGI:1927753]	204.99	0.795721	0.194992	4.08079	4.48837e-05	0.00023656	168.899	130.141	248.761	272.159
ENSMUSG00000032058	Ppp2r1b	protein phosphatase 2, regulatory subunit A, beta [Source:MGI Symbol;Acc:MGI:1920949]	372.705	0.795315	0.139051	5.71958	1.06788e-08	8.89465e-08	264.143	281.048	472.124	473.505
ENSMUSG00000030516	Tjp1	tight junction protein 1 [Source:MGI Symbol;Acc:MGI:98759]	449.416	0.795048	0.128366	6.19362	5.87981e-10	5.59677e-09	320.019	337.812	588.69	551.143
ENSMUSG00000039706	Ldb2	LIM domain binding 2 [Source:MGI Symbol;Acc:MGI:894670]	122.14	0.795006	0.243165	3.26941	0.00107771	0.00431042	91.434	87.2218	158.894	151.01
ENSMUSG00000041187	Prkd2	protein kinase D2 [Source:MGI Symbol;Acc:MGI:2141917]	411.293	0.794336	0.134222	5.91807	3.25736e-09	2.85211e-08	312.4	289.355	539.198	504.219
ENSMUSG00000016918	Sulf1	sulfatase 1 [Source:MGI Symbol;Acc:MGI:2138563]	968.715	0.794219	0.0941109	8.43918	3.19564e-17	5.25126e-16	659.087	758.692	1199.52	1257.56
ENSMUSG00000018068	Ints2	integrator complex subunit 2 [Source:MGI Symbol;Acc:MGI:1917672]	114.672	0.794136	0.253058	3.13816	0.00170011	0.0065017	91.434	76.146	145.219	145.891
ENSMUSG00000021294	Kif26a	kinesin family member 26A [Source:MGI Symbol;Acc:MGI:2447072]	72.2683	0.793774	0.317978	2.49632	0.0125491	0.0375623	55.8764	49.841	93.7736	89.582
ENSMUSG00000040987	Mill2	MHC I like leukocyte 2 [Source:MGI Symbol;Acc:MGI:2179989]	248.974	0.793749	0.169131	4.6931	2.69096e-06	1.70227e-05	182.868	181.366	312.579	319.083
ENSMUSG00000024818	Slc25a45	solute carrier family 25, member 45 [Source:MGI Symbol;Acc:MGI:2147731]	273.728	0.793716	0.174383	4.55158	5.32457e-06	3.23689e-05	227.315	173.059	371.187	323.348
ENSMUSG00000027996	Sfrp2	secreted frizzled-related protein 2 [Source:MGI Symbol;Acc:MGI:108078]	426.591	0.792898	0.135813	5.83816	5.27802e-09	4.54072e-08	281.922	343.349	547.013	534.08
ENSMUSG00000041530	Ago1	argonaute RISC catalytic subunit 1 [Source:MGI Symbol;Acc:MGI:2446630]	423.687	0.792869	0.143366	5.53037	3.19554e-08	2.54658e-07	265.413	355.81	541.152	532.373
ENSMUSG00000033102	Cdc14b	CDC14 cell division cycle 14B [Source:MGI Symbol;Acc:MGI:2441808]	162.559	0.792734	0.214515	3.69547	0.000219479	0.00102501	129.532	107.989	196.013	216.703
ENSMUSG00000021319	Sfrp4	secreted frizzled-related protein 4 [Source:MGI Symbol;Acc:MGI:892010]	1453.78	0.792694	0.0756523	10.4781	1.08884e-25	2.73475e-24	1057.84	1071.58	1900.87	1784.82
ENSMUSG00000020785	Camkk1	calcium/calmodulin-dependent protein kinase kinase 1, alpha [Source:MGI Symbol;Acc:MGI:1891766]	226.076	0.792257	0.19098	4.14838	3.3483e-05	0.000179917	176.518	153.677	253.319	320.789
ENSMUSG00000019846	Lama4	laminin, alpha 4 [Source:MGI Symbol;Acc:MGI:109321]	673.986	0.792025	0.107448	7.37122	1.69069e-13	2.1629e-12	481.299	505.333	821.17	888.142
ENSMUSG00000064128	Cenpj	centromere protein J [Source:MGI Symbol;Acc:MGI:2684927]	88.5277	0.791981	0.294862	2.68594	0.00723265	0.0232229	71.1154	58.1479	100.286	124.562
ENSMUSG00000005417	Mprip	myosin phosphatase Rho interacting protein [Source:MGI Symbol;Acc:MGI:1349438]	1720.65	0.791906	0.0711984	11.1225	9.74714e-29	2.75493e-27	1200.07	1320.79	2166.56	2195.19
ENSMUSG00000027223	Mapk8ip1	mitogen-activated protein kinase 8 interacting protein 1 [Source:MGI Symbol;Acc:MGI:1309464]	97.0877	0.791867	0.284049	2.78778	0.00530706	0.0178089	60.956	81.6839	134.8	110.911
ENSMUSG00000014329	Bicc1	BicC family RNA binding protein 1 [Source:MGI Symbol;Acc:MGI:1933388]	442.796	0.791713	0.128032	6.1837	6.26158e-10	5.93353e-09	333.988	314.275	560.688	562.234
ENSMUSG00000003119	Cdk12	cyclin-dependent kinase 12 [Source:MGI Symbol;Acc:MGI:1098802]	286.523	0.791518	0.157856	5.01419	5.32569e-07	3.70752e-06	214.616	204.902	361.419	365.153
ENSMUSG00000043336	Filip1l	filamin A interacting protein 1-like [Source:MGI Symbol;Acc:MGI:1925999]	525.522	0.790746	0.124961	6.32793	2.48471e-10	2.45781e-09	410.183	358.579	627.762	705.565
ENSMUSG00000030109	Slc6a12	solute carrier family 6 (neurotransmitter transporter, betaine/GABA), member 12 [Source:MGI Symbol;Acc:MGI:95628]	91.3826	0.790564	0.281557	2.80783	0.00498763	0.0168437	64.7658	69.2237	117.217	114.324
ENSMUSG00000022098	Bmp1	bone morphogenetic protein 1 [Source:MGI Symbol;Acc:MGI:88176]	2451.33	0.789655	0.0602569	13.1048	3.09025e-39	1.18031e-37	1752.49	1842.73	3158.35	3051.76
ENSMUSG00000062563	Cys1	cystin 1 [Source:MGI Symbol;Acc:MGI:2177632]	313.72	0.789283	0.166348	4.74477	2.08744e-06	1.3413e-05	256.523	203.518	435.657	359.181
ENSMUSG00000025092	Hspa12a	heat shock protein 12A [Source:MGI Symbol;Acc:MGI:1920692]	151.944	0.789254	0.217317	3.63182	0.000281434	0.00128602	107.943	114.911	192.106	192.815
ENSMUSG00000032717	Mdfi	MyoD family inhibitor [Source:MGI Symbol;Acc:MGI:107687]	140.637	0.789142	0.228731	3.45009	0.00056041	0.00238881	111.753	94.1442	173.221	183.43
ENSMUSG00000043017	Ptgir	prostaglandin I receptor (IP) [Source:MGI Symbol;Acc:MGI:99535]	222.227	0.788957	0.180235	4.37738	1.20116e-05	6.90219e-05	166.359	159.214	271.553	291.781
ENSMUSG00000031453	Rasa3	RAS p21 protein activator 3 [Source:MGI Symbol;Acc:MGI:1197013]	1788.53	0.788642	0.0684099	11.5282	9.51277e-31	2.88074e-29	1353.73	1268.18	2255.13	2277.09
ENSMUSG00000030243	Recql	RecQ protein-like [Source:MGI Symbol;Acc:MGI:103021]	158.815	0.788024	0.220057	3.581	0.000342286	0.00153367	100.323	132.909	194.71	207.318
ENSMUSG00000074361	C5ar2	complement component 5a receptor 2 [Source:MGI Symbol;Acc:MGI:2442013]	116.464	0.787483	0.254963	3.08862	0.00201089	0.00756377	81.2747	89.9908	161.499	133.093
ENSMUSG00000044350	Lacc1	laccase domain containing 1 [Source:MGI Symbol;Acc:MGI:2445077]	112.849	0.787346	0.270721	2.90833	0.0036336	0.0127715	63.4959	102.451	138.707	146.744
ENSMUSG00000033902	Mapkbp1	mitogen-activated protein kinase binding protein 1 [Source:MGI Symbol;Acc:MGI:1347004]	249.867	0.787169	0.169114	4.65466	3.24512e-06	2.02741e-05	185.408	181.366	322.998	309.698
ENSMUSG00000017670	Elmo2	engulfment and cell motility 2 [Source:MGI Symbol;Acc:MGI:2153045]	565.417	0.787062	0.114505	6.87358	6.26093e-12	7.10869e-11	422.882	407.035	731.304	700.446
ENSMUSG00000025278	Flnb	filamin, beta [Source:MGI Symbol;Acc:MGI:2446089]	716.272	0.786848	0.10863	7.24336	4.37711e-13	5.41658e-12	565.113	485.95	942.946	871.079
ENSMUSG00000044103	Il1f9	interleukin 1 family, member 9 [Source:MGI Symbol;Acc:MGI:2449929]	234.425	0.784266	0.179593	4.36691	1.26019e-05	7.21404e-05	190.488	153.677	303.462	290.075
ENSMUSG00000028766	Alpl	alkaline phosphatase, liver/bone/kidney [Source:MGI Symbol;Acc:MGI:87983]	1901.15	0.7833	0.0684982	11.4353	2.78431e-30	8.32467e-29	1335.95	1460.62	2441.37	2366.67
ENSMUSG00000031833	Mast3	microtubule associated serine/threonine kinase 3 [Source:MGI Symbol;Acc:MGI:2683541]	646.577	0.783259	0.108195	7.23932	4.50952e-13	5.57718e-12	459.71	491.488	834.846	800.266
ENSMUSG00000040857	Erf	Ets2 repressor factor [Source:MGI Symbol;Acc:MGI:109637]	413.552	0.782486	0.138877	5.63437	1.75702e-08	1.43916e-07	292.081	317.044	561.339	483.743
ENSMUSG00000025007	Aldh18a1	aldehyde dehydrogenase 18 family, member A1 [Source:MGI Symbol;Acc:MGI:1888908]	336.083	0.782417	0.146849	5.32803	9.92837e-08	7.52455e-07	241.284	253.359	437.61	412.077
ENSMUSG00000003847	Nfat5	nuclear factor of activated T cells 5 [Source:MGI Symbol;Acc:MGI:1859333]	983.609	0.781856	0.0887762	8.80704	1.28497e-18	2.30446e-17	703.534	743.462	1228.17	1259.27
ENSMUSG00000060224	Pyroxd2	pyridine nucleotide-disulphide oxidoreductase domain 2 [Source:MGI Symbol;Acc:MGI:1921830]	159.876	0.78184	0.214572	3.64372	0.000268722	0.00123485	106.673	128.756	201.874	202.199
ENSMUSG00000073423	Zfp414	zinc finger protein 414 [Source:MGI Symbol;Acc:MGI:1915641]	122.493	0.781678	0.262022	2.98325	0.00285205	0.0102889	68.5755	112.142	158.243	151.01
ENSMUSG00000024769	Cdc42bpg	CDC42 binding protein kinase gamma (DMPK-like) [Source:MGI Symbol;Acc:MGI:2652845]	359.656	0.781629	0.144836	5.39665	6.78975e-08	5.23759e-07	250.174	279.664	475.38	433.406
ENSMUSG00000057766	Ankrd29	ankyrin repeat domain 29 [Source:MGI Symbol;Acc:MGI:2687055]	177.04	0.781163	0.201781	3.87134	0.000108238	0.000534333	137.151	123.218	225.968	221.822
ENSMUSG00000028339	Col15a1	collagen, type XV, alpha 1 [Source:MGI Symbol;Acc:MGI:88449]	893.283	0.781092	0.0978791	7.98016	1.46138e-15	2.14383e-14	706.074	607.784	1157.84	1101.43
ENSMUSG00000040249	Lrp1	low density lipoprotein receptor-related protein 1 [Source:MGI Symbol;Acc:MGI:96828]	7177.5	0.780196	0.0423051	18.4421	6.03401e-76	5.28549e-74	5417.47	5147.47	9215.86	8929.2
ENSMUSG00000044534	Ackr2	atypical chemokine receptor 2 [Source:MGI Symbol;Acc:MGI:1891697]	195.63	0.779842	0.194124	4.01723	5.88853e-05	0.000304674	152.39	135.678	259.831	234.62
ENSMUSG00000022324	Matn2	matrilin 2 [Source:MGI Symbol;Acc:MGI:109613]	553.434	0.779747	0.114748	6.79531	1.08083e-11	1.19892e-10	406.374	408.42	696.79	702.152
ENSMUSG00000045767	B230219D22Rik	RIKEN cDNA B230219D22 gene [Source:MGI Symbol;Acc:MGI:1925771]	761.783	0.7794	0.0998851	7.80296	6.04707e-15	8.51733e-14	542.255	580.094	970.948	953.835
ENSMUSG00000024174	Pot1b	protection of telomeres 1B [Source:MGI Symbol;Acc:MGI:1920086]	161.623	0.779324	0.21461	3.63135	0.000281937	0.00128804	106.673	131.525	199.269	209.025
ENSMUSG00000031557	Plekha2	pleckstrin homology domain-containing, family A (phosphoinositide binding specific) member 2 [Source:MGI Symbol;Acc:MGI:1928144]	381.013	0.779016	0.142495	5.46698	4.57777e-08	3.59539e-07	304.78	256.128	498.172	464.973
ENSMUSG00000026365	Cfh	complement component factor h [Source:MGI Symbol;Acc:MGI:88385]	2831.14	0.778773	0.056769	13.7183	7.89245e-43	3.3394e-41	2043.3	2126.55	3510	3644.71
ENSMUSG00000063388	BC023105	cDNA sequence BC023105 [Source:MGI Symbol;Acc:MGI:2384767]	558.151	0.778192	0.118703	6.5558	5.53451e-11	5.7879e-10	426.692	395.959	741.072	668.879
ENSMUSG00000038354	Ankrd35	ankyrin repeat domain 35 [Source:MGI Symbol;Acc:MGI:2442590]	150.679	0.778107	0.222064	3.50398	0.00045836	0.00198983	101.593	120.449	181.035	199.64
ENSMUSG00000030077	Chl1	cell adhesion molecule L1-like [Source:MGI Symbol;Acc:MGI:1098266]	98.3487	0.778046	0.275657	2.82252	0.00476478	0.0161837	67.3056	77.5305	114.612	133.946
ENSMUSG00000030177	Ccdc77	coiled-coil domain containing 77 [Source:MGI Symbol;Acc:MGI:1914450]	99.1467	0.777658	0.282338	2.75435	0.00588086	0.0194907	83.8145	62.3013	138.707	111.764
ENSMUSG00000026803	Ttf1	transcription termination factor, RNA polymerase I [Source:MGI Symbol;Acc:MGI:105044]	226.01	0.77755	0.192229	4.04491	5.23438e-05	0.000273027	167.629	164.752	247.458	324.202
ENSMUSG00000082319	Actr3-ps	actin related protein 3, pseudogene [Source:MGI Symbol;Acc:MGI:3648640]	88.726	0.777233	0.299789	2.5926	0.00952527	0.02952	74.9251	55.3789	98.3321	126.268
ENSMUSG00000047434	Xxylt1	xyloside xylosyltransferase 1 [Source:MGI Symbol;Acc:MGI:2146443]	161.037	0.777184	0.213717	3.6365	0.000276364	0.00126613	111.753	125.987	213.595	192.815
ENSMUSG00000039158	Akna	AT-hook transcription factor [Source:MGI Symbol;Acc:MGI:2140340]	878.359	0.777035	0.101703	7.64023	2.1683e-14	2.93697e-13	683.215	611.937	1179.98	1038.3
ENSMUSG00000049811	Fam161a	family with sequence similarity 161, member A [Source:MGI Symbol;Acc:MGI:1921123]	96.5655	0.777019	0.279751	2.77754	0.00547724	0.0183104	81.2747	60.9168	126.334	117.736
ENSMUSG00000036362	P2ry13	purinergic receptor P2Y, G-protein coupled 13 [Source:MGI Symbol;Acc:MGI:1921441]	117.816	0.776862	0.247791	3.13515	0.00171764	0.00655601	86.3544	87.2218	143.265	154.422
ENSMUSG00000074505	Fat3	FAT atypical cadherin 3 [Source:MGI Symbol;Acc:MGI:2444314]	84.2257	0.776516	0.296513	2.61882	0.00882335	0.0276111	68.5755	55.3789	102.89	110.058
ENSMUSG00000044674	Fzd1	frizzled class receptor 1 [Source:MGI Symbol;Acc:MGI:1196625]	423.147	0.776503	0.13058	5.94658	2.73801e-09	2.41532e-08	309.86	314.275	543.757	524.695
ENSMUSG00000020273	Papolg	poly(A) polymerase gamma [Source:MGI Symbol;Acc:MGI:2442119]	122.038	0.776277	0.258844	2.99902	0.00270852	0.0098398	99.0535	80.2995	132.195	176.605
ENSMUSG00000023892	Zfp51	zinc finger protein 51 [Source:MGI Symbol;Acc:MGI:99198]	109.986	0.776083	0.264255	2.93687	0.00331544	0.0117526	93.9739	67.8392	134.8	143.331
ENSMUSG00000019726	Lyst	lysosomal trafficking regulator [Source:MGI Symbol;Acc:MGI:107448]	627.571	0.775966	0.116892	6.63834	3.17232e-11	3.38605e-10	421.613	505.333	825.729	757.608
ENSMUSG00000001138	Cnnm3	cyclin M3 [Source:MGI Symbol;Acc:MGI:2151055]	292.202	0.775694	0.158165	4.90434	9.37438e-07	6.30051e-06	229.855	200.749	367.931	370.272
ENSMUSG00000039738	Slx4	SLX4 structure-specific endonuclease subunit homolog (S. cerevisiae) [Source:MGI Symbol;Acc:MGI:106299]	211.601	0.775644	0.184948	4.19384	2.74269e-05	0.000149459	161.279	150.908	277.414	256.802
ENSMUSG00000040428	Plekha4	pleckstrin homology domain containing, family A (phosphoinositide binding specific) member 4 [Source:MGI Symbol;Acc:MGI:1916467]	126.52	0.775296	0.259604	2.98645	0.00282234	0.0102113	110.483	76.146	180.384	139.065
ENSMUSG00000033883	Zfp267	zinc finger protein 267 [Source:MGI Symbol;Acc:MGI:1098769]	78.1386	0.775189	0.309209	2.50701	0.0121759	0.0365379	54.6064	60.9168	107.449	89.582
ENSMUSG00000032911	Cspg4	chondroitin sulfate proteoglycan 4 [Source:MGI Symbol;Acc:MGI:2153093]	1203.34	0.775068	0.0874364	8.86436	7.69423e-19	1.40002e-17	954.978	819.608	1557.68	1481.09
ENSMUSG00000032228	Tcf12	transcription factor 12 [Source:MGI Symbol;Acc:MGI:101877]	599.087	0.774759	0.113245	6.84142	7.84104e-12	8.8084e-11	415.263	469.337	756.701	755.049
ENSMUSG00000045817	Zfp36l2	zinc finger protein 36, C3H type-like 2 [Source:MGI Symbol;Acc:MGI:107945]	1792.34	0.774749	0.0688245	11.2569	2.14211e-29	6.20335e-28	1367.7	1276.48	2291.59	2233.58
ENSMUSG00000044338	Aplnr	apelin receptor [Source:MGI Symbol;Acc:MGI:1346086]	114.523	0.774632	0.256037	3.02547	0.00248246	0.00910593	73.6552	95.5287	141.312	147.597
ENSMUSG00000030303	Far2	fatty acyl CoA reductase 2 [Source:MGI Symbol;Acc:MGI:2687035]	76.8282	0.774263	0.324033	2.38946	0.0168731	0.0485841	43.1772	70.6082	102.239	91.2884
ENSMUSG00000018412	Kansl1	KAT8 regulatory NSL complex subunit 1 [Source:MGI Symbol;Acc:MGI:1923969]	562.627	0.773939	0.120686	6.41284	1.42833e-10	1.437e-09	452.091	377.961	731.955	688.502
ENSMUSG00000033436	Armcx2	armadillo repeat containing, X-linked 2 [Source:MGI Symbol;Acc:MGI:1914666]	165.147	0.773744	0.220299	3.51225	0.000444333	0.00193846	135.881	107.989	229.876	186.843
ENSMUSG00000020272	Stk10	serine/threonine kinase 10 [Source:MGI Symbol;Acc:MGI:1099439]	497.614	0.773742	0.123538	6.26317	3.77239e-10	3.66821e-09	365.736	368.27	597.807	658.641
ENSMUSG00000071178	Serpina1b	serine (or cysteine) preptidase inhibitor, clade A, member 1B [Source:MGI Symbol;Acc:MGI:891970]	114.049	0.773681	0.253339	3.05394	0.0022586	0.00837172	80.0048	88.6063	151.08	136.506
ENSMUSG00000035004	Igsf6	immunoglobulin superfamily, member 6 [Source:MGI Symbol;Acc:MGI:1891393]	625.979	0.773654	0.112325	6.88765	5.67209e-12	6.46435e-11	438.121	485.95	759.957	819.889
ENSMUSG00000041966	Dcaf17	DDB1 and CUL4 associated factor 17 [Source:MGI Symbol;Acc:MGI:1923013]	125.431	0.772601	0.241889	3.19403	0.00140303	0.00546317	92.704	92.7597	168.662	147.597
ENSMUSG00000035799	Twist1	twist basic helix-loop-helix transcription factor 1 [Source:MGI Symbol;Acc:MGI:98872]	359.668	0.771975	0.143571	5.37694	7.57604e-08	5.81452e-07	284.461	246.436	453.89	453.882
ENSMUSG00000034235	Usp54	ubiquitin specific peptidase 54 [Source:MGI Symbol;Acc:MGI:1926037]	175.865	0.771697	0.207093	3.72633	0.000194289	0.000916656	121.912	138.447	238.341	204.759
ENSMUSG00000036528	Ppfibp2	PTPRF interacting protein, binding protein 2 (liprin beta 2) [Source:MGI Symbol;Acc:MGI:894649]	238.726	0.771496	0.17834	4.32598	1.51853e-05	8.59308e-05	177.788	174.444	276.762	325.908
ENSMUSG00000029070	Mxra8	matrix-remodelling associated 8 [Source:MGI Symbol;Acc:MGI:1922011]	2201.13	0.771124	0.0673759	11.4451	2.48824e-30	7.46051e-29	1716.93	1535.38	2845.12	2707.08
ENSMUSG00000031375	Bgn	biglycan [Source:MGI Symbol;Acc:MGI:88158]	18192.1	0.770762	0.0387348	19.8985	4.19648e-88	4.65743e-86	13644	13248	23693.5	22183.1
ENSMUSG00000040524	Zfp609	zinc finger protein 609 [Source:MGI Symbol;Acc:MGI:2674092]	267.702	0.770162	0.188314	4.08977	4.31799e-05	0.000228034	233.665	161.983	373.141	302.019
ENSMUSG00000053985	Zfp14	zinc finger protein 14 [Source:MGI Symbol;Acc:MGI:99160]	82.2484	0.769763	0.30332	2.53779	0.0111554	0.0338348	67.3056	53.9945	95.076	112.617
ENSMUSG00000002227	Mov10	Mov10 RISC complex RNA helicase [Source:MGI Symbol;Acc:MGI:97054]	303.095	0.769113	0.155614	4.94244	7.71514e-07	5.24352e-06	220.966	227.054	363.373	400.986
ENSMUSG00000038070	Cntln	centlein, centrosomal protein [Source:MGI Symbol;Acc:MGI:2443104]	132.265	0.769102	0.25379	3.03046	0.0024418	0.00897076	110.483	84.4529	141.312	192.815
ENSMUSG00000041797	Abca9	ATP-binding cassette, sub-family A (ABC1), member 9 [Source:MGI Symbol;Acc:MGI:2386796]	253.094	0.769101	0.169571	4.53556	5.74503e-06	3.47455e-05	177.788	196.595	308.671	329.321
ENSMUSG00000029449	Rhof	ras homolog family member F (in filopodia) [Source:MGI Symbol;Acc:MGI:1345629]	146.367	0.768646	0.224466	3.42433	0.000616312	0.00260718	97.7836	119.065	186.896	181.724
ENSMUSG00000025701	Alox5	arachidonate 5-lipoxygenase [Source:MGI Symbol;Acc:MGI:87999]	679.685	0.768243	0.105896	7.25467	4.02631e-13	4.99998e-12	523.206	481.797	842.66	871.079
ENSMUSG00000032593	Amigo3	adhesion molecule with Ig like domain 3 [Source:MGI Symbol;Acc:MGI:2444854]	93.3573	0.767889	0.317203	2.42081	0.0154858	0.0451725	57.1463	81.6839	145.87	88.7289
ENSMUSG00000038074	Fkbp14	FK506 binding protein 14 [Source:MGI Symbol;Acc:MGI:2387639]	398.977	0.767791	0.255942	2.99987	0.00270098	0.00981578	349.227	240.898	509.243	496.54
ENSMUSG00000026315	Serpinb8	serine (or cysteine) peptidase inhibitor, clade B, member 8 [Source:MGI Symbol;Acc:MGI:894657]	162.612	0.767565	0.213056	3.60264	0.000315003	0.00142315	129.532	110.758	196.013	214.144
ENSMUSG00000034853	Acot11	acyl-CoA thioesterase 11 [Source:MGI Symbol;Acc:MGI:1913736]	180.618	0.766765	0.207402	3.69699	0.000218168	0.00101911	114.293	153.677	231.829	222.675
ENSMUSG00000074785	Plxnc1	plexin C1 [Source:MGI Symbol;Acc:MGI:1890127]	239.202	0.766596	0.176244	4.34963	1.36369e-05	7.76246e-05	175.249	178.597	281.321	321.642
ENSMUSG00000030276	Ttll3	tubulin tyrosine ligase-like family, member 3 [Source:MGI Symbol;Acc:MGI:2141418]	132.116	0.766256	0.243943	3.14113	0.00168297	0.00644313	97.7836	98.2976	188.198	144.184
ENSMUSG00000039953	Clstn1	calsyntenin 1 [Source:MGI Symbol;Acc:MGI:1929895]	1018.99	0.766049	0.0868023	8.82521	1.09258e-18	1.96775e-17	770.84	737.924	1276.36	1290.83
ENSMUSG00000028926	Cdk14	cyclin-dependent kinase 14 [Source:MGI Symbol;Acc:MGI:894318]	167.774	0.764162	0.222356	3.43666	0.000588929	0.00250133	144.771	103.836	230.527	191.961
ENSMUSG00000027254	Map1a	microtubule-associated protein 1 A [Source:MGI Symbol;Acc:MGI:1306776]	682.63	0.764107	0.104918	7.28291	3.26702e-13	4.09305e-12	491.458	520.562	846.567	871.932
ENSMUSG00000026180	Cxcr2	chemokine (C-X-C motif) receptor 2 [Source:MGI Symbol;Acc:MGI:105303]	983.692	0.763959	0.0952342	8.02189	1.0413e-15	1.54576e-14	732.742	726.849	1319.99	1155.18
ENSMUSG00000025077	Dclre1a	DNA cross-link repair 1A [Source:MGI Symbol;Acc:MGI:1930042]	126.794	0.763562	0.239354	3.1901	0.00142224	0.00552576	97.7836	89.9908	153.033	166.367
ENSMUSG00000024639	Gnaq	guanine nucleotide binding protein, alpha q polypeptide [Source:MGI Symbol;Acc:MGI:95776]	585.691	0.763352	0.120425	6.3388	2.31556e-10	2.29908e-09	481.299	386.268	739.77	735.426
ENSMUSG00000036862	Dchs1	dachsous cadherin related 1 [Source:MGI Symbol;Acc:MGI:2685011]	156.966	0.761185	0.226205	3.36502	0.000765385	0.00316218	137.151	95.5287	205.781	189.402
ENSMUSG00000020380	Rad50	RAD50 double strand break repair protein [Source:MGI Symbol;Acc:MGI:109292]	191.689	0.760906	0.198167	3.83971	0.000123179	0.000602343	129.532	155.061	227.922	254.242
ENSMUSG00000031563	Wwc2	WW, C2 and coiled-coil domain containing 2 [Source:MGI Symbol;Acc:MGI:1261872]	345.514	0.760838	0.143665	5.29593	1.18411e-07	8.89155e-07	253.983	258.897	429.796	439.379
ENSMUSG00000034792	Gna15	guanine nucleotide binding protein, alpha 15 [Source:MGI Symbol;Acc:MGI:95770]	105.454	0.760819	0.275359	2.763	0.00572721	0.0190291	91.434	65.0703	145.87	119.443
ENSMUSG00000015305	Sash1	SAM and SH3 domain containing 1 [Source:MGI Symbol;Acc:MGI:1917347]	984.498	0.760713	0.0890289	8.54457	1.29019e-17	2.18621e-16	716.233	746.231	1266.6	1208.93
ENSMUSG00000027201	Myef2	myelin basic protein expression factor 2, repressor [Source:MGI Symbol;Acc:MGI:104592]	145.554	0.760634	0.222802	3.41394	0.000640313	0.00269848	107.943	107.989	175.174	191.108
ENSMUSG00000024098	Twsg1	twisted gastrulation BMP signaling modulator 1 [Source:MGI Symbol;Acc:MGI:2137520]	1249.41	0.760358	0.0788668	9.64105	5.36371e-22	1.13247e-20	924.5	930.366	1552.47	1590.29
ENSMUSG00000068566	Myadm	myeloid-associated differentiation marker [Source:MGI Symbol;Acc:MGI:1355332]	2268.54	0.759857	0.0619622	12.2632	1.42675e-34	4.81596e-33	1702.96	1666.91	2918.7	2785.57
ENSMUSG00000038305	Spats2l	spermatogenesis associated, serine-rich 2-like [Source:MGI Symbol;Acc:MGI:1914448]	80.1793	0.759506	0.301918	2.5156	0.0118829	0.0357549	59.6861	59.5324	106.798	94.701
ENSMUSG00000000759	Tubgcp3	tubulin, gamma complex associated protein 3 [Source:MGI Symbol;Acc:MGI:2183752]	403.84	0.759503	0.134888	5.63061	1.79576e-08	1.46919e-07	283.192	317.044	506.638	508.485
ENSMUSG00000022967	Ifnar1	interferon (alpha and beta) receptor 1 [Source:MGI Symbol;Acc:MGI:107658]	586.505	0.757981	0.112066	6.76371	1.34499e-11	1.47572e-10	430.502	441.647	749.538	724.335
ENSMUSG00000000441	Raf1	v-raf-leukemia viral oncogene 1 [Source:MGI Symbol;Acc:MGI:97847]	530.251	0.756979	0.130411	5.80457	6.4532e-09	5.49157e-08	393.674	395.959	735.862	595.507
ENSMUSG00000053870	Fpgt	fucose-1-phosphate guanylyltransferase [Source:MGI Symbol;Acc:MGI:1922790]	123.455	0.756745	0.255314	2.96398	0.00303688	0.0108743	76.195	107.989	168.011	141.625
ENSMUSG00000043987	Cep164	centrosomal protein 164 [Source:MGI Symbol;Acc:MGI:2384878]	374.881	0.756367	0.256385	2.95013	0.00317644	0.0113091	228.585	329.505	488.404	453.029
ENSMUSG00000005057	Sh2b2	SH2B adaptor protein 2 [Source:MGI Symbol;Acc:MGI:1345171]	107.455	0.756149	0.261538	2.89116	0.00383819	0.0133907	87.6243	71.9926	132.846	137.359
ENSMUSG00000029576	Radil	Ras association and DIL domains [Source:MGI Symbol;Acc:MGI:2443088]	109.129	0.756119	0.260339	2.90437	0.00367997	0.0129109	90.1641	71.9926	138.707	135.653
ENSMUSG00000036067	Slc2a6	solute carrier family 2 (facilitated glucose transporter), member 6 [Source:MGI Symbol;Acc:MGI:2443286]	216.151	0.756053	0.192111	3.93549	8.30267e-05	0.000417854	181.598	139.832	289.787	253.389
ENSMUSG00000071350	Setdb2	SET domain, bifurcated 2 [Source:MGI Symbol;Acc:MGI:2685139]	88.917	0.755533	0.288833	2.61581	0.00890152	0.0278434	71.1154	60.9168	104.193	119.443
ENSMUSG00000035726	Supt16	SPT16, facilitates chromatin remodeling subunit [Source:MGI Symbol;Acc:MGI:1890948]	328.499	0.755428	0.287491	2.62766	0.00859755	0.0269802	294.621	193.826	410.911	414.637
ENSMUSG00000057948	Unc13d	unc-13 homolog D [Source:MGI Symbol;Acc:MGI:1917700]	639.167	0.754737	0.108287	6.9698	3.17402e-12	3.68876e-11	478.759	472.105	780.796	825.008
ENSMUSG00000021365	Nedd9	neural precursor cell expressed, developmentally down-regulated gene 9 [Source:MGI Symbol;Acc:MGI:97302]	481.639	0.753984	0.123779	6.09139	1.11937e-09	1.03617e-08	346.687	371.039	619.297	589.535
ENSMUSG00000022772	Senp5	SUMO/sentrin specific peptidase 5 [Source:MGI Symbol;Acc:MGI:2443596]	107.668	0.753623	0.259823	2.90053	0.00372533	0.0130442	77.465	83.0684	141.312	128.827
ENSMUSG00000020827	Mink1	misshapen-like kinase 1 (zebrafish) [Source:MGI Symbol;Acc:MGI:1355329]	842.304	0.753373	0.0954414	7.89357	2.93668e-15	4.23193e-14	619.72	635.473	1084.26	1029.77
ENSMUSG00000022505	Emp2	epithelial membrane protein 2 [Source:MGI Symbol;Acc:MGI:1098726]	585.379	0.753363	0.121003	6.226	4.78486e-10	4.60206e-09	459.71	412.573	789.261	679.97
ENSMUSG00000039621	Prex1	phosphatidylinositol-3,4,5-trisphosphate-dependent Rac exchange factor 1 [Source:MGI Symbol;Acc:MGI:3040696]	955.369	0.752099	0.0891564	8.43572	3.29164e-17	5.40482e-16	721.313	701.928	1188.45	1209.78
ENSMUSG00000029761	Cald1	caldesmon 1 [Source:MGI Symbol;Acc:MGI:88250]	1358.12	0.752026	0.0788224	9.54076	1.41788e-21	2.92946e-20	991.805	1031.43	1642.34	1766.9
ENSMUSG00000034037	Fgd5	FYVE, RhoGEF and PH domain containing 5 [Source:MGI Symbol;Acc:MGI:2443369]	216.611	0.751782	0.181995	4.13078	3.61534e-05	0.000193579	168.899	153.677	268.297	275.571
ENSMUSG00000027318	Adam33	a disintegrin and metallopeptidase domain 33 [Source:MGI Symbol;Acc:MGI:1341813]	200.331	0.751762	0.204146	3.68248	0.000230975	0.00107512	152.39	146.754	287.182	214.997
ENSMUSG00000021451	Sema4d	sema domain, immunoglobulin domain (Ig), transmembrane domain (TM) and short cytoplasmic domain, (semaphorin) 4D [Source:MGI Symbol;Acc:MGI:109244]	809.746	0.751481	0.0985542	7.62506	2.4392e-14	3.29758e-13	628.609	577.325	990.484	1042.56
ENSMUSG00000041362	Shtn1	shootin 1 [Source:MGI Symbol;Acc:MGI:1918903]	147.051	0.751323	0.223628	3.3597	0.000780286	0.00321674	102.863	116.296	174.523	194.521
ENSMUSG00000039004	Bmp6	bone morphogenetic protein 6 [Source:MGI Symbol;Acc:MGI:88182]	256.517	0.751265	0.168458	4.45964	8.20964e-06	4.83814e-05	180.328	202.133	312.579	331.027
ENSMUSG00000034807	Colgalt1	collagen beta(1-O)galactosyltransferase 1 [Source:MGI Symbol;Acc:MGI:1924348]	1028.68	0.751217	0.091599	8.20115	2.38099e-16	3.71392e-15	756.871	778.074	1362.32	1217.46
ENSMUSG00000021596	Mctp1	multiple C2 domains, transmembrane 1 [Source:MGI Symbol;Acc:MGI:1926021]	199.065	0.750561	0.190025	3.9498	7.82166e-05	0.000395901	149.85	146.754	240.295	259.361
ENSMUSG00000034926	Dhcr24	24-dehydrocholesterol reductase [Source:MGI Symbol;Acc:MGI:1922004]	261.091	0.750424	0.165085	4.54569	5.47565e-06	3.32301e-05	194.297	195.211	334.069	320.789
ENSMUSG00000026131	Dst	dystonin [Source:MGI Symbol;Acc:MGI:104627]	4101.73	0.749972	0.0501649	14.9501	1.5543e-50	8.1153e-49	3064.31	3055.53	5285.84	5001.24
ENSMUSG00000031617	Tmem184c	transmembrane protein 184C [Source:MGI Symbol;Acc:MGI:2384562]	200.155	0.749666	0.192813	3.88804	0.000101058	0.000501811	163.819	134.294	244.853	257.655
ENSMUSG00000074818	Pdzd7	PDZ domain containing 7 [Source:MGI Symbol;Acc:MGI:3608325]	113.874	0.749659	0.260655	2.87605	0.00402683	0.0139615	99.0535	70.6082	148.475	137.359
ENSMUSG00000078945	Naip2	NLR family, apoptosis inhibitory protein 2 [Source:MGI Symbol;Acc:MGI:1298226]	169.038	0.749576	0.213391	3.51269	0.000443596	0.00193644	142.231	109.373	201.874	222.675
ENSMUSG00000015133	Lrrk1	leucine-rich repeat kinase 1 [Source:MGI Symbol;Acc:MGI:2142227]	497.528	0.749529	0.121648	6.16148	7.2066e-10	6.77753e-09	380.975	361.348	639.484	608.305
ENSMUSG00000048865	Arhgap30	Rho GTPase activating protein 30 [Source:MGI Symbol;Acc:MGI:2684948]	1038.85	0.749443	0.0925057	8.10159	5.42451e-16	8.21348e-15	712.424	838.991	1319.99	1284.01
ENSMUSG00000078485	Plekhn1	pleckstrin homology domain containing, family N member 1 [Source:MGI Symbol;Acc:MGI:2387630]	431.796	0.748544	0.135663	5.51767	3.43518e-08	2.73037e-07	321.289	323.967	582.829	499.1
ENSMUSG00000009828	Cilk1	ciliogenesis associated kinase 1 [Source:MGI Symbol;Acc:MGI:1934157]	257.115	0.747705	0.170097	4.39577	1.10383e-05	6.37747e-05	201.917	181.366	304.764	340.412
ENSMUSG00000019820	Utrn	utrophin [Source:MGI Symbol;Acc:MGI:104631]	759.814	0.747394	0.101207	7.38482	1.52659e-13	1.96601e-12	537.175	598.093	952.714	951.276
ENSMUSG00000035671	Zswim4	zinc finger SWIM-type containing 4 [Source:MGI Symbol;Acc:MGI:2443726]	255.114	0.747088	0.169667	4.40325	1.06642e-05	6.17819e-05	193.027	188.288	337.976	301.166
ENSMUSG00000007080	Pole	polymerase (DNA directed), epsilon [Source:MGI Symbol;Acc:MGI:1196391]	117.157	0.746531	0.248901	2.99931	0.0027059	0.00983196	87.6243	87.2218	139.358	154.422
ENSMUSG00000000320	Alox12	arachidonate 12-lipoxygenase [Source:MGI Symbol;Acc:MGI:87998]	1597.92	0.746518	0.0713286	10.4659	1.23893e-25	3.09338e-24	1168.32	1219.72	2031.11	1972.51
ENSMUSG00000038780	Smurf1	SMAD specific E3 ubiquitin protein ligase 1 [Source:MGI Symbol;Acc:MGI:1923038]	396.65	0.746375	0.134405	5.55319	2.80501e-08	2.24889e-07	289.541	303.2	498.172	495.687
ENSMUSG00000026604	Ptpn14	protein tyrosine phosphatase, non-receptor type 14 [Source:MGI Symbol;Acc:MGI:102467]	640.01	0.746361	0.110048	6.78215	1.18397e-11	1.30582e-10	455.9	501.179	825.729	777.231
ENSMUSG00000042190	Cmklr1	chemokine-like receptor 1 [Source:MGI Symbol;Acc:MGI:109603]	180.281	0.746044	0.205859	3.62406	0.000290016	0.0013204	151.12	117.68	216.851	235.473
ENSMUSG00000026102	Inpp1	inositol polyphosphate-1-phosphatase [Source:MGI Symbol;Acc:MGI:104848]	289.897	0.746004	0.161757	4.61189	3.99018e-06	2.45883e-05	209.536	224.285	388.77	336.999
ENSMUSG00000059981	Taok2	TAO kinase 2 [Source:MGI Symbol;Acc:MGI:1915919]	1167.05	0.745795	0.0819534	9.10023	9.01396e-20	1.71987e-18	890.212	852.836	1439.82	1485.36
ENSMUSG00000025145	Lrrc45	leucine rich repeat containing 45 [Source:MGI Symbol;Acc:MGI:2387183]	423.341	0.745564	0.131402	5.67394	1.39554e-08	1.14884e-07	302.24	330.889	537.245	522.988
ENSMUSG00000035967	Ints6l	integrator complex subunit 6 like [Source:MGI Symbol;Acc:MGI:2442593]	589.05	0.745292	0.112453	6.62759	3.41216e-11	3.6329e-10	434.312	445.8	717.629	758.461
ENSMUSG00000006154	Eps8l1	EPS8-like 1 [Source:MGI Symbol;Acc:MGI:1914675]	103.452	0.744639	0.264754	2.81257	0.00491476	0.0166294	82.5446	71.9926	129.59	129.681
ENSMUSG00000021366	Hivep1	human immunodeficiency virus type I enhancer binding protein 1 [Source:MGI Symbol;Acc:MGI:96100]	382.978	0.74453	0.144987	5.13516	2.81906e-07	2.03537e-06	316.209	256.128	501.428	458.148
ENSMUSG00000033124	Atg9a	autophagy related 9A [Source:MGI Symbol;Acc:MGI:2138446]	512.287	0.74446	0.121644	6.11998	9.35888e-10	8.72042e-09	358.117	408.42	642.74	639.872
ENSMUSG00000039157	Fam102a	family with sequence similarity 102, member A [Source:MGI Symbol;Acc:MGI:2138935]	521.828	0.744387	0.128585	5.78908	7.07715e-09	5.9989e-08	345.417	436.109	675.3	630.487
ENSMUSG00000038002	Cramp1l	cramped chromatin regulator homolog 1 [Source:MGI Symbol;Acc:MGI:1930190]	353.217	0.743629	0.143972	5.1651	2.40306e-07	1.75232e-06	251.444	276.895	429.796	454.735
ENSMUSG00000031610	Scrg1	scrapie responsive gene 1 [Source:MGI Symbol;Acc:MGI:1328308]	223.417	0.743339	0.180921	4.10864	3.97991e-05	0.00021155	166.359	167.521	263.738	296.047
ENSMUSG00000005682	Pan2	PAN2 poly(A) specific ribonuclease subunit [Source:MGI Symbol;Acc:MGI:1918984]	579.297	0.743185	0.123656	6.0101	1.85413e-09	1.6626e-08	486.378	379.346	736.514	714.95
ENSMUSG00000028005	Gucy1b1	guanylate cyclase 1, soluble, beta 1 [Source:MGI Symbol;Acc:MGI:1860604]	221.104	0.742948	0.192227	3.86496	0.000111109	0.000547105	144.771	186.904	300.206	252.536
ENSMUSG00000031283	Chrdl1	chordin-like 1 [Source:MGI Symbol;Acc:MGI:1933172]	301.508	0.742707	0.159304	4.66221	3.12837e-06	1.9562e-05	241.284	209.056	355.558	400.133
ENSMUSG00000020900	Myh10	myosin, heavy polypeptide 10, non-muscle [Source:MGI Symbol;Acc:MGI:1930780]	346.804	0.74239	0.146458	5.06895	4.00017e-07	2.83313e-06	270.492	247.821	414.167	454.735
ENSMUSG00000001034	Mapk7	mitogen-activated protein kinase 7 [Source:MGI Symbol;Acc:MGI:1346347]	312.393	0.742064	0.158514	4.68139	2.8494e-06	1.79553e-05	209.536	258.897	408.306	372.832
ENSMUSG00000031748	Gnao1	guanine nucleotide binding protein, alpha O [Source:MGI Symbol;Acc:MGI:95775]	223.865	0.741869	0.17841	4.15823	3.20722e-05	0.000172774	166.359	168.906	287.182	273.012
ENSMUSG00000041696	Rasl12	RAS-like, family 12 [Source:MGI Symbol;Acc:MGI:1918034]	179.72	0.741846	0.199014	3.7276	0.00019331	0.000912239	132.071	137.063	227.922	221.822
ENSMUSG00000043923	Ccdc84	coiled-coil domain containing 84 [Source:MGI Symbol;Acc:MGI:2685960]	165.349	0.74166	0.216251	3.42962	0.000604426	0.00255997	105.403	142.601	210.339	203.053
ENSMUSG00000027663	Zmat3	zinc finger matrin type 3 [Source:MGI Symbol;Acc:MGI:1195270]	342.106	0.741576	0.15177	4.88618	1.0281e-06	6.87499e-06	236.205	276.895	455.193	400.133
ENSMUSG00000005442	Cic	capicua transcriptional repressor [Source:MGI Symbol;Acc:MGI:1918972]	1328.82	0.741555	0.0823953	8.99997	2.25781e-19	4.21684e-18	1021.01	969.131	1748.49	1576.64
ENSMUSG00000032383	Ppib	peptidylprolyl isomerase B [Source:MGI Symbol;Acc:MGI:97750]	572.856	0.741241	0.113239	6.54582	5.91681e-11	6.1543e-10	440.661	416.727	715.675	718.363
ENSMUSG00000042182	Bend6	BEN domain containing 6 [Source:MGI Symbol;Acc:MGI:2444572]	86.0253	0.741226	0.290869	2.54832	0.0108244	0.0329773	60.956	67.8392	103.542	111.764
ENSMUSG00000030720	Cln3	ceroid lipofuscinosis, neuronal 3, juvenile (Batten, Spielmeyer-Vogt disease) [Source:MGI Symbol;Acc:MGI:107537]	490.421	0.740846	0.121434	6.10083	1.05519e-09	9.78904e-09	360.656	373.808	609.529	617.689
ENSMUSG00000017754	Pltp	phospholipid transfer protein [Source:MGI Symbol;Acc:MGI:103151]	782.267	0.74022	0.108195	6.84156	7.8337e-12	8.80482e-11	528.286	645.165	1014.58	941.038
ENSMUSG00000050730	Arhgap42	Rho GTPase activating protein 42 [Source:MGI Symbol;Acc:MGI:1918794]	178.809	0.739742	0.204314	3.62062	0.000293903	0.00133637	147.31	120.449	232.48	214.997
ENSMUSG00000031520	Vegfc	vascular endothelial growth factor C [Source:MGI Symbol;Acc:MGI:109124]	134.203	0.73962	0.232551	3.18046	0.00147041	0.0056952	106.673	94.1442	162.801	173.192
ENSMUSG00000032006	Pdgfd	platelet-derived growth factor, D polypeptide [Source:MGI Symbol;Acc:MGI:1919035]	120.592	0.739534	0.27464	2.69274	0.00708682	0.0228481	63.4959	117.68	148.475	152.716
ENSMUSG00000021696	Elovl7	ELOVL family member 7, elongation of long chain fatty acids (yeast) [Source:MGI Symbol;Acc:MGI:1921809]	94.6846	0.739519	0.280583	2.63565	0.00839755	0.0264229	72.3853	69.2237	107.449	129.681
ENSMUSG00000036661	Dennd3	DENN/MADD domain containing 3 [Source:MGI Symbol;Acc:MGI:2146009]	283.699	0.739198	0.162756	4.54176	5.57866e-06	3.37963e-05	232.395	192.442	362.722	347.237
ENSMUSG00000059495	Arhgef12	Rho guanine nucleotide exchange factor (GEF) 12 [Source:MGI Symbol;Acc:MGI:1916882]	1098.29	0.738186	0.0865018	8.53376	1.41666e-17	2.39295e-16	779.729	868.065	1389.67	1355.67
ENSMUSG00000034413	Neurl1b	neuralized E3 ubiquitin protein ligase 1B [Source:MGI Symbol;Acc:MGI:3643092]	116.364	0.737899	0.275285	2.68049	0.00735144	0.0235259	111.753	62.3013	149.777	141.625
ENSMUSG00000037405	Icam1	intercellular adhesion molecule 1 [Source:MGI Symbol;Acc:MGI:96392]	192.918	0.737778	0.197249	3.74033	0.000183781	0.000870371	160.01	128.756	233.783	249.123
ENSMUSG00000108621	Gm37494	predicted gene, 37494 [Source:MGI Symbol;Acc:MGI:5610722]	285.975	0.737506	0.157931	4.6698	3.01494e-06	1.8959e-05	217.156	211.824	365.978	348.943
ENSMUSG00000030830	Itgal	integrin alpha L [Source:MGI Symbol;Acc:MGI:96606]	837.72	0.737496	0.0960918	7.67491	1.65532e-14	2.26676e-13	600.671	656.24	1047.14	1046.83
ENSMUSG00000024065	Ehd3	EH-domain containing 3 [Source:MGI Symbol;Acc:MGI:1928900]	393.894	0.736807	0.147791	4.98545	6.18162e-07	4.26417e-06	252.714	339.196	500.777	482.89
ENSMUSG00000029624	Ptcd1	pentatricopeptide repeat domain 1 [Source:MGI Symbol;Acc:MGI:1919049]	163.151	0.735977	0.215157	3.42065	0.000624713	0.00264008	107.943	137.063	196.013	211.584
ENSMUSG00000039007	Cpq	carboxypeptidase Q [Source:MGI Symbol;Acc:MGI:1889205]	488.842	0.73596	0.126452	5.82006	5.88254e-09	5.0241e-08	396.214	336.427	596.504	626.221
ENSMUSG00000020642	Rnf144a	ring finger protein 144A [Source:MGI Symbol;Acc:MGI:1344401]	493.703	0.735685	0.122221	6.01931	1.75165e-09	1.57738e-08	378.435	362.732	635.577	598.067
ENSMUSG00000032186	Tmod2	tropomodulin 2 [Source:MGI Symbol;Acc:MGI:1355335]	207.695	0.735622	0.185315	3.96957	7.20033e-05	0.000367094	149.85	161.983	257.877	261.068
ENSMUSG00000003200	Sh3gl1	SH3-domain GRB2-like 1 [Source:MGI Symbol;Acc:MGI:700010]	716.437	0.735369	0.108462	6.77994	1.20222e-11	1.32526e-10	509.237	567.634	944.248	844.631
ENSMUSG00000043909	Trp53bp1	transformation related protein 53 binding protein 1 [Source:MGI Symbol;Acc:MGI:1351320]	296.319	0.734976	0.156594	4.6935	2.68563e-06	1.6996e-05	220.966	224.285	386.816	353.209
ENSMUSG00000055805	Fmnl1	formin-like 1 [Source:MGI Symbol;Acc:MGI:1888994]	1344.62	0.734894	0.079183	9.28095	1.6797e-20	3.29078e-19	977.836	1042.51	1732.86	1625.27
ENSMUSG00000021217	Tshz3	teashirt zinc finger family member 3 [Source:MGI Symbol;Acc:MGI:2442819]	100.14	0.73389	0.275319	2.6656	0.00768504	0.0244753	63.4959	87.2218	126.985	122.855
ENSMUSG00000013033	Adgrl1	adhesion G protein-coupled receptor L1 [Source:MGI Symbol;Acc:MGI:1929461]	576.847	0.733118	0.112389	6.52302	6.89053e-11	7.1321e-10	429.232	437.494	716.326	724.335
ENSMUSG00000038773	Kdm3b	KDM3B lysine (K)-specific demethylase 3B [Source:MGI Symbol;Acc:MGI:1923356]	725.302	0.732533	0.102789	7.12653	1.02929e-12	1.24112e-11	561.303	528.869	930.573	880.463
ENSMUSG00000027247	Arhgap1	Rho GTPase activating protein 1 [Source:MGI Symbol;Acc:MGI:2445003]	612.308	0.732257	0.111737	6.55343	5.62302e-11	5.86887e-10	473.679	445.8	737.165	792.588
ENSMUSG00000043740	B430306N03Rik	RIKEN cDNA B430306N03 gene [Source:MGI Symbol;Acc:MGI:2443478]	469.469	0.732229	0.123974	5.90632	3.49828e-09	3.05296e-08	356.847	348.887	594.551	577.591
ENSMUSG00000057738	Sptan1	spectrin alpha, non-erythrocytic 1 [Source:MGI Symbol;Acc:MGI:98386]	2284.42	0.732026	0.0638981	11.4562	2.19007e-30	6.5758e-29	1633.11	1802.58	2860.1	2841.88
ENSMUSG00000029231	Pdgfra	platelet derived growth factor receptor, alpha polypeptide [Source:MGI Symbol;Acc:MGI:97530]	1078.87	0.732003	0.0882679	8.29297	1.10459e-16	1.75527e-15	779.729	841.76	1293.95	1400.04
ENSMUSG00000090290	Tarbp1	TAR RNA binding protein 1 [Source:MGI Symbol;Acc:MGI:4936930]	118.432	0.731652	0.25122	2.9124	0.00358667	0.0126296	78.7349	99.6821	153.685	141.625
ENSMUSG00000006389	Mpl	myeloproliferative leukemia virus oncogene [Source:MGI Symbol;Acc:MGI:97076]	351.053	0.731649	0.144985	5.04638	4.50271e-07	3.1721e-06	269.222	258.897	459.751	416.343
ENSMUSG00000007783	Cpt1c	carnitine palmitoyltransferase 1c [Source:MGI Symbol;Acc:MGI:2446526]	238.83	0.731242	0.172277	4.24457	2.19015e-05	0.000121156	176.518	182.751	300.857	295.194
ENSMUSG00000020282	Rhbdf1	rhomboid 5 homolog 1 [Source:MGI Symbol;Acc:MGI:104328]	753.296	0.730916	0.103191	7.08312	1.40945e-12	1.68324e-11	534.635	599.477	967.04	912.03
ENSMUSG00000039959	Hip1	huntingtin interacting protein 1 [Source:MGI Symbol;Acc:MGI:1099804]	899.765	0.730354	0.0913209	7.99767	1.268e-15	1.8666e-14	680.676	672.854	1127.89	1117.64
ENSMUSG00000051335	Gfod1	glucose-fructose oxidoreductase domain containing 1 [Source:MGI Symbol;Acc:MGI:2145304]	174.16	0.730308	0.202809	3.60097	0.000317034	0.00143186	133.341	128.756	224.666	209.878
ENSMUSG00000002147	Stat6	signal transducer and activator of transcription 6 [Source:MGI Symbol;Acc:MGI:103034]	1238.25	0.730106	0.0861878	8.47111	2.43067e-17	4.02228e-16	873.703	991.283	1605.22	1482.8
ENSMUSG00000044864	Ankrd50	ankyrin repeat domain 50 [Source:MGI Symbol;Acc:MGI:2139777]	284.154	0.729899	0.164563	4.43537	9.19136e-06	5.37931e-05	234.935	192.442	370.536	338.705
ENSMUSG00000090086	AI480526	expressed sequence AI480526 [Source:MGI Symbol;Acc:MGI:2140910]	279.656	0.729746	0.166696	4.3777	1.19937e-05	6.89379e-05	234.935	185.519	359.466	338.705
ENSMUSG00000046691	Chtf8	CTF8, chromosome transmission fidelity factor 8 [Source:MGI Symbol;Acc:MGI:2443370]	508.657	0.729301	0.122071	5.97439	2.30946e-09	2.05438e-08	407.643	357.194	629.065	640.725
ENSMUSG00000001768	Rin2	Ras and Rab interactor 2 [Source:MGI Symbol;Acc:MGI:1921280]	1272.28	0.728531	0.080487	9.05154	1.40963e-19	2.66678e-18	928.309	988.514	1630.62	1541.66
ENSMUSG00000023953	Polh	polymerase (DNA directed), eta (RAD 30 related) [Source:MGI Symbol;Acc:MGI:1891457]	213.549	0.728402	0.182563	3.98987	6.61087e-05	0.000339069	166.359	155.061	268.297	264.48
ENSMUSG00000028868	Wasf2	WAS protein family, member 2 [Source:MGI Symbol;Acc:MGI:1098641]	1497.81	0.727699	0.0783496	9.28784	1.57447e-20	3.09321e-19	1202.61	1052.2	1899.57	1836.86
ENSMUSG00000020070	Rufy2	RUN and FYVE domain-containing 2 [Source:MGI Symbol;Acc:MGI:1917682]	155.447	0.727505	0.225269	3.2295	0.00124008	0.0048961	99.0535	135.678	204.479	182.577
ENSMUSG00000036053	Fmnl2	formin-like 2 [Source:MGI Symbol;Acc:MGI:1918659]	255.96	0.72742	0.174426	4.17037	3.04107e-05	0.00016445	215.886	168.906	308.02	331.027
ENSMUSG00000001288	Rarg	retinoic acid receptor, gamma [Source:MGI Symbol;Acc:MGI:97858]	1027.71	0.727312	0.0894663	8.12945	4.31229e-16	6.60014e-15	819.097	728.233	1296.55	1266.95
ENSMUSG00000024300	Myo1f	myosin IF [Source:MGI Symbol;Acc:MGI:107711]	1418.34	0.726919	0.0762319	9.53563	1.48975e-21	3.07495e-20	1037.52	1100.66	1808.4	1726.8
ENSMUSG00000031565	Fgfr1	fibroblast growth factor receptor 1 [Source:MGI Symbol;Acc:MGI:95522]	2827.41	0.726689	0.0646158	11.2463	2.41491e-29	6.98381e-28	2118.22	2144.55	3736.62	3310.27
ENSMUSG00000046572	Zfp518b	zinc finger protein 518B [Source:MGI Symbol;Acc:MGI:2140750]	102.58	0.726687	0.270693	2.68455	0.00726285	0.0232859	86.3544	67.8392	120.473	135.653
ENSMUSG00000023032	Slc4a8	solute carrier family 4 (anion exchanger), member 8 [Source:MGI Symbol;Acc:MGI:1928745]	126.591	0.726337	0.239513	3.03256	0.00242488	0.00892252	92.704	98.2976	166.057	149.303
ENSMUSG00000050248	Evc2	EvC ciliary complex subunit 2 [Source:MGI Symbol;Acc:MGI:1915775]	324.75	0.725811	0.153389	4.73183	2.22507e-06	1.42456e-05	261.603	227.054	382.909	427.434
ENSMUSG00000027475	Kif3b	kinesin family member 3B [Source:MGI Symbol;Acc:MGI:107688]	402.587	0.725356	0.137318	5.28231	1.27563e-07	9.55165e-07	287.001	319.813	477.985	525.548
ENSMUSG00000021510	Zfp729a	zinc finger protein 729a [Source:MGI Symbol;Acc:MGI:3036250]	98.6899	0.724591	0.273344	2.65084	0.00802915	0.0254298	69.8454	78.915	114.612	131.387
ENSMUSG00000036898	Zfp157	zinc finger protein 157 [Source:MGI Symbol;Acc:MGI:1919404]	103.866	0.724568	0.274931	2.63546	0.0084024	0.0264343	90.1641	66.4547	141.963	116.883
ENSMUSG00000026447	Pik3c2b	phosphatidylinositol-4-phosphate 3-kinase catalytic subunit type 2 beta [Source:MGI Symbol;Acc:MGI:2685045]	469.71	0.723897	0.123915	5.8419	5.16079e-09	4.44529e-08	359.387	348.887	577.619	592.948
ENSMUSG00000027669	Gnb4	guanine nucleotide binding protein (G protein), beta 4 [Source:MGI Symbol;Acc:MGI:104581]	265.511	0.723364	0.173574	4.16746	3.08013e-05	0.000166393	171.439	229.823	331.464	329.321
ENSMUSG00000021506	Pitx1	paired-like homeodomain transcription factor 1 [Source:MGI Symbol;Acc:MGI:107374]	156.666	0.723022	0.215282	3.35849	0.000783708	0.00322583	110.483	125.987	188.85	201.346
ENSMUSG00000048677	Tpcn2	two pore segment channel 2 [Source:MGI Symbol;Acc:MGI:2385297]	333.485	0.722971	0.148384	4.87229	1.10312e-06	7.34192e-06	234.935	268.588	408.957	421.462
ENSMUSG00000031668	Eif2ak3	eukaryotic translation initiation factor 2 alpha kinase 3 [Source:MGI Symbol;Acc:MGI:1341830]	339.814	0.722958	0.158916	4.5493	5.38252e-06	3.27024e-05	215.886	297.662	417.423	428.287
ENSMUSG00000034445	Cyb561a3	cytochrome b561 family, member A3 [Source:MGI Symbol;Acc:MGI:2686925]	197.986	0.7229	0.19069	3.79098	0.000150056	0.000721781	158.74	139.832	246.807	246.564
ENSMUSG00000011114	Tbrg1	transforming growth factor beta regulated gene 1 [Source:MGI Symbol;Acc:MGI:1100877]	573.783	0.722613	0.117596	6.14485	8.00368e-10	7.49722e-09	408.913	458.261	746.282	681.677
ENSMUSG00000031355	Arhgap6	Rho GTPase activating protein 6 [Source:MGI Symbol;Acc:MGI:1196332]	203.426	0.722475	0.192545	3.75224	0.000175259	0.000833177	135.881	171.675	257.877	248.27
ENSMUSG00000020627	Klhl29	kelch-like 29 [Source:MGI Symbol;Acc:MGI:2683857]	150.682	0.722287	0.225663	3.20073	0.00137081	0.00535342	124.452	102.451	171.918	203.906
ENSMUSG00000020120	Plek	pleckstrin [Source:MGI Symbol;Acc:MGI:1860485]	2421.73	0.721855	0.0638178	11.3112	1.15515e-29	3.38217e-28	1794.39	1860.73	2888.75	3143.05
ENSMUSG00000027677	Ttc14	tetratricopeptide repeat domain 14 [Source:MGI Symbol;Acc:MGI:1914370]	515.735	0.721399	0.118521	6.08666	1.15288e-09	1.06626e-08	393.674	384.884	634.274	650.11
ENSMUSG00000021457	Syk	spleen tyrosine kinase [Source:MGI Symbol;Acc:MGI:99515]	1696.37	0.721201	0.0709176	10.1696	2.71136e-24	6.31598e-23	1233.09	1330.48	2147.03	2074.89
ENSMUSG00000009614	Sardh	sarcosine dehydrogenase [Source:MGI Symbol;Acc:MGI:2183102]	125.518	0.720856	0.240658	2.99535	0.00274127	0.00994856	95.2438	94.1442	147.172	165.513
ENSMUSG00000045482	Trrap	transformation/transcription domain-associated protein [Source:MGI Symbol;Acc:MGI:2153272]	797.044	0.720728	0.0976783	7.37859	1.59973e-13	2.05397e-12	623.529	580.094	998.298	986.255
ENSMUSG00000015134	Aldh1a3	aldehyde dehydrogenase family 1, subfamily A3 [Source:MGI Symbol;Acc:MGI:1861722]	164.287	0.720285	0.212089	3.39615	0.000683404	0.00286074	137.151	110.758	204.479	204.759
ENSMUSG00000002006	Pdzd4	PDZ domain containing 4 [Source:MGI Symbol;Acc:MGI:2443483]	124.965	0.719666	0.241691	2.97763	0.00290484	0.0104545	102.863	85.8374	157.592	153.569
ENSMUSG00000021306	Gpr137b	G protein-coupled receptor 137B [Source:MGI Symbol;Acc:MGI:1891463]	262.689	0.71958	0.188643	3.81451	0.000136456	0.000661314	160.01	238.129	352.302	300.313
ENSMUSG00000027646	Src	Rous sarcoma oncogene [Source:MGI Symbol;Acc:MGI:98397]	430.467	0.718944	0.132167	5.43966	5.33823e-08	4.15723e-07	302.24	348.887	528.128	542.611
ENSMUSG00000000976	Heatr6	HEAT repeat containing 6 [Source:MGI Symbol;Acc:MGI:1919790]	306.643	0.718666	0.1557	4.61572	3.91738e-06	2.41749e-05	212.076	251.974	380.304	382.217
ENSMUSG00000056481	Cd248	CD248 antigen, endosialin [Source:MGI Symbol;Acc:MGI:1917695]	678.543	0.718531	0.113027	6.35716	2.05515e-10	2.04916e-09	551.144	474.874	892.152	796
ENSMUSG00000031835	Mbtps1	membrane-bound transcription factor peptidase, site 1 [Source:MGI Symbol;Acc:MGI:1927235]	1089.55	0.71795	0.0845248	8.49396	1.99709e-17	3.33341e-16	801.318	847.298	1370.14	1339.46
ENSMUSG00000022120	Rnf219	ring finger protein 219 [Source:MGI Symbol;Acc:MGI:1919736]	113.31	0.716513	0.254683	2.81335	0.00490282	0.0165916	78.7349	92.7597	134.148	147.597
ENSMUSG00000059555	Tor4a	torsin family 4, member A [Source:MGI Symbol;Acc:MGI:2442720]	419.463	0.716056	0.145754	4.91276	8.98036e-07	6.04912e-06	337.798	297.662	578.271	464.12
ENSMUSG00000030849	Fgfr2	fibroblast growth factor receptor 2 [Source:MGI Symbol;Acc:MGI:95523]	614.64	0.715957	0.111279	6.43392	1.24357e-10	1.25709e-09	485.108	444.416	744.979	784.056
ENSMUSG00000074886	Grk6	G protein-coupled receptor kinase 6 [Source:MGI Symbol;Acc:MGI:1347078]	1160.03	0.715749	0.0812693	8.80712	1.28398e-18	2.30446e-17	887.672	868.065	1436.56	1447.82
ENSMUSG00000031788	Kifc3	kinesin family member C3 [Source:MGI Symbol;Acc:MGI:109202]	119.566	0.715573	0.250208	2.85991	0.00423757	0.0145943	100.323	80.2995	140.66	156.982
ENSMUSG00000046186	Cd109	CD109 antigen [Source:MGI Symbol;Acc:MGI:2445221]	870.691	0.715141	0.0980036	7.2971	2.94046e-13	3.70361e-12	610.83	708.85	1096.63	1066.45
ENSMUSG00000017405	Nek8	NIMA (never in mitosis gene a)-related expressed kinase 8 [Source:MGI Symbol;Acc:MGI:1890646]	142.874	0.715107	0.225416	3.17238	0.00151194	0.00583683	100.323	116.296	181.686	173.192
ENSMUSG00000012889	Podnl1	podocan-like 1 [Source:MGI Symbol;Acc:MGI:2685352]	201.102	0.71493	0.188073	3.80134	0.000143918	0.00069446	152.39	152.292	256.575	243.151
ENSMUSG00000004568	Arhgef18	rho/rac guanine nucleotide exchange factor (GEF) 18 [Source:MGI Symbol;Acc:MGI:2142567]	496.897	0.714821	0.125165	5.71101	1.12307e-08	9.34705e-08	349.227	404.266	636.879	597.214
ENSMUSG00000067377	Tspan6	tetraspanin 6 [Source:MGI Symbol;Acc:MGI:1926264]	159.463	0.714729	0.212362	3.36561	0.000763743	0.00315751	116.832	124.603	190.803	205.612
ENSMUSG00000030223	Ptpro	protein tyrosine phosphatase, receptor type, O [Source:MGI Symbol;Acc:MGI:1097152]	109.852	0.713768	0.258403	2.76222	0.00574092	0.0190686	91.434	74.7616	134.148	139.065
ENSMUSG00000032733	Snx33	sorting nexin 33 [Source:MGI Symbol;Acc:MGI:2443239]	254.515	0.71372	0.175946	4.05646	4.98215e-05	0.000260963	167.629	218.747	326.254	305.432
ENSMUSG00000050379	Septin6	septin 6 [Source:MGI Symbol;Acc:MGI:1888939]	299.015	0.713335	0.157927	4.51688	6.27581e-06	3.76975e-05	206.997	246.436	364.675	377.951
ENSMUSG00000040663	Clcf1	cardiotrophin-like cytokine factor 1 [Source:MGI Symbol;Acc:MGI:1930088]	176.647	0.713155	0.203187	3.50984	0.000448374	0.00195327	128.262	139.832	231.178	207.318
ENSMUSG00000025821	Zfp282	zinc finger protein 282 [Source:MGI Symbol;Acc:MGI:2141413]	221.513	0.713027	0.181564	3.92713	8.59662e-05	0.000432237	175.249	160.599	289.135	261.068
ENSMUSG00000066440	Zfyve26	zinc finger, FYVE domain containing 26 [Source:MGI Symbol;Acc:MGI:1924767]	382.998	0.712982	0.138751	5.13859	2.76807e-07	1.99991e-06	300.97	279.664	494.916	456.442
ENSMUSG00000020019	Ntn4	netrin 4 [Source:MGI Symbol;Acc:MGI:1888978]	593.176	0.712696	0.117853	6.04733	1.47267e-09	1.33924e-08	460.98	438.878	788.61	684.236
ENSMUSG00000020473	Aebp1	AE binding protein 1 [Source:MGI Symbol;Acc:MGI:1197012]	3137.1	0.712484	0.0535955	13.2937	2.51699e-40	9.97292e-39	2425.54	2328.68	3866.21	3927.96
ENSMUSG00000041215	Yeats2	YEATS domain containing 2 [Source:MGI Symbol;Acc:MGI:2447762]	251.157	0.71242	0.178926	3.98165	6.84383e-05	0.000350086	173.979	207.671	340.581	282.397
ENSMUSG00000028680	Plk3	polo like kinase 3 [Source:MGI Symbol;Acc:MGI:109604]	148.507	0.712351	0.229197	3.10803	0.00188336	0.00713685	93.9739	131.525	181.686	186.843
ENSMUSG00000024948	Map4k2	mitogen-activated protein kinase kinase kinase kinase 2 [Source:MGI Symbol;Acc:MGI:1346883]	1081.67	0.711773	0.08456	8.41737	3.85015e-17	6.28778e-16	829.256	811.301	1368.83	1317.28
ENSMUSG00000051048	P4ha3	procollagen-proline, 2-oxoglutarate 4-dioxygenase (proline 4-hydroxylase), alpha polypeptide III [Source:MGI Symbol;Acc:MGI:2444049]	265.171	0.711204	0.166698	4.26642	1.98637e-05	0.000110546	194.297	207.671	310.625	348.09
ENSMUSG00000040860	Crocc	ciliary rootlet coiled-coil, rootletin [Source:MGI Symbol;Acc:MGI:3529431]	139.305	0.711179	0.231049	3.07804	0.00208365	0.0077996	111.753	99.6821	186.245	159.541
ENSMUSG00000026185	Igfbp5	insulin-like growth factor binding protein 5 [Source:MGI Symbol;Acc:MGI:96440]	9840.65	0.710583	0.0387231	18.3503	3.28029e-75	2.81521e-73	7441.71	7491.39	12503.1	11926.4
ENSMUSG00000022799	Arhgap31	Rho GTPase activating protein 31 [Source:MGI Symbol;Acc:MGI:1333857]	589.43	0.709657	0.112337	6.31722	2.66308e-10	2.62567e-09	454.63	440.263	752.143	710.684
ENSMUSG00000062960	Kdr	kinase insert domain protein receptor [Source:MGI Symbol;Acc:MGI:96683]	490.411	0.709408	0.129676	5.47061	4.48497e-08	3.52642e-07	402.564	340.58	574.363	644.137
ENSMUSG00000014786	Slc9a5	solute carrier family 9 (sodium/hydrogen exchanger), member 5 [Source:MGI Symbol;Acc:MGI:2685542]	150.162	0.708819	0.219363	3.23126	0.00123244	0.00486957	109.213	119.065	194.059	178.311
ENSMUSG00000031328	Flna	filamin, alpha [Source:MGI Symbol;Acc:MGI:95556]	12310	0.708644	0.0348495	20.3344	6.38376e-92	7.47641e-90	9413.9	9278.74	15419.9	15127.4
ENSMUSG00000005968	Tuft1	tuftelin 1 [Source:MGI Symbol;Acc:MGI:109572]	102.869	0.708514	0.265586	2.66774	0.00763636	0.0243385	77.465	78.915	134.8	120.296
ENSMUSG00000032637	Atxn2l	ataxin 2-like [Source:MGI Symbol;Acc:MGI:2446242]	2284.75	0.708337	0.0640833	11.0534	2.11131e-28	5.90442e-27	1690.26	1781.82	2929.12	2737.8
ENSMUSG00000030231	Plekha5	pleckstrin homology domain containing, family A member 5 [Source:MGI Symbol;Acc:MGI:1923802]	324.052	0.70833	0.151589	4.67269	2.97284e-06	1.87053e-05	248.904	243.667	426.54	377.098
ENSMUSG00000067629	Syngap1	synaptic Ras GTPase activating protein 1 homolog (rat) [Source:MGI Symbol;Acc:MGI:3039785]	222.982	0.707819	0.181005	3.91049	9.21102e-05	0.00046029	158.74	179.982	265.692	287.516
ENSMUSG00000004098	Col5a3	collagen, type V, alpha 3 [Source:MGI Symbol;Acc:MGI:1858212]	1520.71	0.707729	0.0733851	9.64405	5.20913e-22	1.10313e-20	1193.72	1115.89	1907.38	1865.87
ENSMUSG00000070044	Fam149a	family with sequence similarity 149, member A [Source:MGI Symbol;Acc:MGI:2387177]	124.276	0.707569	0.248303	2.84962	0.00437718	0.0150166	81.2747	107.989	162.801	145.038
ENSMUSG00000020170	Frs2	fibroblast growth factor receptor substrate 2 [Source:MGI Symbol;Acc:MGI:1100860]	364.739	0.707498	0.139691	5.06473	4.08987e-07	2.89473e-06	273.032	281.048	446.727	458.148
ENSMUSG00000038943	Prc1	protein regulator of cytokinesis 1 [Source:MGI Symbol;Acc:MGI:1858961]	172.226	0.707463	0.205972	3.43476	0.000593082	0.00251493	119.372	142.601	216.2	210.731
ENSMUSG00000031365	Zfp275	zinc finger protein 275 [Source:MGI Symbol;Acc:MGI:1350985]	244.281	0.707386	0.17172	4.1194	3.79859e-05	0.00020247	186.678	184.135	289.787	316.523
ENSMUSG00000034330	Plcg2	phospholipase C, gamma 2 [Source:MGI Symbol;Acc:MGI:97616]	808.738	0.706715	0.106791	6.61775	3.64696e-11	3.87705e-10	680.676	546.867	987.879	1019.53
ENSMUSG00000024620	Pdgfrb	platelet derived growth factor receptor, beta polypeptide [Source:MGI Symbol;Acc:MGI:97531]	1122.57	0.706585	0.0853321	8.28041	1.2275e-16	1.94473e-15	824.176	883.294	1433.95	1348.85
ENSMUSG00000041741	Pde3a	phosphodiesterase 3A, cGMP inhibited [Source:MGI Symbol;Acc:MGI:1860764]	314.854	0.706185	0.155555	4.53979	5.63116e-06	3.4086e-05	217.156	261.665	377.048	403.546
ENSMUSG00000032621	Srek1	splicing regulatory glutamine/lysine-rich protein 1 [Source:MGI Symbol;Acc:MGI:2145245]	658.793	0.705818	0.111789	6.31384	2.72198e-10	2.68125e-09	543.525	456.876	802.937	831.833
ENSMUSG00000037455	Slc18b1	solute carrier family 18, subfamily B, member 1 [Source:MGI Symbol;Acc:MGI:1923556]	137.12	0.705565	0.231858	3.04309	0.00234164	0.00864476	100.323	107.989	157.592	182.577
ENSMUSG00000009621	Vav2	vav 2 oncogene [Source:MGI Symbol;Acc:MGI:102718]	259.225	0.704696	0.168752	4.17593	2.96765e-05	0.000160726	198.107	196.595	341.883	300.313
ENSMUSG00000006205	Htra1	HtrA serine peptidase 1 [Source:MGI Symbol;Acc:MGI:1929076]	4534.73	0.704537	0.0481738	14.6249	1.94883e-48	9.74323e-47	3560.85	3335.2	5620.56	5622.34
ENSMUSG00000032440	Tgfbr2	transforming growth factor, beta receptor II [Source:MGI Symbol;Acc:MGI:98729]	1586.83	0.704346	0.0727677	9.67937	3.68987e-22	7.83746e-21	1205.15	1210.03	2030.46	1901.7
ENSMUSG00000022892	App	amyloid beta (A4) precursor protein [Source:MGI Symbol;Acc:MGI:88059]	4034.38	0.703622	0.0479905	14.6617	1.13425e-48	5.69757e-47	3093.52	3045.84	5034.47	4963.7
ENSMUSG00000020312	Shc2	SHC (Src homology 2 domain containing) transforming protein 2 [Source:MGI Symbol;Acc:MGI:106180]	381.501	0.703318	0.136799	5.14124	2.72926e-07	1.97659e-06	287.001	293.508	464.31	481.183
ENSMUSG00000024451	Arap3	ArfGAP with RhoGAP domain, ankyrin repeat and PH domain 3 [Source:MGI Symbol;Acc:MGI:2147274]	802.311	0.703211	0.0965117	7.28628	3.18625e-13	3.99421e-12	618.45	602.246	982.669	1005.88
ENSMUSG00000030220	Arhgdib	Rho, GDP dissociation inhibitor (GDI) beta [Source:MGI Symbol;Acc:MGI:101940]	1786.17	0.702996	0.0689219	10.1999	1.98486e-24	4.65948e-23	1308.01	1412.16	2231.03	2193.48
ENSMUSG00000025231	Sufu	SUFU negative regulator of hedgehog signaling [Source:MGI Symbol;Acc:MGI:1345643]	218.353	0.702768	0.181599	3.86988	0.000108887	0.000536913	171.439	160.599	259.831	281.544
ENSMUSG00000033054	Npat	nuclear protein in the AT region [Source:MGI Symbol;Acc:MGI:107605]	123.548	0.702262	0.249065	2.81959	0.00480844	0.0163061	88.8942	99.6821	169.965	135.653
ENSMUSG00000095115	Itpripl2	inositol 1,4,5-triphosphate receptor interacting protein-like 2 [Source:MGI Symbol;Acc:MGI:2442416]	1149.45	0.702145	0.0824572	8.51526	1.66217e-17	2.78755e-16	896.562	852.836	1404	1444.4
ENSMUSG00000040732	Erg	ETS transcription factor [Source:MGI Symbol;Acc:MGI:95415]	337.322	0.701511	0.147729	4.74863	2.04799e-06	1.31715e-05	245.094	268.588	400.491	435.113
ENSMUSG00000038527	C1rl	complement component 1, r subcomponent-like [Source:MGI Symbol;Acc:MGI:2660692]	146.005	0.701406	0.226332	3.09901	0.00194165	0.00732891	118.102	103.836	166.709	195.374
ENSMUSG00000022148	Fyb	FYN binding protein [Source:MGI Symbol;Acc:MGI:1346327]	388.769	0.701225	0.137665	5.09371	3.51132e-07	2.50616e-06	311.13	281.048	496.219	466.68
ENSMUSG00000036225	Kctd1	potassium channel tetramerisation domain containing 1 [Source:MGI Symbol;Acc:MGI:1918269]	127.451	0.701093	0.2441	2.87216	0.0040768	0.0141071	90.1641	103.836	142.614	173.192
ENSMUSG00000040102	Klhl42	kelch-like 42 [Source:MGI Symbol;Acc:MGI:2444786]	179.528	0.700463	0.216238	3.23932	0.00119815	0.00474737	163.819	109.373	232.48	212.437
ENSMUSG00000090100	Ttbk2	tau tubulin kinase 2 [Source:MGI Symbol;Acc:MGI:2155779]	169.307	0.700367	0.210214	3.33169	0.000863213	0.00352434	138.421	119.065	195.362	224.382
ENSMUSG00000022261	Sdc2	syndecan 2 [Source:MGI Symbol;Acc:MGI:1349165]	2629.48	0.700345	0.0583975	11.9927	3.87932e-33	1.25548e-31	2007.74	1997.8	3173.98	3338.42
ENSMUSG00000039270	Megf9	multiple EGF-like-domains 9 [Source:MGI Symbol;Acc:MGI:1918264]	398.364	0.699664	0.142795	4.89977	9.59487e-07	6.4385e-06	270.492	337.812	512.499	472.652
ENSMUSG00000033955	Tnks1bp1	tankyrase 1 binding protein 1 [Source:MGI Symbol;Acc:MGI:2446193]	853.67	0.699635	0.0934854	7.48389	7.21535e-14	9.54154e-13	646.388	654.856	1050.39	1063.04
ENSMUSG00000058706	0610030E20Rik	RIKEN cDNA 0610030E20 gene [Source:MGI Symbol;Acc:MGI:1915614]	606.092	0.699629	0.116757	5.99219	2.07037e-09	1.85024e-08	480.029	444.416	800.332	699.593
ENSMUSG00000041935	AW549877	expressed sequence AW549877 [Source:MGI Symbol;Acc:MGI:2146232]	461.735	0.698635	0.125043	5.58717	2.30799e-08	1.86807e-07	358.117	346.118	582.178	560.528
ENSMUSG00000024426	Atat1	alpha tubulin acetyltransferase 1 [Source:MGI Symbol;Acc:MGI:1913869]	165.141	0.69808	0.219494	3.1804	0.0014707	0.00569528	104.133	148.139	199.269	209.025
ENSMUSG00000032531	Amotl2	angiomotin-like 2 [Source:MGI Symbol;Acc:MGI:1929286]	768.088	0.697764	0.100046	6.97444	3.07097e-12	3.5788e-11	567.653	605.015	974.855	924.828
ENSMUSG00000052632	Asap2	ArfGAP with SH3 domain, ankyrin repeat and PH domain 2 [Source:MGI Symbol;Acc:MGI:2685438]	219.055	0.697671	0.184284	3.78585	0.000153184	0.00073599	176.518	157.83	288.484	253.389
ENSMUSG00000004677	Myo9b	myosin IXb [Source:MGI Symbol;Acc:MGI:106624]	1393.01	0.697623	0.0767909	9.0847	1.03984e-19	1.97513e-18	1083.24	1042.51	1773.23	1673.05
ENSMUSG00000073771	Btbd19	BTB (POZ) domain containing 19 [Source:MGI Symbol;Acc:MGI:1925861]	157.132	0.697166	0.214675	3.24754	0.00116406	0.00462915	123.182	116.296	184.291	204.759
ENSMUSG00000032308	Ulk3	unc-51-like kinase 3 [Source:MGI Symbol;Acc:MGI:1918992]	344.364	0.697022	0.152431	4.5727	4.81473e-06	2.94808e-05	229.855	296.277	421.33	429.994
ENSMUSG00000033350	Chst2	carbohydrate sulfotransferase 2 [Source:MGI Symbol;Acc:MGI:1891160]	336.437	0.696834	0.269361	2.58699	0.00968194	0.0299661	299.7	213.209	376.397	456.442
ENSMUSG00000038271	Iffo1	intermediate filament family orphan 1 [Source:MGI Symbol;Acc:MGI:2444516]	500.329	0.696338	0.120479	5.77975	7.48132e-09	6.32081e-08	387.325	376.577	631.67	605.745
ENSMUSG00000028957	Per3	period circadian clock 3 [Source:MGI Symbol;Acc:MGI:1277134]	798.397	0.696182	0.100266	6.94333	3.82965e-12	4.42162e-11	638.768	580.094	1021.74	952.982
ENSMUSG00000032024	Clmp	CXADR-like membrane protein [Source:MGI Symbol;Acc:MGI:1918816]	315.34	0.695831	0.152248	4.57038	4.86838e-06	2.97578e-05	255.253	225.669	380.304	400.133
ENSMUSG00000036667	Tcaf1	TRPM8 channel-associated factor 1 [Source:MGI Symbol;Acc:MGI:1914665]	258.169	0.695357	0.177331	3.92124	8.80935e-05	0.000442184	167.629	227.054	308.671	329.321
ENSMUSG00000024238	Zeb1	zinc finger E-box binding homeobox 1 [Source:MGI Symbol;Acc:MGI:1344313]	816.685	0.694646	0.096185	7.22198	5.12373e-13	6.28188e-12	605.751	642.396	1017.83	1000.76
ENSMUSG00000041779	Tram2	translocating chain-associating membrane protein 2 [Source:MGI Symbol;Acc:MGI:1924817]	372.444	0.69451	0.144184	4.81685	1.45844e-06	9.56858e-06	259.063	310.122	442.82	477.771
ENSMUSG00000033544	Angptl1	angiopoietin-like 1 [Source:MGI Symbol;Acc:MGI:1919963]	384.089	0.694398	0.136459	5.08869	3.60551e-07	2.56647e-06	290.811	296.277	485.148	464.12
ENSMUSG00000071856	Mcc	mutated in colorectal cancers [Source:MGI Symbol;Acc:MGI:96930]	137.541	0.694217	0.236086	2.94053	0.00327655	0.0116284	106.673	103.836	189.501	150.157
ENSMUSG00000022723	Crybg3	beta-gamma crystallin domain containing 3 [Source:MGI Symbol;Acc:MGI:2676311]	285.114	0.693902	0.160499	4.3234	1.5364e-05	8.68961e-05	203.187	232.592	341.232	363.447
ENSMUSG00000035842	Ddx11	DEAD/H (Asp-Glu-Ala-Asp/His) box helicase 11 [Source:MGI Symbol;Acc:MGI:2443590]	119.224	0.693878	0.276449	2.50996	0.0120743	0.0362487	118.102	63.6858	154.336	140.772
ENSMUSG00000000093	Tbx2	T-box 2 [Source:MGI Symbol;Acc:MGI:98494]	294.105	0.693871	0.15604	4.44674	8.71822e-06	5.11936e-05	223.505	225.669	351	376.245
ENSMUSG00000074342	I830077J02Rik	RIKEN cDNA I830077J02 gene [Source:MGI Symbol;Acc:MGI:3588284]	316.913	0.693437	0.150056	4.62118	3.8156e-06	2.36086e-05	246.364	238.129	401.794	381.363
ENSMUSG00000042626	Shc1	src homology 2 domain-containing transforming protein C1 [Source:MGI Symbol;Acc:MGI:98296]	1169.56	0.693285	0.082027	8.45191	2.86572e-17	4.72743e-16	894.022	894.37	1482.14	1407.72
ENSMUSG00000015354	Pcolce2	procollagen C-endopeptidase enhancer 2 [Source:MGI Symbol;Acc:MGI:1923727]	825.727	0.693177	0.0960357	7.21791	5.27945e-13	6.46901e-12	652.737	609.168	1030.86	1010.14
ENSMUSG00000050721	Plekho2	pleckstrin homology domain containing, family O member 2 [Source:MGI Symbol;Acc:MGI:2143132]	973.035	0.693133	0.0911154	7.60721	2.80083e-14	3.76726e-13	754.331	733.771	1252.27	1151.77
ENSMUSG00000061589	Dot1l	DOT1-like, histone H3 methyltransferase (S. cerevisiae) [Source:MGI Symbol;Acc:MGI:2143886]	1163.32	0.693107	0.085459	8.1104	5.0452e-16	7.66654e-15	883.862	895.754	1506.89	1366.77
ENSMUSG00000059173	Pde1a	phosphodiesterase 1A, calmodulin-dependent [Source:MGI Symbol;Acc:MGI:1201792]	129.817	0.692706	0.243061	2.84992	0.00437296	0.0150045	85.0845	113.527	151.731	168.926
ENSMUSG00000004446	Bid	BH3 interacting domain death agonist [Source:MGI Symbol;Acc:MGI:108093]	285.347	0.692581	0.168519	4.1098	3.96001e-05	0.000210598	187.948	249.205	364.675	339.559
ENSMUSG00000029263	Pigg	phosphatidylinositol glycan anchor biosynthesis, class G [Source:MGI Symbol;Acc:MGI:3576484]	134.369	0.69223	0.253992	2.7254	0.00642228	0.0210472	87.6243	117.68	139.358	192.815
ENSMUSG00000005225	Plekha8	pleckstrin homology domain containing, family A (phosphoinositide binding specific) member 8 [Source:MGI Symbol;Acc:MGI:2681164]	124.406	0.692044	0.244916	2.82564	0.00471862	0.0160426	85.0845	105.22	145.219	162.101
ENSMUSG00000029919	Hpgds	hematopoietic prostaglandin D synthase [Source:MGI Symbol;Acc:MGI:1859384]	146.458	0.691852	0.221516	3.12326	0.00178857	0.00680561	107.943	116.296	187.547	174.045
ENSMUSG00000056459	Zbtb25	zinc finger and BTB domain containing 25 [Source:MGI Symbol;Acc:MGI:99197]	118.809	0.691825	0.245297	2.82035	0.00479708	0.0162728	87.6243	94.1442	145.87	147.597
ENSMUSG00000022440	C1qtnf6	C1q and tumor necrosis factor related protein 6 [Source:MGI Symbol;Acc:MGI:1919959]	719.093	0.691058	0.104949	6.5847	4.55813e-11	4.80235e-10	515.586	585.632	903.222	871.932
ENSMUSG00000022659	Gcsam	germinal center associated, signaling and motility [Source:MGI Symbol;Acc:MGI:102969]	129.174	0.690956	0.237106	2.91412	0.00356695	0.0125748	92.704	105.22	166.057	152.716
ENSMUSG00000026155	Smap1	small ArfGAP 1 [Source:MGI Symbol;Acc:MGI:2138261]	129.941	0.69087	0.247505	2.79133	0.00524915	0.0176481	104.133	94.1442	138.056	183.43
ENSMUSG00000029994	Anxa4	annexin A4 [Source:MGI Symbol;Acc:MGI:88030]	888.552	0.690846	0.0950542	7.26791	3.65082e-13	4.55504e-12	702.264	657.625	1138.96	1055.36
ENSMUSG00000035901	Dennd5a	DENN/MADD domain containing 5A [Source:MGI Symbol;Acc:MGI:1201681]	1543.73	0.690841	0.0731507	9.44408	3.58545e-21	7.2662e-20	1149.28	1214.18	1946.45	1865.01
ENSMUSG00000045409	Trim39	tripartite motif-containing 39 [Source:MGI Symbol;Acc:MGI:1890659]	427.633	0.690802	0.132028	5.23224	1.67469e-07	1.23565e-06	342.878	311.507	547.664	508.485
ENSMUSG00000024781	Lipa	lysosomal acid lipase A [Source:MGI Symbol;Acc:MGI:96789]	598.708	0.690766	0.11293	6.11677	9.54915e-10	8.88599e-09	483.838	431.956	752.143	726.894
ENSMUSG00000028328	Tmod1	tropomodulin 1 [Source:MGI Symbol;Acc:MGI:98775]	1094.09	0.690749	0.0849516	8.13109	4.25448e-16	6.51636e-15	803.858	870.834	1343.44	1358.23
ENSMUSG00000022623	Shank3	SH3 and multiple ankyrin repeat domains 3 [Source:MGI Symbol;Acc:MGI:1930016]	413.036	0.690354	0.13831	4.99134	5.99611e-07	4.14024e-06	302.24	330.889	546.362	472.652
ENSMUSG00000030772	Dkk3	dickkopf WNT signaling pathway inhibitor 3 [Source:MGI Symbol;Acc:MGI:1354952]	1322.43	0.690302	0.0810492	8.51707	1.63635e-17	2.74884e-16	972.757	1050.82	1570.06	1696.09
ENSMUSG00000074570	Cass4	Cas scaffolding protein family member 4 [Source:MGI Symbol;Acc:MGI:2444482]	103.64	0.689908	0.275523	2.50399	0.0122802	0.0368113	78.7349	80.2995	147.172	108.352
ENSMUSG00000027309	4930402H24Rik	RIKEN cDNA 4930402H24 gene [Source:MGI Symbol;Acc:MGI:1923029]	270.108	0.689669	0.167966	4.106	4.02576e-05	0.000213773	212.076	200.749	306.718	360.888
ENSMUSG00000029406	Pitpnm2	phosphatidylinositol transfer protein, membrane-associated 2 [Source:MGI Symbol;Acc:MGI:1336192]	651.693	0.689563	0.106285	6.48788	8.70529e-11	8.94064e-10	500.347	497.026	791.215	818.183
ENSMUSG00000021327	Zkscan3	zinc finger with KRAB and SCAN domains 3 [Source:MGI Symbol;Acc:MGI:1919989]	502.619	0.688993	0.121741	5.65952	1.51798e-08	1.24867e-07	392.404	376.577	596.504	644.991
ENSMUSG00000039934	Gsap	gamma-secretase activating protein [Source:MGI Symbol;Acc:MGI:2442259]	295.766	0.688773	0.168678	4.08336	4.43886e-05	0.000234183	194.297	258.897	342.534	387.336
ENSMUSG00000032384	Csnk1g1	casein kinase 1, gamma 1 [Source:MGI Symbol;Acc:MGI:2660884]	264.692	0.688024	0.172802	3.98157	6.84609e-05	0.000350117	189.218	215.978	296.95	356.622
ENSMUSG00000026335	Pam	peptidylglycine alpha-amidating monooxygenase [Source:MGI Symbol;Acc:MGI:97475]	3372.75	0.687466	0.0513111	13.398	6.21311e-41	2.49925e-39	2566.5	2601.43	4133.2	4189.88
ENSMUSG00000028476	Reck	reversion-inducing-cysteine-rich protein with kazal motifs [Source:MGI Symbol;Acc:MGI:1855698]	370.202	0.687257	0.148316	4.63374	3.59113e-06	2.23229e-05	320.019	246.436	451.937	462.414
ENSMUSG00000070034	Sp110	Sp110 nuclear body protein [Source:MGI Symbol;Acc:MGI:1923364]	351.809	0.686472	0.15231	4.50707	6.57301e-06	3.9349e-05	275.572	264.434	477.334	389.895
ENSMUSG00000043939	A530064D06Rik	RIKEN cDNA A530064D06 gene [Source:MGI Symbol;Acc:MGI:2443476]	99.8377	0.686341	0.275202	2.49395	0.012633	0.0377707	64.7658	88.6063	125.683	120.296
ENSMUSG00000050578	Mmp13	matrix metallopeptidase 13 [Source:MGI Symbol;Acc:MGI:1340026]	3051.56	0.686172	0.0578796	11.8552	2.02336e-32	6.41124e-31	2436.97	2238.69	3684.52	3846.06
ENSMUSG00000052087	Rgs14	regulator of G-protein signaling 14 [Source:MGI Symbol;Acc:MGI:1859709]	370.167	0.685973	0.139583	4.91444	8.90379e-07	6.00136e-06	290.811	276.895	470.17	442.791
ENSMUSG00000032122	Slc37a2	solute carrier family 37 (glycerol-3-phosphate transporter), member 2 [Source:MGI Symbol;Acc:MGI:1929693]	401.793	0.685239	0.133778	5.12221	3.0197e-07	2.17431e-06	308.59	307.353	481.892	509.338
ENSMUSG00000031523	Dlc1	deleted in liver cancer 1 [Source:MGI Symbol;Acc:MGI:1354949]	635.543	0.6852	0.109062	6.28269	3.32772e-10	3.24774e-09	466.06	509.486	797.076	769.552
ENSMUSG00000036622	Atp13a2	ATPase type 13A2 [Source:MGI Symbol;Acc:MGI:1922022]	774.393	0.685042	0.185011	3.70272	0.000213304	0.000999251	515.586	672.854	966.389	942.744
ENSMUSG00000041849	Card6	caspase recruitment domain family, member 6 [Source:MGI Symbol;Acc:MGI:3032959]	96.5896	0.684667	0.276442	2.47672	0.0132597	0.0394054	73.6552	74.7616	129.59	108.352
ENSMUSG00000017418	Arl5b	ADP-ribosylation factor-like 5B [Source:MGI Symbol;Acc:MGI:1923119]	223.303	0.684495	0.178406	3.83673	0.000124681	0.000608983	177.788	164.752	279.367	271.306
ENSMUSG00000000881	Dlg3	discs large MAGUK scaffold protein 3 [Source:MGI Symbol;Acc:MGI:1888986]	169.899	0.684367	0.205927	3.32334	0.000889453	0.00361893	137.151	123.218	202.525	216.703
ENSMUSG00000056529	Ptafr	platelet-activating factor receptor [Source:MGI Symbol;Acc:MGI:106066]	245.421	0.684265	0.18009	3.79956	0.000144952	0.000698817	170.169	206.287	276.762	328.467
ENSMUSG00000036403	Cep135	centrosomal protein 135 [Source:MGI Symbol;Acc:MGI:2681869]	106.453	0.683689	0.26106	2.6189	0.00882151	0.0276094	74.9251	88.6063	130.892	131.387
ENSMUSG00000015316	Slamf1	signaling lymphocytic activation molecule family member 1 [Source:MGI Symbol;Acc:MGI:1351314]	127.579	0.683651	0.252984	2.70235	0.00688503	0.0222789	78.7349	117.68	168.011	145.891
ENSMUSG00000053863	Mepe	matrix extracellular phosphoglycoprotein with ASARM motif (bone) [Source:MGI Symbol;Acc:MGI:2137384]	321.81	0.683631	0.162493	4.20714	2.58626e-05	0.000141371	208.266	286.586	405.05	387.336
ENSMUSG00000058587	Tmod3	tropomodulin 3 [Source:MGI Symbol;Acc:MGI:1355315]	1031.18	0.68345	0.101341	6.74408	1.54002e-11	1.68016e-10	740.362	841.76	1163.05	1379.56
ENSMUSG00000033703	Fcsk	fucose kinase [Source:MGI Symbol;Acc:MGI:1916071]	181.776	0.683108	0.198836	3.43553	0.000591392	0.00251028	143.501	135.678	233.783	214.144
ENSMUSG00000006731	B4galnt1	beta-1,4-N-acetyl-galactosaminyl transferase 1 [Source:MGI Symbol;Acc:MGI:1342057]	337.805	0.682886	0.146859	4.64994	3.32026e-06	2.07252e-05	273.032	245.052	405.701	427.434
ENSMUSG00000043671	Dpy19l3	dpy-19-like 3 (C. elegans) [Source:MGI Symbol;Acc:MGI:2443952]	187.805	0.682838	0.197466	3.458	0.000544194	0.00232577	130.801	157.83	230.527	232.06
ENSMUSG00000039607	Rbms3	RNA binding motif, single stranded interacting protein [Source:MGI Symbol;Acc:MGI:2444477]	248.82	0.682694	0.1792	3.80967	0.000139151	0.000673144	162.549	220.131	308.02	304.579
ENSMUSG00000027363	Usp8	ubiquitin specific peptidase 8 [Source:MGI Symbol;Acc:MGI:1934029]	604.232	0.682084	0.113932	5.98676	2.14061e-09	1.90899e-08	483.838	444.416	778.842	709.831
ENSMUSG00000041117	Ccdc8	coiled-coil domain containing 8 [Source:MGI Symbol;Acc:MGI:3612184]	145.926	0.681941	0.229416	2.97251	0.00295374	0.0106106	114.293	109.373	159.545	200.493
ENSMUSG00000026980	Ly75	lymphocyte antigen 75 [Source:MGI Symbol;Acc:MGI:106662]	177.279	0.681932	0.205695	3.31527	0.00091556	0.00371801	130.801	141.216	199.92	237.179
ENSMUSG00000062861	Zfp28	zinc finger protein 28 [Source:MGI Symbol;Acc:MGI:99175]	101.896	0.681652	0.269752	2.52695	0.0115056	0.0347085	78.7349	77.5305	113.961	137.359
ENSMUSG00000026566	Mpzl1	myelin protein zero-like 1 [Source:MGI Symbol;Acc:MGI:1915731]	265.74	0.681458	0.166069	4.10346	4.07025e-05	0.000216027	217.156	191.057	339.929	314.817
ENSMUSG00000018501	Ncor1	nuclear receptor co-repressor 1 [Source:MGI Symbol;Acc:MGI:1349717]	1475.98	0.681419	0.0727929	9.36107	7.89363e-21	1.57264e-19	1135.31	1132.5	1835.1	1801.03
ENSMUSG00000000579	Dynlt1c	dynein light chain Tctex-type 1C [Source:MGI Symbol;Acc:MGI:3807476]	169.692	0.68133	0.230969	2.94987	0.00317905	0.0113165	124.452	135.678	168.662	249.977
ENSMUSG00000031591	Asah1	N-acylsphingosine amidohydrolase 1 [Source:MGI Symbol;Acc:MGI:1277124]	938.872	0.681126	0.091146	7.47291	7.84378e-14	1.0325e-12	732.742	708.85	1122.03	1191.87
ENSMUSG00000019518	Ap4m1	adaptor-related protein complex AP-4, mu 1 [Source:MGI Symbol;Acc:MGI:1337063]	134.889	0.68034	0.235664	2.88691	0.00389049	0.0135516	109.213	98.2976	181.035	151.01
ENSMUSG00000026790	Odf2	outer dense fiber of sperm tails 2 [Source:MGI Symbol;Acc:MGI:1098824]	534.5	0.680259	0.118233	5.75353	8.73977e-09	7.33145e-08	388.595	433.34	653.159	662.907
ENSMUSG00000015647	Lama5	laminin, alpha 5 [Source:MGI Symbol;Acc:MGI:105382]	547.959	0.679966	0.13063	5.20528	1.93701e-07	1.42226e-06	361.926	481.797	692.883	655.229
ENSMUSG00000052749	Trim30b	tripartite motif-containing 30B [Source:MGI Symbol;Acc:MGI:4821256]	266.914	0.679853	0.17055	3.98624	6.71279e-05	0.00034388	231.125	178.597	326.905	331.027
ENSMUSG00000021069	Pygl	liver glycogen phosphorylase [Source:MGI Symbol;Acc:MGI:97829]	2328.17	0.679772	0.06231	10.9095	1.03797e-27	2.8245e-26	1727.09	1852.43	2814.51	2918.67
ENSMUSG00000030691	Fchsd2	FCH and double SH3 domains 2 [Source:MGI Symbol;Acc:MGI:2448475]	309.249	0.678904	0.165634	4.09883	4.15245e-05	0.00021973	199.377	276.895	375.094	385.629
ENSMUSG00000039883	Lrrc17	leucine rich repeat containing 17 [Source:MGI Symbol;Acc:MGI:1921761]	190.272	0.678816	0.201058	3.37622	0.00073489	0.00305036	154.93	137.063	212.293	256.802
ENSMUSG00000033542	Arhgef5	Rho guanine nucleotide exchange factor (GEF) 5 [Source:MGI Symbol;Acc:MGI:1858952]	239.255	0.678518	0.179857	3.77255	0.00016159	0.000772875	208.266	159.214	294.345	295.194
ENSMUSG00000032220	Myo1e	myosin IE [Source:MGI Symbol;Acc:MGI:106621]	535.931	0.678273	0.117725	5.76151	8.33637e-09	7.01248e-08	412.723	411.189	635.577	684.236
ENSMUSG00000030589	Rasgrp4	RAS guanyl releasing protein 4 [Source:MGI Symbol;Acc:MGI:2386851]	649.298	0.678217	0.110578	6.13337	8.60347e-10	8.04129e-09	535.905	462.414	811.402	787.469
ENSMUSG00000022203	Efs	embryonal Fyn-associated substrate [Source:MGI Symbol;Acc:MGI:105311]	194.065	0.677706	0.191808	3.53325	0.00041048	0.00180864	142.231	156.446	234.434	243.151
ENSMUSG00000025743	Sdc3	syndecan 3 [Source:MGI Symbol;Acc:MGI:1349163]	1474.35	0.677049	0.0836921	8.08976	5.97819e-16	9.0068e-15	1210.23	1059.12	1910.64	1717.42
ENSMUSG00000029471	Camkk2	calcium/calmodulin-dependent protein kinase kinase 2, beta [Source:MGI Symbol;Acc:MGI:2444812]	667.938	0.67624	0.110325	6.12952	8.81455e-10	8.23494e-09	495.268	534.407	867.406	774.671
ENSMUSG00000045005	Fzd5	frizzled class receptor 5 [Source:MGI Symbol;Acc:MGI:108571]	231.489	0.676236	0.175384	3.85575	0.000115376	0.000566929	180.328	175.828	275.46	294.341
ENSMUSG00000032316	Clk3	CDC-like kinase 3 [Source:MGI Symbol;Acc:MGI:1098670]	941.036	0.675815	0.0916566	7.37333	1.66414e-13	2.13151e-12	689.565	760.076	1144.82	1169.69
ENSMUSG00000028893	Sesn2	sestrin 2 [Source:MGI Symbol;Acc:MGI:2651874]	210.264	0.675075	0.184968	3.64969	0.000262558	0.00120915	172.709	150.908	257.226	260.214
ENSMUSG00000046794	Ppp1r3b	protein phosphatase 1, regulatory subunit 3B [Source:MGI Symbol;Acc:MGI:2177268]	165.796	0.674865	0.206752	3.26413	0.00109803	0.00438507	130.801	124.603	206.432	201.346
ENSMUSG00000006932	Ctnnb1	catenin (cadherin associated protein), beta 1 [Source:MGI Symbol;Acc:MGI:88276]	3106.48	0.674364	0.0545795	12.3556	4.54209e-35	1.55798e-33	2448.4	2338.38	3881.84	3757.33
ENSMUSG00000024968	Rcor2	REST corepressor 2 [Source:MGI Symbol;Acc:MGI:1859854]	120.471	0.674153	0.253473	2.65966	0.00782188	0.0248551	107.943	77.5305	155.638	140.772
ENSMUSG00000052760	A630001G21Rik	RIKEN cDNA A630001G21 gene [Source:MGI Symbol;Acc:MGI:2443131]	249.871	0.674115	0.170778	3.94732	7.90295e-05	0.000399634	203.187	181.366	294.996	319.936
ENSMUSG00000045098	Kmt5b	lysine methyltransferase 5B [Source:MGI Symbol;Acc:MGI:2444557]	591.164	0.674079	0.111068	6.06905	1.28672e-09	1.18179e-08	463.52	447.185	720.233	733.719
ENSMUSG00000031548	Sfrp1	secreted frizzled-related protein 1 [Source:MGI Symbol;Acc:MGI:892014]	414.867	0.673869	0.134768	5.00023	5.72633e-07	3.97078e-06	342.878	296.277	522.918	497.394
ENSMUSG00000028238	Atp6v0d2	ATPase, H+ transporting, lysosomal V0 subunit D2 [Source:MGI Symbol;Acc:MGI:1924415]	233.714	0.67373	0.183131	3.67895	0.000234201	0.00108798	157.47	203.518	300.857	273.012
ENSMUSG00000028911	Srsf4	serine and arginine-rich splicing factor 4 [Source:MGI Symbol;Acc:MGI:1890577]	150.294	0.673346	0.219722	3.06454	0.00218005	0.00811177	114.293	117.68	196.013	173.192
ENSMUSG00000042548	Asxl1	additional sex combs like 1 [Source:MGI Symbol;Acc:MGI:2684063]	704.666	0.673289	0.103279	6.51912	7.07206e-11	7.30929e-10	521.936	564.865	866.755	865.106
ENSMUSG00000027428	Rbbp9	retinoblastoma binding protein 9, serine hydrolase [Source:MGI Symbol;Acc:MGI:1347074]	180.817	0.673	0.203321	3.31004	0.000932828	0.00378524	153.66	124.603	212.944	232.06
ENSMUSG00000037946	Fgd3	FYVE, RhoGEF and PH domain containing 3 [Source:MGI Symbol;Acc:MGI:1353657]	426.573	0.672886	0.134011	5.02111	5.13738e-07	3.58703e-06	354.307	303.2	541.152	507.631
ENSMUSG00000024538	Ppic	peptidylprolyl isomerase C [Source:MGI Symbol;Acc:MGI:97751]	1204.08	0.672794	0.0809814	8.30801	9.73198e-17	1.5558e-15	947.358	908.215	1448.93	1511.8
ENSMUSG00000045287	Rtn4rl1	reticulon 4 receptor-like 1 [Source:MGI Symbol;Acc:MGI:2661375]	179.262	0.672542	0.202504	3.32112	0.000896555	0.00364433	139.691	137.063	236.388	203.906
ENSMUSG00000020696	Rffl	ring finger and FYVE like domain containing protein [Source:MGI Symbol;Acc:MGI:1914588]	248.36	0.672301	0.176492	3.80923	0.000139398	0.000674188	200.647	182.751	332.766	277.278
ENSMUSG00000018398	Septin8	septin 8 [Source:MGI Symbol;Acc:MGI:894310]	1045.74	0.671886	0.0865638	7.76175	8.37669e-15	1.16515e-13	836.875	775.305	1273.11	1297.66
ENSMUSG00000041444	Arhgap32	Rho GTPase activating protein 32 [Source:MGI Symbol;Acc:MGI:2450166]	149.347	0.671865	0.230425	2.91577	0.00354817	0.0125148	135.881	94.1442	188.198	179.164
ENSMUSG00000048668	Rhno1	RAD9-HUS1-RAD1 interacting nuclear orphan 1 [Source:MGI Symbol;Acc:MGI:1915315]	187.963	0.671841	0.193999	3.46311	0.000533964	0.00228805	146.04	143.985	235.736	226.088
ENSMUSG00000034342	Cbl	Casitas B-lineage lymphoma [Source:MGI Symbol;Acc:MGI:88279]	984.145	0.670395	0.0975595	6.87166	6.34594e-12	7.19364e-11	806.397	713.004	1284.18	1133
ENSMUSG00000039660	Spout1	SPOUT domain containing methyltransferase 1 [Source:MGI Symbol;Acc:MGI:106544]	141.822	0.67039	0.226218	2.96347	0.00304194	0.0108906	107.943	110.758	163.453	185.136
ENSMUSG00000013629	Cad	carbamoyl-phosphate synthetase 2, aspartate transcarbamylase, and dihydroorotase [Source:MGI Symbol;Acc:MGI:1916969]	404.649	0.670219	0.140976	4.75412	1.99308e-06	1.28378e-05	331.448	293.508	534.64	459.001
ENSMUSG00000022463	Srebf2	sterol regulatory element binding factor 2 [Source:MGI Symbol;Acc:MGI:107585]	985.478	0.670116	0.100127	6.69266	2.19156e-11	2.36782e-10	844.495	675.623	1230.78	1191.01
ENSMUSG00000051984	Sec31b	Sec31 homolog B (S. cerevisiae) [Source:MGI Symbol;Acc:MGI:2685187]	324.964	0.669846	0.165228	4.05408	5.03326e-05	0.000263314	262.873	239.514	451.937	345.531
ENSMUSG00000020330	Hmmr	hyaluronan mediated motility receptor (RHAMM) [Source:MGI Symbol;Acc:MGI:104667]	147.485	0.669614	0.222398	3.01088	0.0026049	0.00950863	119.372	107.989	170.616	191.961
ENSMUSG00000035372	1810055G02Rik	RIKEN cDNA 1810055G02 gene [Source:MGI Symbol;Acc:MGI:1919306]	232.412	0.669587	0.174008	3.84802	0.000119078	0.000583769	181.598	177.213	285.879	284.956
ENSMUSG00000071281	Zfp65	zinc finger protein 65 [Source:MGI Symbol;Acc:MGI:107769]	95.271	0.669133	0.27672	2.41809	0.0156022	0.0454433	74.9251	71.9926	108.751	125.415
ENSMUSG00000036606	Plxnb2	plexin B2 [Source:MGI Symbol;Acc:MGI:2154239]	1215.72	0.669107	0.0806411	8.29735	1.06462e-16	1.69811e-15	971.487	905.446	1499.73	1486.21
ENSMUSG00000019929	Dcn	decorin [Source:MGI Symbol;Acc:MGI:94872]	28736.2	0.668866	0.0345679	19.3493	2.06467e-83	2.04518e-81	21658.4	22728.9	35589.7	34967.7
ENSMUSG00000002900	Lamb1	laminin B1 [Source:MGI Symbol;Acc:MGI:96743]	719.96	0.668778	0.103368	6.4699	9.80668e-11	1.00184e-09	584.162	527.484	895.408	872.785
ENSMUSG00000038013	Wipf2	WAS/WASL interacting protein family, member 2 [Source:MGI Symbol;Acc:MGI:1924462]	334.267	0.668654	0.147726	4.5263	6.00257e-06	3.62102e-05	241.284	275.51	414.167	406.105
ENSMUSG00000066684	Pilrb1	paired immunoglobin-like type 2 receptor beta 1 [Source:MGI Symbol;Acc:MGI:2450532]	111.73	0.668219	0.253927	2.63154	0.00849984	0.0267091	81.2747	91.3753	133.497	140.772
ENSMUSG00000019920	Lims1	LIM and senescent cell antigen-like domains 1 [Source:MGI Symbol;Acc:MGI:1195263]	1925.76	0.667659	0.0698641	9.55654	1.21755e-21	2.52789e-20	1419.77	1556.15	2289.64	2437.48
ENSMUSG00000025261	Huwe1	HECT, UBA and WWE domain containing 1 [Source:MGI Symbol;Acc:MGI:1926884]	2422.12	0.667361	0.0602981	11.0677	1.79963e-28	5.0528e-27	1934.08	1808.12	2974.71	2971.56
ENSMUSG00000020869	Lrrc59	leucine rich repeat containing 59 [Source:MGI Symbol;Acc:MGI:2138133]	944.227	0.667357	0.0911953	7.3179	2.51888e-13	3.18207e-12	761.95	696.39	1145.47	1173.1
ENSMUSG00000025369	Smarcc2	SWI/SNF related, matrix associated, actin dependent regulator of chromatin, subfamily c, member 2 [Source:MGI Symbol;Acc:MGI:1915344]	1493.26	0.667198	0.0746736	8.93485	4.07724e-19	7.50906e-18	1173.4	1135.27	1889.8	1774.58
ENSMUSG00000023947	Nfkbie	nuclear factor of kappa light polypeptide gene enhancer in B cells inhibitor, epsilon [Source:MGI Symbol;Acc:MGI:1194908]	112.651	0.666541	0.255696	2.60678	0.00913994	0.0284966	96.5137	77.5305	142.614	133.946
ENSMUSG00000071650	Ganab	alpha glucosidase 2 alpha neutral subunit [Source:MGI Symbol;Acc:MGI:1097667]	1474.91	0.666374	0.0744934	8.94542	3.70539e-19	6.8361e-18	1178.48	1100.66	1783.65	1836.86
ENSMUSG00000030536	Iqgap1	IQ motif containing GTPase activating protein 1 [Source:MGI Symbol;Acc:MGI:1352757]	3046.4	0.666204	0.0534072	12.474	1.03437e-35	3.59454e-34	2346.81	2363.3	3705.36	3770.12
ENSMUSG00000001435	Col18a1	collagen, type XVIII, alpha 1 [Source:MGI Symbol;Acc:MGI:88451]	719.904	0.665841	0.10758	6.18929	6.04372e-10	5.74249e-09	507.967	606.399	885.64	879.61
ENSMUSG00000010830	Kdelr3	KDEL (Lys-Asp-Glu-Leu) endoplasmic reticulum protein retention receptor 3 [Source:MGI Symbol;Acc:MGI:2145953]	396.532	0.665787	0.13742	4.84491	1.2667e-06	8.38588e-06	330.178	282.433	481.241	492.275
ENSMUSG00000039321	Uts2r	urotensin 2 receptor [Source:MGI Symbol;Acc:MGI:2183450]	145.982	0.66576	0.224004	2.97209	0.00295779	0.0106234	121.912	103.836	187.547	170.632
ENSMUSG00000051506	Wdfy4	WD repeat and FYVE domain containing 4 [Source:MGI Symbol;Acc:MGI:3584510]	445.918	0.665392	0.130683	5.09163	3.54994e-07	2.53031e-06	341.608	348.887	579.573	513.604
ENSMUSG00000020522	Mfap3	microfibrillar-associated protein 3 [Source:MGI Symbol;Acc:MGI:1924068]	346.332	0.664651	0.143472	4.63262	3.61071e-06	2.24194e-05	259.063	276.895	419.376	429.994
ENSMUSG00000004609	Cd33	CD33 antigen [Source:MGI Symbol;Acc:MGI:99440]	1244	0.664479	0.0828646	8.01885	1.06739e-15	1.58228e-14	911.801	1013.43	1486.05	1564.7
ENSMUSG00000035168	Tanc1	tetratricopeptide repeat, ankyrin repeat and coiled-coil containing 1 [Source:MGI Symbol;Acc:MGI:1914110]	314.366	0.664464	0.151722	4.37947	1.18968e-05	6.84177e-05	257.793	228.438	390.723	380.51
ENSMUSG00000015766	Eps8	epidermal growth factor receptor pathway substrate 8 [Source:MGI Symbol;Acc:MGI:104684]	264.93	0.664396	0.164265	4.04466	5.23982e-05	0.000273244	215.886	193.826	324.952	325.055
ENSMUSG00000046753	Ccdc66	coiled-coil domain containing 66 [Source:MGI Symbol;Acc:MGI:2443639]	106.984	0.664357	0.258158	2.57345	0.0100691	0.0310099	82.5446	83.0684	133.497	128.827
ENSMUSG00000043279	Trim56	tripartite motif-containing 56 [Source:MGI Symbol;Acc:MGI:2685298]	498.493	0.664209	0.124169	5.34922	8.83329e-08	6.73796e-07	367.006	404.266	582.829	639.872
ENSMUSG00000061288	Taok3	TAO kinase 3 [Source:MGI Symbol;Acc:MGI:3041177]	512.326	0.664163	0.118877	5.58699	2.31034e-08	1.86926e-07	402.564	390.422	639.484	616.836
ENSMUSG00000028399	Ptprd	protein tyrosine phosphatase, receptor type, D [Source:MGI Symbol;Acc:MGI:97812]	373.77	0.663941	0.137714	4.82114	1.42738e-06	9.37351e-06	294.621	283.817	461.054	455.589
ENSMUSG00000017376	Nlk	nemo like kinase [Source:MGI Symbol;Acc:MGI:1201387]	330.97	0.663793	0.147494	4.50046	6.78055e-06	4.04771e-05	243.824	268.588	398.538	412.93
ENSMUSG00000038417	Fig4	FIG4 phosphoinositide 5-phosphatase [Source:MGI Symbol;Acc:MGI:2143585]	265.655	0.663667	0.169756	3.90953	9.24756e-05	0.000461899	190.488	221.516	347.744	302.873
ENSMUSG00000078919	Dpm1	dolichol-phosphate (beta-D) mannosyltransferase 1 [Source:MGI Symbol;Acc:MGI:1330239]	95.1158	0.663412	0.274404	2.41765	0.0156213	0.0454923	71.1154	76.146	114.612	118.59
ENSMUSG00000027981	Rnpc3	RNA-binding region (RNP1, RRM) containing 3 [Source:MGI Symbol;Acc:MGI:1914475]	134.915	0.663127	0.231576	2.86354	0.00418935	0.0144588	107.943	101.067	174.523	156.129
ENSMUSG00000002413	Braf	Braf transforming gene [Source:MGI Symbol;Acc:MGI:88190]	334.929	0.663099	0.147202	4.50468	6.64717e-06	3.97592e-05	246.364	272.741	421.33	399.28
ENSMUSG00000072623	Zfp9	zinc finger protein 9 [Source:MGI Symbol;Acc:MGI:99210]	213.739	0.663078	0.186463	3.55609	0.000376415	0.00166965	153.66	177.213	246.807	277.278
ENSMUSG00000047888	Tnrc6b	trinucleotide repeat containing 6b [Source:MGI Symbol;Acc:MGI:2443730]	799.403	0.662931	0.0976683	6.78758	1.1403e-11	1.26159e-10	637.498	599.477	959.877	1000.76
ENSMUSG00000021676	Iqgap2	IQ motif containing GTPase activating protein 2 [Source:MGI Symbol;Acc:MGI:2449975]	421.144	0.662739	0.130487	5.07898	3.79475e-07	2.69665e-06	317.479	335.043	523.569	508.485
ENSMUSG00000030259	Rassf8	Ras association (RalGDS/AF-6) domain family (N-terminal) member 8 [Source:MGI Symbol;Acc:MGI:1918573]	406.394	0.662463	0.133835	4.94987	7.42646e-07	5.0603e-06	330.178	299.046	506.638	489.715
ENSMUSG00000053007	Creb5	cAMP responsive element binding protein 5 [Source:MGI Symbol;Acc:MGI:2443973]	368.451	0.662151	0.140679	4.70681	2.51629e-06	1.59989e-05	267.953	303.2	453.89	448.763
ENSMUSG00000075415	Fnbp1	formin binding protein 1 [Source:MGI Symbol;Acc:MGI:109606]	1076.32	0.66142	0.0845917	7.81897	5.32553e-15	7.52103e-14	850.845	816.839	1338.23	1299.37
ENSMUSG00000034641	Cd300ld	CD300 molecule like family member d [Source:MGI Symbol;Acc:MGI:2442358]	252.147	0.661374	0.167089	3.9582	7.55162e-05	0.000383791	195.567	195.211	313.23	304.579
ENSMUSG00000050953	Gja1	gap junction protein, alpha 1 [Source:MGI Symbol;Acc:MGI:95713]	1615.2	0.660658	0.0699669	9.44243	3.64222e-21	7.36715e-20	1241.98	1261.26	1959.48	1998.11
ENSMUSG00000029372	Ppbp	pro-platelet basic protein [Source:MGI Symbol;Acc:MGI:1888712]	6139.65	0.660304	0.0411404	16.05	5.71523e-58	3.56328e-56	4745.68	4772.28	7550.73	7489.91
ENSMUSG00000039096	Rsad1	radical S-adenosyl methionine domain containing 1 [Source:MGI Symbol;Acc:MGI:3039628]	211.782	0.659506	0.182617	3.61141	0.000304541	0.00138089	167.629	160.599	255.273	263.627
ENSMUSG00000019564	Arid3a	AT rich interactive domain 3A (BRIGHT-like) [Source:MGI Symbol;Acc:MGI:1328360]	500.898	0.659457	0.122022	5.40443	6.50146e-08	5.02435e-07	389.865	386.268	586.736	640.725
ENSMUSG00000025357	Dgka	diacylglycerol kinase, alpha [Source:MGI Symbol;Acc:MGI:102952]	547.109	0.659329	0.122663	5.37511	7.65343e-08	5.86966e-07	402.564	447.185	715.024	623.662
ENSMUSG00000021466	Ptch1	patched 1 [Source:MGI Symbol;Acc:MGI:105373]	513.853	0.659293	0.127957	5.15245	2.57109e-07	1.86715e-06	444.471	351.656	638.182	621.102
ENSMUSG00000010476	Ebf3	early B cell factor 3 [Source:MGI Symbol;Acc:MGI:894289]	348.272	0.659224	0.145054	4.5447	5.50145e-06	3.33772e-05	252.714	287.97	434.354	418.049
ENSMUSG00000028019	Pdgfc	platelet-derived growth factor, C polypeptide [Source:MGI Symbol;Acc:MGI:1859631]	277.7	0.658674	0.164666	4.00007	6.33246e-05	0.000325893	194.297	236.745	330.812	348.943
ENSMUSG00000004565	Pnpla6	patatin-like phospholipase domain containing 6 [Source:MGI Symbol;Acc:MGI:1354723]	440.605	0.658485	0.132644	4.9643	6.89507e-07	4.72557e-06	351.767	332.274	575.015	503.366
ENSMUSG00000071547	Nt5dc2	5'-nucleotidase domain containing 2 [Source:MGI Symbol;Acc:MGI:1917271]	358.65	0.658367	0.140516	4.68536	2.7947e-06	1.76368e-05	275.572	281.048	445.425	432.553
ENSMUSG00000055485	Soga1	suppressor of glucose, autophagy associated 1 [Source:MGI Symbol;Acc:MGI:2444575]	164.715	0.65832	0.212566	3.09702	0.00195477	0.00737317	134.611	120.449	186.245	217.556
ENSMUSG00000026574	Dpt	dermatopontin [Source:MGI Symbol;Acc:MGI:1928392]	3371.17	0.658309	0.0533067	12.3495	4.90378e-35	1.67933e-33	2617.3	2611.12	4018.59	4237.66
ENSMUSG00000031255	Sytl4	synaptotagmin-like 4 [Source:MGI Symbol;Acc:MGI:1351606]	123.512	0.657994	0.246393	2.67051	0.00757359	0.0241494	85.0845	106.604	141.963	160.394
ENSMUSG00000038564	Ift172	intraflagellar transport 172 [Source:MGI Symbol;Acc:MGI:2682064]	455.299	0.657903	0.125255	5.25249	1.50053e-07	1.11412e-06	346.687	359.963	557.432	557.115
ENSMUSG00000024420	Zfp521	zinc finger protein 521 [Source:MGI Symbol;Acc:MGI:95459]	346.553	0.657638	0.146517	4.48847	7.17357e-06	4.26192e-05	290.811	246.436	420.679	428.287
ENSMUSG00000070436	Serpinh1	serine (or cysteine) peptidase inhibitor, clade H, member 1 [Source:MGI Symbol;Acc:MGI:88283]	6729.27	0.657628	0.0419057	15.693	1.68756e-55	9.96458e-54	5154.59	5291.46	8388.18	8082.86
ENSMUSG00000039031	Arhgap18	Rho GTPase activating protein 18 [Source:MGI Symbol;Acc:MGI:1921160]	375.546	0.657495	0.141313	4.65275	3.27532e-06	2.04568e-05	279.382	303.2	435.005	484.596
ENSMUSG00000005142	Man2b1	mannosidase 2, alpha B1 [Source:MGI Symbol;Acc:MGI:107286]	1595.06	0.657111	0.0711133	9.24033	2.45731e-20	4.7921e-19	1226.74	1250.18	1991.39	1911.94
ENSMUSG00000049076	Acap2	ArfGAP with coiled-coil, ankyrin repeat and PH domains 2 [Source:MGI Symbol;Acc:MGI:1925868]	761.988	0.657091	0.101744	6.45826	1.05916e-10	1.07839e-09	605.751	575.941	892.803	973.458
ENSMUSG00000054280	Prr14l	proline rich 14-like [Source:MGI Symbol;Acc:MGI:2443658]	232.518	0.656878	0.175599	3.74079	0.00018344	0.000869145	187.948	173.059	294.345	274.718
ENSMUSG00000032020	Ubash3b	ubiquitin associated and SH3 domain containing, B [Source:MGI Symbol;Acc:MGI:1920078]	583.726	0.656697	0.114664	5.72716	1.02125e-08	8.5197e-08	477.489	427.802	694.185	735.426
ENSMUSG00000025089	Gfra1	glial cell line derived neurotrophic factor family receptor alpha 1 [Source:MGI Symbol;Acc:MGI:1100842]	95.4605	0.656604	0.274331	2.39347	0.0166896	0.0481605	74.9251	73.3771	121.775	111.764
ENSMUSG00000064246	Chil1	chitinase-like 1 [Source:MGI Symbol;Acc:MGI:1340899]	2289.92	0.656343	0.0601166	10.9178	9.47336e-28	2.58451e-26	1768.99	1787.36	2828.84	2774.48
ENSMUSG00000040209	Zfp704	zinc finger protein 704 [Source:MGI Symbol;Acc:MGI:2180715]	233.727	0.656338	0.193216	3.39691	0.000681502	0.00285391	147.31	215.978	269.599	302.019
ENSMUSG00000040841	Six5	sine oculis-related homeobox 5 [Source:MGI Symbol;Acc:MGI:106220]	243.91	0.656121	0.177291	3.70082	0.000214904	0.00100586	167.629	211.824	308.671	287.516
ENSMUSG00000043587	Pxylp1	2-phosphoxylose phosphatase 1 [Source:MGI Symbol;Acc:MGI:2442444]	327.618	0.655353	0.149467	4.38459	1.16202e-05	6.69181e-05	245.094	264.434	418.725	382.217
ENSMUSG00000028894	Inpp5b	inositol polyphosphate-5-phosphatase B [Source:MGI Symbol;Acc:MGI:103257]	524.024	0.654094	0.123378	5.30152	1.14841e-07	8.63572e-07	369.546	445.8	645.996	634.753
ENSMUSG00000015880	Ncapg	non-SMC condensin I complex, subunit G [Source:MGI Symbol;Acc:MGI:1930197]	123.328	0.653997	0.246807	2.64983	0.00805315	0.0254943	82.5446	109.373	147.824	153.569
ENSMUSG00000050567	Maml1	mastermind like transcriptional coactivator 1 [Source:MGI Symbol;Acc:MGI:1890504]	321.22	0.653903	0.155183	4.21376	2.51159e-05	0.000137644	275.572	222.9	380.304	406.105
ENSMUSG00000059713	Rcan3	regulator of calcineurin 3 [Source:MGI Symbol;Acc:MGI:1858220]	203.162	0.653413	0.191824	3.40632	0.000658454	0.00276778	144.771	171.675	262.436	233.766
ENSMUSG00000019932	Kera	keratocan [Source:MGI Symbol;Acc:MGI:1202398]	266.884	0.653072	0.170585	3.82842	0.000128968	0.000628187	213.346	202.133	356.861	295.194
ENSMUSG00000045095	Magi1	membrane associated guanylate kinase, WW and PDZ domain containing 1 [Source:MGI Symbol;Acc:MGI:1203522]	120.514	0.652922	0.2507	2.6044	0.00920357	0.028657	106.673	80.2995	140.66	154.422
ENSMUSG00000059273	Zc3h4	zinc finger CCCH-type containing 4 [Source:MGI Symbol;Acc:MGI:2682314]	854.709	0.652564	0.0989108	6.5975	4.18145e-11	4.42087e-10	716.233	611.937	1041.28	1049.39
ENSMUSG00000002602	Axl	AXL receptor tyrosine kinase [Source:MGI Symbol;Acc:MGI:1347244]	2577.82	0.652159	0.0585411	11.1402	7.99478e-29	2.26569e-27	2007.74	2003.33	3225.42	3074.8
ENSMUSG00000037406	Htra4	HtrA serine peptidase 4 [Source:MGI Symbol;Acc:MGI:3036260]	869.924	0.651242	0.0941264	6.91881	4.55461e-12	5.23299e-11	669.246	683.93	1030.21	1096.31
ENSMUSG00000028883	Sema3a	sema domain, immunoglobulin domain (Ig), short basic domain, secreted, (semaphorin) 3A [Source:MGI Symbol;Acc:MGI:107558]	122.211	0.650769	0.245776	2.64781	0.00810148	0.0256245	85.0845	105.22	143.265	155.276
ENSMUSG00000026339	Ccdc93	coiled-coil domain containing 93 [Source:MGI Symbol;Acc:MGI:1918079]	281.296	0.650604	0.167798	3.87731	0.000105616	0.000522243	189.218	249.205	341.232	345.531
ENSMUSG00000006464	Bbs1	Bardet-Biedl syndrome 1 (human) [Source:MGI Symbol;Acc:MGI:1277215]	100.81	0.650557	0.27134	2.39757	0.0165041	0.0477029	72.3853	84.4529	113.31	133.093
ENSMUSG00000021895	Arhgef3	Rho guanine nucleotide exchange factor (GEF) 3 [Source:MGI Symbol;Acc:MGI:1918954]	398.585	0.649653	0.135154	4.80675	1.534e-06	1.0024e-05	313.67	307.353	506.638	466.68
ENSMUSG00000042744	Hectd4	HECT domain E3 ubiquitin protein ligase 4 [Source:MGI Symbol;Acc:MGI:3647820]	731.184	0.649013	0.100457	6.46062	1.04277e-10	1.06221e-09	571.463	567.634	905.176	880.463
ENSMUSG00000028656	Cap1	CAP, adenylate cyclase-associated protein 1 (yeast) [Source:MGI Symbol;Acc:MGI:88262]	3829.97	0.648806	0.0513041	12.6463	1.17305e-36	4.1444e-35	2929.7	3038.92	4790.27	4561
ENSMUSG00000027412	Lpin3	lipin 3 [Source:MGI Symbol;Acc:MGI:1891342]	174.327	0.648791	0.202188	3.20885	0.00133269	0.00522382	133.341	138.447	220.759	204.759
ENSMUSG00000016024	Lbp	lipopolysaccharide binding protein [Source:MGI Symbol;Acc:MGI:1098776]	2197.91	0.648693	0.0625817	10.3655	3.55785e-25	8.66889e-24	1657.24	1767.97	2698.6	2667.84
ENSMUSG00000007817	Zmiz1	zinc finger, MIZ-type containing 1 [Source:MGI Symbol;Acc:MGI:3040693]	1088.79	0.64844	0.0889134	7.29294	3.03269e-13	3.81298e-12	881.323	815.455	1392.28	1266.09
ENSMUSG00000044807	Zfp354c	zinc finger protein 354C [Source:MGI Symbol;Acc:MGI:1353621]	168.477	0.648296	0.20514	3.16026	0.00157627	0.0060631	126.992	135.678	209.037	202.199
ENSMUSG00000026872	Zeb2	zinc finger E-box binding homeobox 2 [Source:MGI Symbol;Acc:MGI:1344407]	994.538	0.647846	0.0890712	7.27336	3.50663e-13	4.3803e-12	740.362	809.917	1200.17	1227.7
ENSMUSG00000044456	Rin3	Ras and Rab interactor 3 [Source:MGI Symbol;Acc:MGI:2385708]	847.838	0.647768	0.0998844	6.48518	8.86281e-11	9.09801e-10	637.498	685.314	1093.37	975.164
ENSMUSG00000022718	Dgcr8	DGCR8, microprocessor complex subunit [Source:MGI Symbol;Acc:MGI:2151114]	276.25	0.647429	0.163651	3.95615	7.61667e-05	0.000386634	196.837	233.976	329.51	344.678
ENSMUSG00000049672	Zbtb14	zinc finger and BTB domain containing 14 [Source:MGI Symbol;Acc:MGI:1195345]	277.044	0.64676	0.16405	3.94246	8.06504e-05	0.000407248	199.377	232.592	322.998	353.209
ENSMUSG00000037703	Lzts3	leucine zipper, putative tumor suppressor family member 3 [Source:MGI Symbol;Acc:MGI:2656976]	119.765	0.646245	0.244934	2.63844	0.00832881	0.0262456	91.434	95.5287	153.033	139.065
ENSMUSG00000041445	Mmrn2	multimerin 2 [Source:MGI Symbol;Acc:MGI:2385618]	397.051	0.645888	0.134065	4.81772	1.45205e-06	9.52958e-06	299.7	319.813	485.799	482.89
ENSMUSG00000028497	Hacd4	3-hydroxyacyl-CoA dehydratase 4 [Source:MGI Symbol;Acc:MGI:1914025]	256.349	0.645808	0.168636	3.8296	0.000128352	0.000625471	186.678	213.209	302.159	323.348
ENSMUSG00000061414	Cracr2a	calcium release activated channel regulator 2A [Source:MGI Symbol;Acc:MGI:2685919]	151.466	0.645794	0.219552	2.94141	0.00326717	0.011597	115.562	120.449	171.918	197.934
ENSMUSG00000028032	Papss1	3'-phosphoadenosine 5'-phosphosulfate synthase 1 [Source:MGI Symbol;Acc:MGI:1330587]	392.272	0.645665	0.137829	4.68454	2.80595e-06	1.76973e-05	322.559	289.355	498.172	459.001
ENSMUSG00000074151	Nlrc5	NLR family, CARD domain containing 5 [Source:MGI Symbol;Acc:MGI:3612191]	330.148	0.645593	0.146155	4.41718	9.99975e-06	5.82668e-05	261.603	253.359	406.352	399.28
ENSMUSG00000042821	Snai1	snail family zinc finger 1 [Source:MGI Symbol;Acc:MGI:98330]	222.209	0.64559	0.178806	3.61057	0.000305523	0.00138445	177.788	168.906	279.367	262.774
ENSMUSG00000019039	Dalrd3	DALR anticodon binding domain containing 3 [Source:MGI Symbol;Acc:MGI:1915039]	283.799	0.645055	0.161731	3.98845	6.65073e-05	0.000341031	229.855	213.209	367.931	324.202
ENSMUSG00000028412	Slc44a1	solute carrier family 44, member 1 [Source:MGI Symbol;Acc:MGI:2140592]	1195.92	0.644518	0.148487	4.34057	1.42115e-05	8.07006e-05	834.336	1032.82	1495.17	1421.37
ENSMUSG00000037679	Inf2	inverted formin, FH2 and WH2 domain containing [Source:MGI Symbol;Acc:MGI:1917685]	1475.45	0.644347	0.0804799	8.00631	1.18206e-15	1.74372e-14	1202.61	1100.66	1893.05	1705.47
ENSMUSG00000030761	Myo7a	myosin VIIA [Source:MGI Symbol;Acc:MGI:104510]	329.002	0.644247	0.147374	4.3715	1.23397e-05	7.0735e-05	246.364	267.203	394.631	407.812
ENSMUSG00000039298	Cdk5rap2	CDK5 regulatory subunit associated protein 2 [Source:MGI Symbol;Acc:MGI:2384875]	357.593	0.643658	0.14307	4.49892	6.82995e-06	4.06918e-05	284.461	274.126	457.146	414.637
ENSMUSG00000034471	Caskin2	CASK-interacting protein 2 [Source:MGI Symbol;Acc:MGI:2157062]	392.976	0.643196	0.138971	4.62827	3.68738e-06	2.2862e-05	313.67	300.431	509.894	447.91
ENSMUSG00000037119	Fam91a1	family with sequence similarity 91, member A1 [Source:MGI Symbol;Acc:MGI:1277178]	493.214	0.643125	0.125078	5.14177	2.72155e-07	1.97168e-06	416.533	353.041	606.924	596.36
ENSMUSG00000018537	Pcgf2	polycomb group ring finger 2 [Source:MGI Symbol;Acc:MGI:99161]	168.822	0.643061	0.238028	2.70162	0.00690019	0.0223211	140.961	123.218	250.714	160.394
ENSMUSG00000033033	Calhm2	calcium homeostasis modulator family member 2 [Source:MGI Symbol;Acc:MGI:1919941]	172.11	0.642563	0.203414	3.1589	0.00158366	0.00608713	138.421	130.141	203.176	216.703
ENSMUSG00000052336	Cx3cr1	chemokine (C-X3-C motif) receptor 1 [Source:MGI Symbol;Acc:MGI:1333815]	188.487	0.642413	0.208348	3.08337	0.00204669	0.00767891	120.642	174.444	237.039	221.822
ENSMUSG00000023224	Serping1	serine (or cysteine) peptidase inhibitor, clade G, member 1 [Source:MGI Symbol;Acc:MGI:894696]	5431.84	0.642325	0.0493552	13.0143	1.01415e-38	3.80493e-37	4398.99	4085.58	6814.22	6428.58
ENSMUSG00000037210	Fam193a	family with sequence homology 193, member A [Source:MGI Symbol;Acc:MGI:2447768]	381.628	0.641986	0.152047	4.22229	2.41836e-05	0.000132878	323.829	272.741	514.452	415.49
ENSMUSG00000034243	Golgb1	golgi autoantigen, golgin subfamily b, macrogolgin 1 [Source:MGI Symbol;Acc:MGI:1099447]	1044.75	0.641591	0.0874936	7.33301	2.25045e-13	2.85317e-12	839.415	793.303	1313.48	1232.82
ENSMUSG00000064065	Ipcef1	interaction protein for cytohesin exchange factors 1 [Source:MGI Symbol;Acc:MGI:2444159]	193.299	0.641496	0.190859	3.3611	0.000776326	0.00320166	149.85	152.292	238.992	232.06
ENSMUSG00000001630	Stk38l	serine/threonine kinase 38 like [Source:MGI Symbol;Acc:MGI:1922250]	526.559	0.64131	0.12936	4.95754	7.13905e-07	4.87858e-06	464.79	357.194	651.206	633.046
ENSMUSG00000059834	Sclt1	sodium channel and clathrin linker 1 [Source:MGI Symbol;Acc:MGI:1914411]	106.507	0.640794	0.266855	2.40128	0.0163376	0.0472863	69.8454	96.9131	129.59	129.681
ENSMUSG00000030872	Gga2	golgi associated, gamma adaptin ear containing, ARF binding protein 2 [Source:MGI Symbol;Acc:MGI:1921355]	509.331	0.640298	0.134644	4.75548	1.97975e-06	1.27636e-05	339.068	458.261	620.599	619.396
ENSMUSG00000026657	Frmd4a	FERM domain containing 4A [Source:MGI Symbol;Acc:MGI:1919850]	277.706	0.640256	0.16246	3.94102	8.11374e-05	0.000409512	215.886	218.747	358.814	317.376
ENSMUSG00000035547	Capn5	calpain 5 [Source:MGI Symbol;Acc:MGI:1100859]	287.131	0.640238	0.173912	3.68138	0.000231975	0.00107885	260.333	188.288	373.141	326.761
ENSMUSG00000069539	Scyl2	SCY1-like 2 (S. cerevisiae) [Source:MGI Symbol;Acc:MGI:1289172]	405.51	0.639985	0.132372	4.83474	1.33319e-06	8.79581e-06	323.829	310.122	497.521	490.568
ENSMUSG00000025203	Scd2	stearoyl-Coenzyme A desaturase 2 [Source:MGI Symbol;Acc:MGI:98240]	1088.73	0.639365	0.0869471	7.3535	1.93088e-13	2.45683e-12	899.101	802.995	1344.09	1308.75
ENSMUSG00000021624	Cd180	CD180 antigen [Source:MGI Symbol;Acc:MGI:1194924]	116.627	0.638775	0.251827	2.53657	0.0111946	0.0339246	92.704	89.9908	154.987	128.827
ENSMUSG00000047417	Rexo1	REX1, RNA exonuclease 1 [Source:MGI Symbol;Acc:MGI:1914182]	544.931	0.638486	0.116482	5.48142	4.21914e-08	3.3211e-07	410.183	443.032	677.254	649.256
ENSMUSG00000002835	Chaf1a	chromatin assembly factor 1, subunit A (p150) [Source:MGI Symbol;Acc:MGI:1351331]	181.231	0.638366	0.208676	3.05912	0.00221989	0.00824697	133.341	150.908	246.156	194.521
ENSMUSG00000078794	Dact3	dishevelled-binding antagonist of beta-catenin 3 [Source:MGI Symbol;Acc:MGI:3654828]	178.655	0.638061	0.199954	3.19103	0.00141765	0.00550922	142.231	137.063	208.386	226.941
ENSMUSG00000042423	Fbrs	fibrosin [Source:MGI Symbol;Acc:MGI:104648]	902.382	0.637954	0.0974331	6.54761	5.84632e-11	6.08695e-10	755.601	656.24	1136.35	1061.33
ENSMUSG00000031095	Cul4b	cullin 4B [Source:MGI Symbol;Acc:MGI:1919834]	215.413	0.637864	0.18207	3.5034	0.000459356	0.00199374	177.788	159.214	266.994	257.655
ENSMUSG00000029192	Tbc1d14	TBC1 domain family, member 14 [Source:MGI Symbol;Acc:MGI:1098708]	629.657	0.637688	0.109394	5.82925	5.5676e-09	4.77242e-08	507.967	477.643	789.912	743.104
ENSMUSG00000040016	Ptger3	prostaglandin E receptor 3 (subtype EP3) [Source:MGI Symbol;Acc:MGI:97795]	193.112	0.637672	0.199784	3.19181	0.00141385	0.00549821	130.801	171.675	225.968	244.004
ENSMUSG00000025877	Hk3	hexokinase 3 [Source:MGI Symbol;Acc:MGI:2670962]	1396.65	0.637255	0.078278	8.14092	3.9227e-16	6.01254e-15	1038.79	1149.11	1734.16	1664.52
ENSMUSG00000046556	Zfp319	zinc finger protein 319 [Source:MGI Symbol;Acc:MGI:1890618]	194.457	0.637027	0.19508	3.26546	0.00109286	0.00436609	161.279	142.601	221.41	252.536
ENSMUSG00000034111	Tmed8	transmembrane p24 trafficking protein 8 [Source:MGI Symbol;Acc:MGI:1923480]	246.243	0.637015	0.169507	3.75805	0.000171242	0.000814627	195.567	189.673	291.74	307.992
ENSMUSG00000031930	Wwp2	WW domain containing E3 ubiquitin protein ligase 2 [Source:MGI Symbol;Acc:MGI:1914144]	2557.18	0.636924	0.0607406	10.486	1.00214e-25	2.51996e-24	2056	1947.95	3204.58	3020.19
ENSMUSG00000039176	Polg	polymerase (DNA directed), gamma [Source:MGI Symbol;Acc:MGI:1196389]	668.365	0.636826	0.110005	5.78907	7.07767e-09	5.9989e-08	530.825	516.409	863.499	762.727
ENSMUSG00000039831	Arhgap29	Rho GTPase activating protein 29 [Source:MGI Symbol;Acc:MGI:2443818]	402.149	0.636553	0.135145	4.71017	2.47512e-06	1.5756e-05	302.24	328.12	507.289	470.946
ENSMUSG00000018363	Smurf2	SMAD specific E3 ubiquitin protein ligase 2 [Source:MGI Symbol;Acc:MGI:1913563]	662.561	0.636323	0.10567	6.02182	1.72464e-09	1.5557e-08	520.666	516.409	787.308	825.861
ENSMUSG00000005982	Naa60	N(alpha)-acetyltransferase 60, NatF catalytic subunit [Source:MGI Symbol;Acc:MGI:1922013]	457.253	0.635968	0.127021	5.00679	5.53456e-07	3.84787e-06	372.086	343.349	538.547	575.031
ENSMUSG00000048285	Frmd6	FERM domain containing 6 [Source:MGI Symbol;Acc:MGI:2442579]	861.891	0.635569	0.0942822	6.74113	1.5716e-11	1.71284e-10	648.928	701.928	1057.56	1039.15
ENSMUSG00000064080	Fbln2	fibulin 2 [Source:MGI Symbol;Acc:MGI:95488]	1873.1	0.635383	0.0690531	9.20137	3.53424e-20	6.85441e-19	1462.94	1473.08	2369.74	2186.65
ENSMUSG00000059588	Calcrl	calcitonin receptor-like [Source:MGI Symbol;Acc:MGI:1926944]	334.434	0.635117	0.147179	4.31526	1.59416e-05	9.00186e-05	265.413	258.897	425.237	388.189
ENSMUSG00000027422	Rrbp1	ribosome binding protein 1 [Source:MGI Symbol;Acc:MGI:1932395]	3235.67	0.634764	0.0555075	11.4357	2.77441e-30	8.30677e-29	2483.96	2588.97	4054.41	3815.34
ENSMUSG00000034621	Gpatch8	G patch domain containing 8 [Source:MGI Symbol;Acc:MGI:1918667]	687.175	0.634755	0.1046	6.06841	1.29179e-09	1.18594e-08	556.224	520.562	853.731	818.183
ENSMUSG00000041608	Entpd3	ectonucleoside triphosphate diphosphohydrolase 3 [Source:MGI Symbol;Acc:MGI:1321386]	107.235	0.63454	0.262741	2.41508	0.0157319	0.0457706	90.1641	77.5305	120.473	140.772
ENSMUSG00000029050	Ski	ski sarcoma viral oncogene homolog (avian) [Source:MGI Symbol;Acc:MGI:98310]	1701.38	0.633782	0.0701514	9.03449	1.64765e-19	3.09088e-18	1375.32	1291.71	2107.95	2030.53
ENSMUSG00000026499	Acbd3	acyl-Coenzyme A binding domain containing 3 [Source:MGI Symbol;Acc:MGI:2181074]	453.084	0.632685	0.126113	5.0168	5.25388e-07	3.66475e-06	363.196	347.503	563.293	538.345
ENSMUSG00000022032	Scara5	scavenger receptor class A, member 5 [Source:MGI Symbol;Acc:MGI:1918395]	904.955	0.632228	0.104097	6.07342	1.25211e-09	1.15251e-08	792.428	625.782	1104.44	1097.17
ENSMUSG00000040651	Tasor	transcription activation suppressor [Source:MGI Symbol;Acc:MGI:1921694]	122.081	0.632157	0.246394	2.56563	0.0102988	0.031658	83.8145	107.989	149.777	146.744
ENSMUSG00000025010	Ccnj	cyclin J [Source:MGI Symbol;Acc:MGI:2443297]	145.166	0.63213	0.234798	2.69223	0.00709767	0.0228657	130.801	96.9131	193.408	159.541
ENSMUSG00000036281	Snapc4	small nuclear RNA activating complex, polypeptide 4 [Source:MGI Symbol;Acc:MGI:2443935]	227.101	0.632129	0.182551	3.46275	0.00053469	0.0022907	157.47	199.364	281.972	269.599
ENSMUSG00000022475	Hdac7	histone deacetylase 7 [Source:MGI Symbol;Acc:MGI:1891835]	664.424	0.631688	0.108209	5.83768	5.29322e-09	4.55196e-08	530.825	512.255	845.916	768.699
ENSMUSG00000036473	Tbc1d24	TBC1 domain family, member 24 [Source:MGI Symbol;Acc:MGI:2443456]	283.124	0.630817	0.161119	3.91522	9.0321e-05	0.000452202	208.266	236.745	358.163	329.321
ENSMUSG00000075284	Wipf1	WAS/WASL interacting protein family, member 1 [Source:MGI Symbol;Acc:MGI:2178801]	1057.92	0.63055	0.0954274	6.60763	3.90511e-11	4.13489e-10	749.251	912.368	1256.18	1313.87
ENSMUSG00000019986	Ahi1	Abelson helper integration site 1 [Source:MGI Symbol;Acc:MGI:87971]	133.526	0.630219	0.238553	2.64184	0.00824578	0.0260226	120.642	88.6063	160.197	164.66
ENSMUSG00000017774	Myo1c	myosin IC [Source:MGI Symbol;Acc:MGI:106612]	1769.01	0.629457	0.0688919	9.13687	6.42867e-20	1.23214e-18	1388.02	1391.4	2211.49	2085.13
ENSMUSG00000075470	Alg10b	asparagine-linked glycosylation 10B (alpha-1,2-glucosyltransferase) [Source:MGI Symbol;Acc:MGI:2146159]	123.008	0.629137	0.259894	2.42075	0.0154887	0.0451747	119.372	73.3771	149.126	150.157
ENSMUSG00000032086	Bace1	beta-site APP cleaving enzyme 1 [Source:MGI Symbol;Acc:MGI:1346542]	478.08	0.628817	0.132222	4.75576	1.97697e-06	1.27534e-05	405.104	346.118	621.901	539.198
ENSMUSG00000045248	Med26	mediator complex subunit 26 [Source:MGI Symbol;Acc:MGI:1917875]	135.666	0.628758	0.228421	2.75263	0.00591192	0.0195783	109.213	103.836	164.104	165.513
ENSMUSG00000031441	Atp11a	ATPase, class VI, type 11A [Source:MGI Symbol;Acc:MGI:1354735]	1006.17	0.62872	0.0955094	6.5828	4.61662e-11	4.85914e-10	721.313	861.143	1252.92	1189.31
ENSMUSG00000059866	Tnip2	TNFAIP3 interacting protein 2 [Source:MGI Symbol;Acc:MGI:2386643]	356.732	0.628677	0.143516	4.38053	1.18389e-05	6.81405e-05	260.333	300.431	428.493	437.672
ENSMUSG00000028708	Mknk1	MAP kinase-interacting serine/threonine kinase 1 [Source:MGI Symbol;Acc:MGI:894316]	550.272	0.628638	0.119786	5.24803	1.53733e-07	1.13945e-06	427.962	437.494	711.117	624.515
ENSMUSG00000026082	Rev1	REV1, DNA directed polymerase [Source:MGI Symbol;Acc:MGI:1929074]	185.411	0.628405	0.194684	3.22782	0.00124738	0.00492037	147.31	143.985	225.968	224.382
ENSMUSG00000044006	Cilp2	cartilage intermediate layer protein 2 [Source:MGI Symbol;Acc:MGI:1915959]	898.069	0.628272	0.096696	6.49739	8.17253e-11	8.40977e-10	669.246	743.462	1137.01	1042.56
ENSMUSG00000057110	Cntrl	centriolin [Source:MGI Symbol;Acc:MGI:1889576]	568.204	0.627096	0.115837	5.41359	6.17719e-08	4.78772e-07	429.232	463.799	662.276	717.509
ENSMUSG00000024206	Rfx2	regulatory factor X, 2 (influences HLA class II expression) [Source:MGI Symbol;Acc:MGI:106583]	175.148	0.626728	0.200647	3.12353	0.00178697	0.00680076	140.961	134.294	210.339	214.997
ENSMUSG00000039318	Rab3gap2	RAB3 GTPase activating protein subunit 2 [Source:MGI Symbol;Acc:MGI:1916043]	559.267	0.626505	0.118469	5.28835	1.23423e-07	9.25807e-07	403.834	476.259	675.3	681.677
ENSMUSG00000035382	Pcsk7	proprotein convertase subtilisin/kexin type 7 [Source:MGI Symbol;Acc:MGI:107421]	429.407	0.626489	0.143182	4.37547	1.21169e-05	6.95894e-05	311.13	365.501	571.759	469.239
ENSMUSG00000028842	Ago3	argonaute RISC catalytic subunit 3 [Source:MGI Symbol;Acc:MGI:2446634]	306.77	0.626389	0.15613	4.01197	6.0214e-05	0.000310942	218.426	264.434	370.536	373.685
ENSMUSG00000027860	Vangl1	VANGL planar cell polarity 1 [Source:MGI Symbol;Acc:MGI:2159344]	137.774	0.626351	0.228814	2.73738	0.00619307	0.020382	115.562	101.067	173.221	161.248
ENSMUSG00000020227	Irak3	interleukin-1 receptor-associated kinase 3 [Source:MGI Symbol;Acc:MGI:1921164]	323.385	0.625874	0.150593	4.15606	3.23779e-05	0.000174332	234.935	274.126	392.026	392.455
ENSMUSG00000034525	Ice1	interactor of little elongation complex ELL subunit 1 [Source:MGI Symbol;Acc:MGI:2385865]	637.204	0.625838	0.115095	5.43758	5.40097e-08	4.20454e-07	551.144	449.954	764.515	783.203
ENSMUSG00000021196	Pfkp	phosphofructokinase, platelet [Source:MGI Symbol;Acc:MGI:1891833]	867.782	0.625473	0.103826	6.02426	1.69888e-09	1.53442e-08	727.663	635.473	982.669	1125.32
ENSMUSG00000014030	Pax5	paired box 5 [Source:MGI Symbol;Acc:MGI:97489]	105.727	0.625043	0.262317	2.38277	0.0171827	0.0493549	91.434	74.7616	129.59	127.121
ENSMUSG00000038807	Rap1gap2	RAP1 GTPase activating protein 2 [Source:MGI Symbol;Acc:MGI:3028623]	357.662	0.624033	0.140537	4.44033	8.98201e-06	5.2626e-05	279.382	283.817	440.866	426.581
ENSMUSG00000028111	Ctsk	cathepsin K [Source:MGI Symbol;Acc:MGI:107823]	4972.5	0.623933	0.0445765	13.9969	1.62788e-44	7.12972e-43	3859.28	3969.29	6045.79	6015.65
ENSMUSG00000039137	Whrn	whirlin [Source:MGI Symbol;Acc:MGI:2682003]	143.253	0.623912	0.229294	2.72102	0.00650815	0.0212803	124.452	101.067	186.245	161.248
ENSMUSG00000033721	Vav3	vav 3 oncogene [Source:MGI Symbol;Acc:MGI:1888518]	183.621	0.623735	0.196207	3.17897	0.00147802	0.00571943	142.231	146.754	216.851	228.647
ENSMUSG00000060429	Sntb1	syntrophin, basic 1 [Source:MGI Symbol;Acc:MGI:101781]	113.439	0.623602	0.250458	2.48985	0.0127797	0.038161	92.704	85.8374	138.707	136.506
ENSMUSG00000047242	Taf9b	TATA-box binding protein associated factor 9B [Source:MGI Symbol;Acc:MGI:3039562]	148.697	0.623443	0.223106	2.79438	0.00519992	0.0175076	104.133	130.141	174.523	185.989
ENSMUSG00000037606	Osbpl5	oxysterol binding protein-like 5 [Source:MGI Symbol;Acc:MGI:1930265]	475.794	0.623376	0.122734	5.07909	3.79252e-07	2.69597e-06	382.245	366.885	584.131	569.912
ENSMUSG00000040717	Il17rd	interleukin 17 receptor D [Source:MGI Symbol;Acc:MGI:2159727]	121.035	0.623218	0.256997	2.425	0.0153082	0.0447283	91.434	99.6821	169.313	123.709
ENSMUSG00000034156	Tspoap1	TSPO associated protein 1 [Source:MGI Symbol;Acc:MGI:2450877]	193.042	0.622866	0.192719	3.23199	0.00122929	0.00485914	162.549	141.216	233.783	234.62
ENSMUSG00000037029	Zfp146	zinc finger protein 146 [Source:MGI Symbol;Acc:MGI:1347092]	442.9	0.622842	0.133585	4.66251	3.12371e-06	1.95444e-05	368.276	328.12	502.731	572.472
ENSMUSG00000063160	Numbl	numb-like [Source:MGI Symbol;Acc:MGI:894702]	417.26	0.622523	0.149984	4.1506	3.3161e-05	0.000178277	294.621	364.117	560.688	449.616
ENSMUSG00000031778	Cx3cl1	chemokine (C-X3-C motif) ligand 1 [Source:MGI Symbol;Acc:MGI:1097153]	167.984	0.622428	0.209178	2.97559	0.00292429	0.0105138	119.372	145.37	197.315	209.878
ENSMUSG00000028078	Dclk2	doublecortin-like kinase 2 [Source:MGI Symbol;Acc:MGI:1918012]	153.096	0.62242	0.21456	2.90092	0.00372073	0.0130302	119.372	121.834	186.896	184.283
ENSMUSG00000026357	Rgs18	regulator of G-protein signaling 18 [Source:MGI Symbol;Acc:MGI:1927498]	546.241	0.622342	0.124428	5.00161	5.68529e-07	3.94491e-06	415.263	444.416	606.924	718.363
ENSMUSG00000037306	Man1c1	mannosidase, alpha, class 1C, member 1 [Source:MGI Symbol;Acc:MGI:2446214]	413.545	0.622271	0.131502	4.73204	2.22278e-06	1.42352e-05	326.369	325.351	514.452	488.009
ENSMUSG00000034839	Larp6	La ribonucleoprotein domain family, member 6 [Source:MGI Symbol;Acc:MGI:1914807]	212.929	0.622105	0.182425	3.4102	0.000649144	0.00273352	166.359	168.906	249.412	267.04
ENSMUSG00000055053	Nfic	nuclear factor I/C [Source:MGI Symbol;Acc:MGI:109591]	3020.76	0.622071	0.141654	4.39149	1.12579e-05	6.5008e-05	2575.39	2183.31	3868.16	3456.16
ENSMUSG00000038774	Ascc3	activating signal cointegrator 1 complex subunit 3 [Source:MGI Symbol;Acc:MGI:1925237]	251.973	0.620463	0.167109	3.71292	0.000204878	0.000962332	199.377	197.98	311.928	298.607
ENSMUSG00000003575	Crtc1	CREB regulated transcription coactivator 1 [Source:MGI Symbol;Acc:MGI:2142523]	305.289	0.620351	0.160073	3.87544	0.000106434	0.000525917	261.603	218.747	345.79	395.014
ENSMUSG00000027329	Spef1	sperm flagellar 1 [Source:MGI Symbol;Acc:MGI:3513546]	117.275	0.620228	0.250818	2.47283	0.013405	0.0397758	81.2747	103.836	140.66	143.331
ENSMUSG00000037206	Islr	immunoglobulin superfamily containing leucine-rich repeat [Source:MGI Symbol;Acc:MGI:1349645]	2208.91	0.61999	0.063709	9.73159	2.21101e-22	4.72469e-21	1685.18	1799.82	2735.72	2614.94
ENSMUSG00000034320	Slc26a2	solute carrier family 26 (sulfate transporter), member 2 [Source:MGI Symbol;Acc:MGI:892977]	224.232	0.619634	0.183627	3.37441	0.000739744	0.00306811	156.2	197.98	277.414	265.333
ENSMUSG00000021706	Zfyve16	zinc finger, FYVE domain containing 16 [Source:MGI Symbol;Acc:MGI:2145181]	182.489	0.619311	0.197207	3.14042	0.00168707	0.00645767	140.961	146.754	213.595	228.647
ENSMUSG00000040565	Btaf1	B-TFIID TATA-box binding protein associated factor 1 [Source:MGI Symbol;Acc:MGI:2147538]	265.833	0.6191	0.16605	3.72839	0.000192706	0.000909795	223.505	195.211	309.323	335.293
ENSMUSG00000028517	Plpp3	phospholipid phosphatase 3 [Source:MGI Symbol;Acc:MGI:1915166]	1340.33	0.619009	0.0770121	8.03781	9.14567e-16	1.36049e-14	1065.46	1049.43	1663.83	1582.62
ENSMUSG00000036943	Rab8b	RAB8B, member RAS oncogene family [Source:MGI Symbol;Acc:MGI:2442982]	712.169	0.619008	0.102254	6.05361	1.41635e-09	1.29079e-08	543.525	580.094	855.684	869.372
ENSMUSG00000032340	Neo1	neogenin [Source:MGI Symbol;Acc:MGI:1097159]	826.395	0.618744	0.0987153	6.26796	3.65799e-10	3.56352e-09	619.72	685.314	1034.77	965.78
ENSMUSG00000029669	Tspan12	tetraspanin 12 [Source:MGI Symbol;Acc:MGI:1889818]	151.044	0.618575	0.216173	2.86148	0.00421674	0.0145344	121.912	116.296	181.686	184.283
ENSMUSG00000040009	Gnaz	guanine nucleotide binding protein, alpha z subunit [Source:MGI Symbol;Acc:MGI:95780]	217.153	0.618558	0.181336	3.41112	0.000646974	0.00272529	175.249	167.521	274.158	251.683
ENSMUSG00000044948	Cfap43	cilia and flagella associated protein 43 [Source:MGI Symbol;Acc:MGI:1289258]	388.468	0.618392	0.140204	4.41066	1.03058e-05	5.99181e-05	285.731	328.12	492.963	447.057
ENSMUSG00000051853	Arf3	ADP-ribosylation factor 3 [Source:MGI Symbol;Acc:MGI:99432]	1119.21	0.617931	0.0901262	6.85629	7.06732e-12	7.96878e-11	857.194	910.984	1439.16	1269.51
ENSMUSG00000019899	Lama2	laminin, alpha 2 [Source:MGI Symbol;Acc:MGI:99912]	443.086	0.617751	0.126527	4.88235	1.04829e-06	7.00333e-06	353.037	346.118	533.989	539.198
ENSMUSG00000038902	Pogz	pogo transposable element with ZNF domain [Source:MGI Symbol;Acc:MGI:2442117]	422.853	0.617601	0.135982	4.54177	5.57829e-06	3.37963e-05	346.687	321.198	548.315	475.211
ENSMUSG00000018076	Med13l	mediator complex subunit 13-like [Source:MGI Symbol;Acc:MGI:2670178]	777.85	0.616767	0.0977947	6.30675	2.84954e-10	2.8004e-09	607.02	621.629	957.924	924.828
ENSMUSG00000022680	Pdxdc1	pyridoxal-dependent decarboxylase domain containing 1 [Source:MGI Symbol;Acc:MGI:1920909]	698.369	0.616593	0.102775	5.99943	1.98014e-09	1.7711e-08	539.715	563.481	855.033	835.246
ENSMUSG00000054641	Mmrn1	multimerin 1 [Source:MGI Symbol;Acc:MGI:1918195]	564.278	0.616533	0.114053	5.40568	6.45614e-08	4.99115e-07	439.391	451.338	664.23	702.152
ENSMUSG00000026395	Ptprc	protein tyrosine phosphatase, receptor type, C [Source:MGI Symbol;Acc:MGI:97810]	1619.57	0.616398	0.070206	8.77985	1.63693e-18	2.91839e-17	1250.87	1306.94	1947.1	1973.36
ENSMUSG00000024913	Lrp5	low density lipoprotein receptor-related protein 5 [Source:MGI Symbol;Acc:MGI:1278315]	511.906	0.616396	0.118348	5.20832	1.90562e-07	1.40019e-06	402.564	405.651	611.482	627.927
ENSMUSG00000063410	Stk24	serine/threonine kinase 24 [Source:MGI Symbol;Acc:MGI:2385007]	909.481	0.616385	0.0940945	6.5507	5.7269e-11	5.97142e-10	685.755	750.385	1065.37	1136.41
ENSMUSG00000056917	Sipa1	signal-induced proliferation associated gene 1 [Source:MGI Symbol;Acc:MGI:107576]	1053.81	0.615798	0.0851889	7.22862	4.87942e-13	6.00662e-12	816.557	848.682	1293.29	1256.71
ENSMUSG00000037933	Bicd2	BICD cargo adaptor 2 [Source:MGI Symbol;Acc:MGI:1924145]	1138.58	0.61547	0.0826752	7.44443	9.73641e-14	1.27011e-12	913.07	884.679	1348	1408.57
ENSMUSG00000032193	Ldlr	low density lipoprotein receptor [Source:MGI Symbol;Acc:MGI:96765]	444.112	0.615211	0.127144	4.83869	1.30697e-06	8.63088e-06	339.068	362.732	532.035	542.611
ENSMUSG00000002997	Prkar2b	protein kinase, cAMP dependent regulatory, type II beta [Source:MGI Symbol;Acc:MGI:97760]	962.365	0.61469	0.0925661	6.64055	3.12515e-11	3.33737e-10	775.919	743.462	1108.35	1221.73
ENSMUSG00000022816	Fstl1	follistatin-like 1 [Source:MGI Symbol;Acc:MGI:102793]	5501.45	0.614593	0.0454771	13.5143	1.2871e-41	5.27736e-40	4222.47	4474.62	6741.93	6566.79
ENSMUSG00000019066	Rab3d	RAB3D, member RAS oncogene family [Source:MGI Symbol;Acc:MGI:97844]	767.449	0.614474	0.0979446	6.27369	3.526e-10	3.43651e-09	613.37	599.477	933.829	923.121
ENSMUSG00000038173	Enpp6	ectonucleotide pyrophosphatase/phosphodiesterase 6 [Source:MGI Symbol;Acc:MGI:2445171]	110.8	0.614211	0.256158	2.39778	0.0164947	0.0476824	81.2747	94.1442	140.66	127.121
ENSMUSG00000037731	Themis2	thymocyte selection associated family member 2 [Source:MGI Symbol;Acc:MGI:2446213]	326.475	0.614157	0.147919	4.15197	3.29624e-05	0.000177299	262.873	253.359	408.306	381.363
ENSMUSG00000045954	Cavin2	caveolae associated 2 [Source:MGI Symbol;Acc:MGI:99513]	987.798	0.614143	0.0879822	6.98031	2.94539e-12	3.43813e-11	779.729	782.228	1222.96	1166.27
ENSMUSG00000025473	Adam8	a disintegrin and metallopeptidase domain 8 [Source:MGI Symbol;Acc:MGI:107825]	823.184	0.614092	0.0963324	6.37472	1.833e-10	1.83024e-09	656.547	645.165	1026.95	964.073
ENSMUSG00000030787	Lyve1	lymphatic vessel endothelial hyaluronan receptor 1 [Source:MGI Symbol;Acc:MGI:2136348]	415.865	0.614052	0.137044	4.4807	7.43995e-06	4.41029e-05	360.656	296.277	515.104	491.421
ENSMUSG00000001870	Ltbp1	latent transforming growth factor beta binding protein 1 [Source:MGI Symbol;Acc:MGI:109151]	1259.04	0.614015	0.0823629	7.45499	8.98719e-14	1.17817e-12	935.929	1054.97	1501.03	1544.22
ENSMUSG00000035597	Prpf39	pre-mRNA processing factor 39 [Source:MGI Symbol;Acc:MGI:104602]	447.403	0.613865	0.128234	4.78708	1.69226e-06	1.10106e-05	372.086	335.043	553.525	528.961
ENSMUSG00000060594	Layn	layilin [Source:MGI Symbol;Acc:MGI:2685357]	121.578	0.613548	0.248692	2.4671	0.0136213	0.0403331	99.0535	92.7597	131.544	162.954
ENSMUSG00000032842	Abcc10	ATP-binding cassette, sub-family C (CFTR/MRP), member 10 [Source:MGI Symbol;Acc:MGI:2386976]	152.448	0.613265	0.227163	2.69967	0.00694091	0.0224357	114.293	127.372	207.735	160.394
ENSMUSG00000030047	Arhgap25	Rho GTPase activating protein 25 [Source:MGI Symbol;Acc:MGI:2443687]	349.038	0.613001	0.146734	4.17764	2.94555e-05	0.00015957	299.7	251.974	432.401	412.077
ENSMUSG00000047804	Akap10	A kinase (PRKA) anchor protein 10 [Source:MGI Symbol;Acc:MGI:1890218]	205.238	0.612989	0.191086	3.20792	0.00133698	0.00523288	143.501	181.366	243.551	252.536
ENSMUSG00000020315	Sptbn1	spectrin beta, non-erythrocytic 1 [Source:MGI Symbol;Acc:MGI:98388]	3073.43	0.612983	0.0587833	10.4278	1.85052e-25	4.58264e-24	2307.44	2555.74	3781.55	3648.97
ENSMUSG00000028909	Ptpru	protein tyrosine phosphatase, receptor type, U [Source:MGI Symbol;Acc:MGI:1321151]	268.443	0.61237	0.17376	3.52423	0.000424719	0.0018649	180.328	245.052	330.161	318.229
ENSMUSG00000079227	Ccr5	chemokine (C-C motif) receptor 5 [Source:MGI Symbol;Acc:MGI:107182]	170.828	0.612076	0.204789	2.98881	0.00280067	0.0101433	138.421	131.525	196.664	216.703
ENSMUSG00000022885	St6gal1	beta galactoside alpha 2,6 sialyltransferase 1 [Source:MGI Symbol;Acc:MGI:108470]	301.579	0.611954	0.153989	3.974	7.06744e-05	0.000360741	231.125	246.436	376.397	352.356
ENSMUSG00000036144	Meox2	mesenchyme homeobox 2 [Source:MGI Symbol;Acc:MGI:103219]	405.075	0.611906	0.135268	4.52366	6.07792e-06	3.65918e-05	342.878	297.662	496.87	482.89
ENSMUSG00000041297	Cdk13	cyclin-dependent kinase 13 [Source:MGI Symbol;Acc:MGI:1916812]	541.435	0.611608	0.115913	5.27644	1.31717e-07	9.84187e-07	417.803	438.878	642.74	666.32
ENSMUSG00000024137	E4f1	E4F transcription factor 1 [Source:MGI Symbol;Acc:MGI:109530]	443.803	0.611455	0.129828	4.70973	2.4804e-06	1.57849e-05	326.369	376.577	542.454	529.814
ENSMUSG00000009681	Bcr	BCR activator of RhoGEF and GTPase [Source:MGI Symbol;Acc:MGI:88141]	524.366	0.611196	0.12214	5.00406	5.61367e-07	3.90031e-06	413.993	416.727	674.649	592.095
ENSMUSG00000032965	Ift57	intraflagellar transport 57 [Source:MGI Symbol;Acc:MGI:1921166]	116.18	0.611182	0.247677	2.46766	0.0136001	0.0402872	96.5137	87.2218	139.358	141.625
ENSMUSG00000022401	Xpnpep3	X-prolyl aminopeptidase 3, mitochondrial [Source:MGI Symbol;Acc:MGI:2445217]	137.174	0.610403	0.229354	2.6614	0.00778171	0.0247385	113.023	103.836	156.941	174.898
ENSMUSG00000018433	Nol11	nucleolar protein 11 [Source:MGI Symbol;Acc:MGI:1916229]	248.93	0.610129	0.169004	3.61014	0.000306026	0.00138644	186.678	207.671	300.206	301.166
ENSMUSG00000039202	Abhd2	abhydrolase domain containing 2 [Source:MGI Symbol;Acc:MGI:1914344]	794.828	0.609533	0.0974725	6.25338	4.01664e-10	3.89857e-09	605.751	653.472	958.575	961.514
ENSMUSG00000033565	Rbfox2	RNA binding protein, fox-1 homolog (C. elegans) 2 [Source:MGI Symbol;Acc:MGI:1933973]	1342.92	0.609241	0.0778924	7.82157	5.21701e-15	7.37268e-14	1075.62	1052.2	1674.9	1568.97
ENSMUSG00000005686	Ampd3	adenosine monophosphate deaminase 3 [Source:MGI Symbol;Acc:MGI:1096344]	503.532	0.609211	0.120604	5.05133	4.38755e-07	3.10024e-06	417.803	379.346	609.529	607.451
ENSMUSG00000023991	Foxp4	forkhead box P4 [Source:MGI Symbol;Acc:MGI:1921373]	417.92	0.609188	0.134373	4.53358	5.79932e-06	3.50439e-05	358.117	303.2	502.731	507.631
ENSMUSG00000037533	Rapgef6	Rap guanine nucleotide exchange factor (GEF) 6 [Source:MGI Symbol;Acc:MGI:2384761]	424.158	0.608822	0.133146	4.57258	4.81764e-06	2.94901e-05	318.749	353.041	489.055	535.786
ENSMUSG00000034575	Tent4a	terminal nucleotidyltransferase 4A [Source:MGI Symbol;Acc:MGI:2682295]	228.5	0.608706	0.176857	3.44181	0.000577842	0.00245966	172.709	189.673	284.577	267.04
ENSMUSG00000072214	Septin5	septin 5 [Source:MGI Symbol;Acc:MGI:1195461]	561.421	0.608383	0.122229	4.97739	6.44471e-07	4.43844e-06	485.108	404.266	710.465	645.844
ENSMUSG00000022974	Paxbp1	PAX3 and PAX7 binding protein 1 [Source:MGI Symbol;Acc:MGI:1914617]	328.983	0.60835	0.154198	3.94525	7.97162e-05	0.000402722	283.192	238.129	422.632	371.979
ENSMUSG00000046201	Scaf8	SR-related CTD-associated factor 8 [Source:MGI Symbol;Acc:MGI:1925212]	507.113	0.608307	0.119182	5.104	3.32555e-07	2.37837e-06	393.674	409.804	603.016	621.955
ENSMUSG00000017144	Rnd3	Rho family GTPase 3 [Source:MGI Symbol;Acc:MGI:1921444]	396.605	0.608234	0.135719	4.48157	7.40974e-06	4.39361e-05	300.97	328.12	494.916	462.414
ENSMUSG00000032352	Lrrc1	leucine rich repeat containing 1 [Source:MGI Symbol;Acc:MGI:2442313]	145.963	0.608113	0.226251	2.68778	0.00719294	0.0231164	101.593	130.141	182.338	169.779
ENSMUSG00000027508	Pag1	phosphoprotein associated with glycosphingolipid microdomains 1 [Source:MGI Symbol;Acc:MGI:2443160]	347.826	0.60793	0.151524	4.0121	6.01819e-05	0.000310852	281.922	269.972	459.751	379.657
ENSMUSG00000054196	Cthrc1	collagen triple helix repeat containing 1 [Source:MGI Symbol;Acc:MGI:1915838]	750.403	0.60782	0.11248	5.40378	6.52496e-08	5.04067e-07	535.905	653.472	852.428	959.807
ENSMUSG00000038766	Gabpb2	GA repeat binding protein, beta 2 [Source:MGI Symbol;Acc:MGI:95612]	706.012	0.60766	0.10335	5.87963	4.11174e-09	3.56631e-08	584.162	534.407	858.289	847.19
ENSMUSG00000037795	N4bp2	NEDD4 binding protein 2 [Source:MGI Symbol;Acc:MGI:2684414]	179.817	0.607426	0.210678	2.8832	0.00393662	0.013689	118.102	167.521	222.061	211.584
ENSMUSG00000044349	Snhg11	small nucleolar RNA host gene 11 [Source:MGI Symbol;Acc:MGI:2441845]	112.617	0.607273	0.254688	2.38438	0.017108	0.0491869	96.5137	81.6839	128.939	143.331
ENSMUSG00000041115	Iqsec2	IQ motif and Sec7 domain 2 [Source:MGI Symbol;Acc:MGI:3528396]	407.511	0.607095	0.150526	4.03317	5.503e-05	0.000285983	269.222	377.961	503.382	479.477
ENSMUSG00000025041	Nt5c2	5'-nucleotidase, cytosolic II [Source:MGI Symbol;Acc:MGI:2178563]	393.656	0.607086	0.149702	4.05529	5.00724e-05	0.000262018	355.577	267.203	449.332	502.513
ENSMUSG00000045312	Lhfpl2	lipoma HMGIC fusion partner-like 2 [Source:MGI Symbol;Acc:MGI:2145236]	274.079	0.606939	0.172286	3.52286	0.000426911	0.00187208	226.045	209.056	368.582	292.635
ENSMUSG00000020917	Acly	ATP citrate lyase [Source:MGI Symbol;Acc:MGI:103251]	1023.35	0.606725	0.0949315	6.39119	1.64598e-10	1.64972e-09	751.791	870.834	1177.38	1293.39
ENSMUSG00000032570	Atp2c1	ATPase, Ca++-sequestering [Source:MGI Symbol;Acc:MGI:1889008]	794.265	0.606718	0.0973883	6.22988	4.66779e-10	4.49558e-09	628.609	631.32	984.623	932.506
ENSMUSG00000078671	Chd2	chromodomain helicase DNA binding protein 2 [Source:MGI Symbol;Acc:MGI:2448567]	694.28	0.606591	0.10668	5.68608	1.29991e-08	1.07429e-07	589.242	510.871	840.055	836.952
ENSMUSG00000020674	Pxdn	peroxidasin [Source:MGI Symbol;Acc:MGI:1916925]	519.903	0.605936	0.126801	4.77863	1.76492e-06	1.14658e-05	457.17	366.885	644.694	610.864
ENSMUSG00000030213	Atf7ip	activating transcription factor 7 interacting protein [Source:MGI Symbol;Acc:MGI:1858965]	857.984	0.605856	0.104046	5.82296	5.78133e-09	4.94763e-08	742.902	616.091	991.135	1081.81
ENSMUSG00000032492	Pth1r	parathyroid hormone 1 receptor [Source:MGI Symbol;Acc:MGI:97801]	1395.38	0.60562	0.0823645	7.35292	1.93922e-13	2.46596e-12	1068	1147.73	1779.75	1586.03
ENSMUSG00000070420	Zscan25	zinc finger and SCAN domain containing 25 [Source:MGI Symbol;Acc:MGI:3647079]	141.89	0.605547	0.22317	2.71339	0.00665994	0.0217126	113.023	112.142	175.174	167.22
ENSMUSG00000029108	Pcdh7	protocadherin 7 [Source:MGI Symbol;Acc:MGI:1860487]	148.186	0.60494	0.221023	2.737	0.0062002	0.0203992	110.483	124.603	169.965	187.696
ENSMUSG00000042292	Mrtfa	myocardin related transcription factor A [Source:MGI Symbol;Acc:MGI:2384495]	785.061	0.604688	0.107409	5.62975	1.80471e-08	1.47594e-07	689.565	555.174	955.319	940.185
ENSMUSG00000069895	Atxn1l	ataxin 1-like [Source:MGI Symbol;Acc:MGI:3694797]	488.823	0.604556	0.232516	2.60006	0.00932074	0.0289751	326.369	449.954	619.297	559.674
ENSMUSG00000058793	Cds2	CDP-diacylglycerol synthase (phosphatidate cytidylyltransferase) 2 [Source:MGI Symbol;Acc:MGI:1332236]	1942.75	0.604513	0.0646555	9.34976	8.78477e-21	1.742e-19	1568.35	1514.61	2360.62	2327.43
ENSMUSG00000000266	Mid2	midline 2 [Source:MGI Symbol;Acc:MGI:1344333]	183.195	0.60428	0.218883	2.76074	0.00576705	0.0191464	146.04	143.985	181.686	261.068
ENSMUSG00000038147	Cd84	CD84 antigen [Source:MGI Symbol;Acc:MGI:1336885]	618.978	0.604092	0.11223	5.38262	7.34113e-08	5.64444e-07	467.33	515.024	716.326	777.231
ENSMUSG00000036568	Bicral	BRD4 interacting chromatin remodeling complex associated protein like [Source:MGI Symbol;Acc:MGI:2673855]	322.786	0.603986	0.157576	3.83298	0.000126598	0.000617494	222.236	290.739	384.863	393.308
ENSMUSG00000062526	Mppe1	metallophosphoesterase 1 [Source:MGI Symbol;Acc:MGI:2661311]	188.447	0.602294	0.201022	2.99616	0.00273404	0.00992572	170.169	128.756	227.922	226.941
ENSMUSG00000035513	Ntng2	netrin G2 [Source:MGI Symbol;Acc:MGI:2159341]	473.428	0.602292	0.136092	4.42564	9.61587e-06	5.6169e-05	349.227	404.266	623.204	517.016
ENSMUSG00000033508	Asprv1	aspartic peptidase, retroviral-like 1 [Source:MGI Symbol;Acc:MGI:1915105]	321.41	0.602129	0.150391	4.00374	6.23483e-05	0.000321181	260.333	250.59	407.004	367.713
ENSMUSG00000036944	Tmem71	transmembrane protein 71 [Source:MGI Symbol;Acc:MGI:2146049]	174.39	0.602052	0.200859	2.99739	0.00272304	0.00988916	137.151	139.832	206.432	214.144
ENSMUSG00000002365	Snx9	sorting nexin 9 [Source:MGI Symbol;Acc:MGI:1913866]	679.153	0.601462	0.109795	5.47803	4.30082e-08	3.38414e-07	551.144	528.869	871.313	765.286
ENSMUSG00000045039	Megf8	multiple EGF-like-domains 8 [Source:MGI Symbol;Acc:MGI:2446294]	962.709	0.601322	0.0891607	6.74425	1.5382e-11	1.67903e-10	742.902	787.765	1176.08	1144.09
ENSMUSG00000029033	Acap3	ArfGAP with coiled-coil, ankyrin repeat and PH domains 3 [Source:MGI Symbol;Acc:MGI:2153589]	615.373	0.600907	0.110896	5.41865	6.00504e-08	4.6601e-07	492.728	485.95	772.981	709.831
ENSMUSG00000030123	Plxnd1	plexin D1 [Source:MGI Symbol;Acc:MGI:2154244]	1047.27	0.600464	0.0866399	6.93057	4.1914e-12	4.82877e-11	845.765	819.608	1301.11	1222.58
ENSMUSG00000032041	Tirap	toll-interleukin 1 receptor (TIR) domain-containing adaptor protein [Source:MGI Symbol;Acc:MGI:2152213]	248.238	0.600353	0.167841	3.57691	0.000347676	0.00155486	199.377	195.211	298.903	299.46
ENSMUSG00000036412	Arsi	arylsulfatase i [Source:MGI Symbol;Acc:MGI:2670959]	139.247	0.600039	0.22611	2.65375	0.00796029	0.0252381	110.483	110.758	160.848	174.898
ENSMUSG00000051351	Zfp46	zinc finger protein 46 [Source:MGI Symbol;Acc:MGI:99192]	485.372	0.599989	0.124754	4.80937	1.51407e-06	9.90594e-06	413.993	357.194	586.736	583.563
ENSMUSG00000030074	Gxylt2	glucoside xylosyltransferase 2 [Source:MGI Symbol;Acc:MGI:2682940]	257.361	0.599789	0.167513	3.58056	0.000342858	0.00153591	200.647	209.056	326.254	293.488
ENSMUSG00000000131	Xpo6	exportin 6 [Source:MGI Symbol;Acc:MGI:2429950]	1112.15	0.599748	0.0836191	7.17238	7.37065e-13	8.96403e-12	894.022	874.987	1373.39	1306.19
ENSMUSG00000041654	Slc39a11	solute carrier family 39 (metal ion transporter), member 11 [Source:MGI Symbol;Acc:MGI:1917056]	266.28	0.599548	0.165666	3.61903	0.000295714	0.00134403	195.567	228.438	328.859	312.257
ENSMUSG00000090210	Itga10	integrin, alpha 10 [Source:MGI Symbol;Acc:MGI:2153482]	712.217	0.599305	0.102939	5.82195	5.81664e-09	4.97382e-08	556.224	577.325	884.337	830.98
ENSMUSG00000014158	Trpv4	transient receptor potential cation channel, subfamily V, member 4 [Source:MGI Symbol;Acc:MGI:1926945]	360.453	0.599011	0.148354	4.0377	5.39773e-05	0.000281133	300.97	271.357	398.538	470.946
ENSMUSG00000005034	Prkacb	protein kinase, cAMP dependent, catalytic, beta [Source:MGI Symbol;Acc:MGI:97594]	986.832	0.598764	0.0910018	6.57969	4.71414e-11	4.95687e-10	739.092	832.069	1207.34	1168.83
ENSMUSG00000030199	Etv6	ets variant 6 [Source:MGI Symbol;Acc:MGI:109336]	465.088	0.598757	0.124154	4.82269	1.41634e-06	9.30678e-06	375.895	364.117	571.759	548.583
ENSMUSG00000040327	Cul9	cullin 9 [Source:MGI Symbol;Acc:MGI:1925559]	478.83	0.598622	0.124475	4.80918	1.51552e-06	9.91239e-06	392.404	369.654	600.412	552.849
ENSMUSG00000037172	Dennd11	DENN domain containing 11 [Source:MGI Symbol;Acc:MGI:2444256]	177.22	0.598558	0.207718	2.8816	0.00395666	0.0137475	121.912	160.599	220.759	205.612
ENSMUSG00000036931	Nfkbid	nuclear factor of kappa light polypeptide gene enhancer in B cells inhibitor, delta [Source:MGI Symbol;Acc:MGI:3041243]	119.754	0.598542	0.246548	2.42769	0.0151953	0.0444534	101.593	88.6063	136.102	152.716
ENSMUSG00000027200	Sema6d	sema domain, transmembrane domain (TM), and cytoplasmic domain, (semaphorin) 6D [Source:MGI Symbol;Acc:MGI:2387661]	321.704	0.598448	0.16836	3.55457	0.000378601	0.00167759	303.51	207.671	398.538	377.098
ENSMUSG00000001741	Il16	interleukin 16 [Source:MGI Symbol;Acc:MGI:1270855]	520.304	0.598407	0.119738	4.99764	5.80377e-07	4.02053e-06	403.834	423.649	601.063	652.669
ENSMUSG00000042138	Msantd2	Myb/SANT-like DNA-binding domain containing 2 [Source:MGI Symbol;Acc:MGI:2384579]	203.987	0.597992	0.185872	3.21723	0.00129436	0.00508956	163.819	160.599	238.992	252.536
ENSMUSG00000031644	Nek1	NIMA (never in mitosis gene a)-related expressed kinase 1 [Source:MGI Symbol;Acc:MGI:97303]	181.146	0.597384	0.199919	2.98813	0.00280694	0.0101625	132.071	156.446	214.247	221.822
ENSMUSG00000042185	Nfrkb	nuclear factor related to kappa B binding protein [Source:MGI Symbol;Acc:MGI:2442410]	337.808	0.597245	0.162869	3.66701	0.000245398	0.00113704	240.014	299.046	451.286	360.888
ENSMUSG00000024087	Cyp1b1	cytochrome P450, family 1, subfamily b, polypeptide 1 [Source:MGI Symbol;Acc:MGI:88590]	721.017	0.597136	0.101414	5.88812	3.90624e-09	3.39641e-08	571.463	575.941	848.521	888.142
ENSMUSG00000031169	Porcn	porcupine O-acyltransferase [Source:MGI Symbol;Acc:MGI:1890212]	170.044	0.596806	0.206842	2.88532	0.00391011	0.0136102	144.771	125.987	214.898	194.521
ENSMUSG00000024212	Mllt1	myeloid/lymphoid or mixed-lineage leukemia; translocated to, 1 [Source:MGI Symbol;Acc:MGI:1927238]	431.014	0.596305	0.1445	4.12667	3.68057e-05	0.000196625	391.135	294.893	548.315	489.715
ENSMUSG00000037242	Clic4	chloride intracellular channel 4 (mitochondrial) [Source:MGI Symbol;Acc:MGI:1352754]	2690.12	0.596165	0.0563375	10.582	3.61099e-26	9.30083e-25	2175.37	2108.55	3259.28	3217.27
ENSMUSG00000002668	Dennd1c	DENN/MADD domain containing 1C [Source:MGI Symbol;Acc:MGI:1918035]	523.813	0.594958	0.116815	5.09318	3.521e-07	2.51194e-06	415.263	419.495	634.274	626.221
ENSMUSG00000036006	Ripor2	RHO family interacting cell polarization regulator 2 [Source:MGI Symbol;Acc:MGI:2444879]	770.72	0.594466	0.0980502	6.06287	1.33711e-09	1.22596e-08	628.609	599.477	932.527	922.268
ENSMUSG00000040721	Zfhx2	zinc finger homeobox 2 [Source:MGI Symbol;Acc:MGI:2686934]	149.687	0.594434	0.217261	2.73604	0.0062183	0.0204524	119.372	119.065	175.174	185.136
ENSMUSG00000034480	Diaph2	diaphanous related formin 2 [Source:MGI Symbol;Acc:MGI:1858500]	169.293	0.594345	0.207655	2.86218	0.00420741	0.014514	124.452	145.37	194.059	213.291
ENSMUSG00000028053	Ash1l	ASH1 like histone lysine methyltransferase [Source:MGI Symbol;Acc:MGI:2183158]	712.763	0.594097	0.10129	5.8653	4.4831e-09	3.88206e-08	574.003	562.096	863.499	851.456
ENSMUSG00000042810	Krba1	KRAB-A domain containing 1 [Source:MGI Symbol;Acc:MGI:1925077]	839.768	0.59391	0.0959641	6.18887	6.05955e-10	5.75236e-09	650.198	689.468	1039.98	979.43
ENSMUSG00000064043	Trerf1	transcriptional regulating factor 1 [Source:MGI Symbol;Acc:MGI:2442086]	145.118	0.593842	0.227153	2.61428	0.00894147	0.0279518	126.992	103.836	162.801	186.843
ENSMUSG00000074971	Fibin	fin bud initiation factor homolog (zebrafish) [Source:MGI Symbol;Acc:MGI:1914856]	1359.12	0.593771	0.0776252	7.64921	2.02217e-14	2.74782e-13	1042.6	1124.19	1602.62	1667.08
ENSMUSG00000024076	Vit	vitrin [Source:MGI Symbol;Acc:MGI:1921449]	606.215	0.593684	0.109399	5.4268	5.73748e-08	4.45832e-07	473.679	492.873	725.443	732.866
ENSMUSG00000042035	Igsf3	immunoglobulin superfamily, member 3 [Source:MGI Symbol;Acc:MGI:1926158]	336.143	0.593329	0.150155	3.95145	7.76781e-05	0.000393552	292.081	243.667	418.074	390.748
ENSMUSG00000020520	Galnt10	polypeptide N-acetylgalactosaminyltransferase 10 [Source:MGI Symbol;Acc:MGI:1890480]	426.696	0.593234	0.12982	4.56966	4.88513e-06	2.98515e-05	326.369	354.425	518.36	507.631
ENSMUSG00000010660	Plcd1	phospholipase C, delta 1 [Source:MGI Symbol;Acc:MGI:97614]	549.839	0.592997	0.116064	5.10921	3.2351e-07	2.31681e-06	417.803	459.645	670.091	651.816
ENSMUSG00000021298	Gpr132	G protein-coupled receptor 132 [Source:MGI Symbol;Acc:MGI:1890220]	130.314	0.592855	0.233663	2.53722	0.0111738	0.0338809	107.943	99.6821	152.382	161.248
ENSMUSG00000029862	Clcn1	chloride channel, voltage-sensitive 1 [Source:MGI Symbol;Acc:MGI:88417]	1179.29	0.592424	0.0814702	7.27166	3.55105e-13	4.43317e-12	951.168	930.366	1453.49	1382.12
ENSMUSG00000002881	Nab1	Ngfi-A binding protein 1 [Source:MGI Symbol;Acc:MGI:107564]	500.041	0.592219	0.126076	4.69733	2.63579e-06	1.66986e-05	425.422	371.039	569.805	633.899
ENSMUSG00000038909	Kat7	K(lysine) acetyltransferase 7 [Source:MGI Symbol;Acc:MGI:2182799]	673.562	0.591973	0.106245	5.57179	2.52129e-08	2.03218e-07	510.507	564.865	821.17	797.707
ENSMUSG00000079057	Cyp4v3	cytochrome P450, family 4, subfamily v, polypeptide 3 [Source:MGI Symbol;Acc:MGI:2142763]	158.511	0.591892	0.21343	2.77324	0.00555011	0.0185132	124.452	128.756	202.525	178.311
ENSMUSG00000026259	Ngef	neuronal guanine nucleotide exchange factor [Source:MGI Symbol;Acc:MGI:1858414]	326.265	0.591574	0.149669	3.95256	7.73211e-05	0.00039193	245.094	275.51	378.35	406.105
ENSMUSG00000026721	Rabgap1l	RAB GTPase activating protein 1-like [Source:MGI Symbol;Acc:MGI:1352507]	888.32	0.591508	0.0919493	6.43299	1.25121e-10	1.26421e-09	690.835	726.849	1061.47	1074.13
ENSMUSG00000093894	Ighv1-53	immunoglobulin heavy variable 1-53 [Source:MGI Symbol;Acc:MGI:3576502]	326.587	0.591397	0.147613	4.00639	6.16537e-05	0.000317912	250.174	271.357	399.189	385.629
ENSMUSG00000031849	Comp	cartilage oligomeric matrix protein [Source:MGI Symbol;Acc:MGI:88469]	22119	0.591067	0.0319817	18.4814	2.91588e-76	2.56477e-74	17456.3	17845.9	26592	26582
ENSMUSG00000030724	Cd19	CD19 antigen [Source:MGI Symbol;Acc:MGI:88319]	182.486	0.591053	0.196431	3.00896	0.00262147	0.00956454	149.85	141.216	216.2	222.675
[truncated: 400 more rows]

## Sheet: Downregulated genes
Supplementary Table 5. DEGs identified by RNA-seq analysis of mouse joints, Related to Fig. 7 and Supplementary information, Fig. S6.
GeneID	Gene Symbol	Gene Description	baseMean	log2FoldChange	lfcSE	stat	pvalue	padj	Luc.rep1	Luc.rep2	CLOCK.rep1	CLOCK.rep2
ENSMUSG00000082658	Fau-ps2	Finkel-Biskis-Reilly murine sarcoma virus (FBR-MuSV) ubiquitously expressed (fox derived), pseudogene 2 [Source:MGI Symbol;Acc:MGI:103018]	35.6052	-9.02198	1.50132	-6.00936	1.86254e-09	1.66873e-08	78.7349	63.6858	0	0
ENSMUSG00000036322	H2-Ea	histocompatibility 2, class II antigen E alpha [Source:MGI Symbol;Acc:MGI:95900]	28.5682	-8.70395	1.86431	-4.66873	3.03065e-06	1.90465e-05	83.8145	30.4584	0	0
ENSMUSG00000086436	Gm13690	predicted gene 13690 [Source:MGI Symbol;Acc:MGI:3652065]	25.6201	-8.5445	1.52489	-5.60335	2.1025e-08	1.70892e-07	45.717	56.7634	0	0
ENSMUSG00000079492	Gm11127	predicted gene 11127 [Source:MGI Symbol;Acc:MGI:3779381]	24.7249	-8.49209	1.53131	-5.54563	2.92891e-08	2.34203e-07	39.3674	59.5324	0	0
ENSMUSG00000095891	Gm10717	predicted gene 10717 [Source:MGI Symbol;Acc:MGI:3642031]	434.501	-8.42832	0.791652	-10.6465	1.8104e-26	4.6973e-25	1075.62	657.625	3.90723	0.853162
ENSMUSG00000074564	Gm10720	predicted gene 10720 [Source:MGI Symbol;Acc:MGI:3641687]	16.6448	-7.92249	2.17132	-3.6487	0.000263568	0.00121274	13.9691	52.61	0	0
ENSMUSG00000107863	Gm44389	predicted gene, 44389 [Source:MGI Symbol;Acc:MGI:5690781]	15.7831	-7.84892	1.58054	-4.96597	6.83597e-07	4.68809e-06	36.8276	26.305	0	0
ENSMUSG00000075014	Gm10800	predicted gene 10800 [Source:MGI Symbol;Acc:MGI:3641657]	63723.3	-7.7925	0.420889	-18.5144	1.58185e-76	1.40302e-74	154427	99322.1	685.068	459.001
ENSMUSG00000013415	Igf2bp1	insulin-like growth factor 2 mRNA binding protein 1 [Source:MGI Symbol;Acc:MGI:1890357]	13.7924	-7.65471	1.60278	-4.7759	1.78903e-06	1.15912e-05	33.0178	22.1516	0	0
ENSMUSG00000057262	Rpl15-ps6	ribosomal protein L15, pseudogene 6 [Source:MGI Symbol;Acc:MGI:3642192]	73.3001	-7.63655	1.07268	-7.11914	1.08604e-12	1.30658e-11	186.678	105.22	1.30241	0
ENSMUSG00000095280	Gm21738	predicted gene, 21738 [Source:MGI Symbol;Acc:MGI:5433902]	7750.16	-7.60103	0.346868	-21.9133	1.93849e-106	2.91434e-104	17858.8	12983.6	95.076	63.134
ENSMUSG00000074947	Olfr1312	olfactory receptor 1312 [Source:MGI Symbol;Acc:MGI:3031146]	12.7254	-7.54006	1.62621	-4.63657	3.54234e-06	2.20336e-05	34.2878	16.6137	0	0
ENSMUSG00000099927	Gm8226	predicted gene 8226 [Source:MGI Symbol;Acc:MGI:3643827]	627.701	-7.49973	2.43482	-3.08019	0.00206866	0.00775035	6.34959	2490.67	7.81447	5.97214
ENSMUSG00000024757	Slc22a19	solute carrier family 22 (organic anion transporter), member 19 [Source:MGI Symbol;Acc:MGI:2442751]	12.0904	-7.46587	1.63325	-4.57117	4.85013e-06	2.96633e-05	31.7479	16.6137	0	0
ENSMUSG00000091028	Gm10722	predicted gene 10722 [Source:MGI Symbol;Acc:MGI:3642024]	943.686	-7.39098	0.452453	-16.3353	5.53168e-60	3.57502e-58	2122.03	1630.91	14.9777	6.8253
ENSMUSG00000096822	Olfr344	olfactory receptor 344 [Source:MGI Symbol;Acc:MGI:3030178]	10.935	-7.31737	1.6431	-4.45338	8.45282e-06	4.97316e-05	21.5886	22.1516	0	0
ENSMUSG00000095590	Gm24305	predicted gene, 24305 [Source:MGI Symbol;Acc:MGI:5454082]	10.6176	-7.27452	1.64986	-4.40919	1.0376e-05	6.02933e-05	20.3187	22.1516	0	0
ENSMUSG00000110665	Gm31786	predicted gene, 31786 [Source:MGI Symbol;Acc:MGI:5590945]	9.46465	-7.11282	1.69063	-4.20721	2.58545e-05	0.000141363	25.3983	12.4603	0	0
ENSMUSG00000112324	Gm47939	predicted gene, 47939 [Source:MGI Symbol;Acc:MGI:6097203]	9.17581	-7.06715	1.69241	-4.17579	2.96957e-05	0.000160789	22.8585	13.8447	0	0
ENSMUSG00000057465	Saa2	serum amyloid A 2 [Source:MGI Symbol;Acc:MGI:98222]	9.14717	-7.06337	1.69797	-4.1599	3.18386e-05	0.000171603	24.1284	12.4603	0	0
ENSMUSG00000105247	Gm42519	predicted gene 42519 [Source:MGI Symbol;Acc:MGI:5662656]	9.00153	-7.0351	1.69344	-4.15432	3.2626e-05	0.000175579	15.239	20.7671	0	0
ENSMUSG00000095547	Gm10719	predicted gene 10719 [Source:MGI Symbol;Acc:MGI:3641690]	89.0725	-7.02628	1.77084	-3.96777	7.25491e-05	0.000369687	284.461	69.2237	2.60482	0
ENSMUSG00000096385	Gm11168	predicted gene 11168 [Source:MGI Symbol;Acc:MGI:3779420]	336.638	-7.02005	0.410749	-17.0909	1.73584e-65	1.24733e-63	727.663	609.168	7.16326	2.55949
ENSMUSG00000075015	Gm10801	predicted gene 10801 [Source:MGI Symbol;Acc:MGI:3641656]	1296.58	-6.86126	0.200732	-34.1811	4.61066e-256	5.14404e-253	2469.99	2673.42	26.6994	16.2101
ENSMUSG00000099819	Gm28728	predicted gene 28728 [Source:MGI Symbol;Acc:MGI:5579434]	7.81998	-6.83771	1.74903	-3.90943	9.25133e-05	0.000461978	21.5886	9.69131	0	0
ENSMUSG00000095981	Ighv10-1	immunoglobulin heavy variable 10-1 [Source:MGI Symbol;Acc:MGI:4439620]	1504.33	-6.83536	0.356175	-19.191	4.40033e-82	4.23991e-80	2854.77	3109.53	18.885	34.1265
ENSMUSG00000082244	Gm8503	predicted gene 8503 [Source:MGI Symbol;Acc:MGI:3646324]	7.47386	-6.77293	1.77041	-3.82562	0.000130444	0.000634792	21.5886	8.30684	0	0
ENSMUSG00000075046	Duxf3	double homeobox family member 3 [Source:MGI Symbol;Acc:MGI:1921649]	7.44522	-6.76811	1.78301	-3.79589	0.000147112	0.000709068	22.8585	6.92237	0	0
ENSMUSG00000109461	Gm44848	predicted gene 44848 [Source:MGI Symbol;Acc:MGI:5753424]	7.29957	-6.73398	1.7558	-3.83527	0.000125426	0.000612481	13.9691	15.2292	0	0
ENSMUSG00000083253	Gm7108	predicted gene 7108 [Source:MGI Symbol;Acc:MGI:3645440]	7.27094	-6.72929	1.75723	-3.8295	0.000128406	0.000625591	15.239	13.8447	0	0
ENSMUSG00000106276	Gm9397	predicted gene 9397 [Source:MGI Symbol;Acc:MGI:3645564]	7.18502	-6.71498	1.77312	-3.78709	0.000152421	0.000732659	19.0488	9.69131	0	0
ENSMUSG00000097776	Gm26795	predicted gene, 26795 [Source:MGI Symbol;Acc:MGI:5477289]	7.03937	-6.67918	1.77718	-3.75831	0.000171068	0.000813984	10.1593	17.9982	0	0
ENSMUSG00000093381	Gm20615	predicted gene 20615 [Source:MGI Symbol;Acc:MGI:5313062]	6.95346	-6.66441	1.77294	-3.75896	0.000170618	0.00081221	13.9691	13.8447	0	0
ENSMUSG00000112873	Gm48877	predicted gene, 48877 [Source:MGI Symbol;Acc:MGI:6098628]	6.8389	-6.64434	1.79661	-3.69826	0.000217083	0.00101449	19.0488	8.30684	0	0
ENSMUSG00000029074	Ttll10	tubulin tyrosine ligase-like family, member 10 [Source:MGI Symbol;Acc:MGI:1921855]	6.69326	-6.60684	1.79365	-3.68346	0.000230088	0.00107149	10.1593	16.6137	0	0
ENSMUSG00000081310	Gm14054	predicted gene 14054 [Source:MGI Symbol;Acc:MGI:3650805]	6.5787	-6.58608	1.79666	-3.66574	0.000246627	0.00114206	15.239	11.0758	0	0
ENSMUSG00000040935	Padi6	peptidyl arginine deiminase, type VI [Source:MGI Symbol;Acc:MGI:2655198]	6.52142	-6.57546	1.81229	-3.62826	0.000285343	0.00130191	17.7788	8.30684	0	0
ENSMUSG00000055643	Ubqln5	ubiquilin 5 [Source:MGI Symbol;Acc:MGI:1918230]	6.46414	-6.56444	1.84045	-3.56676	0.000361425	0.00160922	20.3187	5.53789	0	0
ENSMUSG00000094531	Olfr671	olfactory receptor 671 [Source:MGI Symbol;Acc:MGI:3030505]	6.46414	-6.56444	1.84045	-3.56676	0.000361425	0.00160922	20.3187	5.53789	0	0
ENSMUSG00000028876	Epha10	Eph receptor A10 [Source:MGI Symbol;Acc:MGI:3586824]	6.4355	-6.55872	1.86155	-3.52325	0.000426283	0.00187088	21.5886	4.15342	0	0
ENSMUSG00000084183	Gm12009	predicted gene 12009 [Source:MGI Symbol;Acc:MGI:3651311]	17.3591	-6.54042	1.52042	-4.30173	1.69469e-05	9.5163e-05	35.5577	33.2274	0.651206	0
ENSMUSG00000042567	Nek10	NIMA (never in mitosis gene a)- related kinase 10 [Source:MGI Symbol;Acc:MGI:2685128]	6.37578	-6.53615	1.81665	-3.59791	0.000320785	0.00144743	8.88942	16.6137	0	0
ENSMUSG00000114087	Gm7046	predicted gene 7046 [Source:MGI Symbol;Acc:MGI:3779656]	6.28986	-6.51976	1.81187	-3.59837	0.000320221	0.00144519	12.6992	12.4603	0	0
ENSMUSG00000095082	Gm15091	predicted gene 15091 [Source:MGI Symbol;Acc:MGI:3712222]	6.26122	-6.51427	1.8152	-3.58873	0.000332296	0.00149364	13.9691	11.0758	0	0
ENSMUSG00000093293	Mir3095	microRNA 3095 [Source:MGI Symbol;Acc:MGI:4834310]	6.23258	-6.50874	1.82112	-3.57403	0.000351526	0.00156943	15.239	9.69131	0	0
ENSMUSG00000105922	Gm42769	predicted gene 42769 [Source:MGI Symbol;Acc:MGI:5662906]	6.23258	-6.50874	1.82112	-3.57403	0.000351526	0.00156943	15.239	9.69131	0	0
ENSMUSG00000085702	Mecomos	MDS1 and EVI1 complex locus, opposite strand [Source:MGI Symbol;Acc:MGI:4439646]	6.1753	-6.49743	1.84173	-3.52789	0.000418894	0.00184132	17.7788	6.92237	0	0
ENSMUSG00000085444	Gm13936	predicted gene 13936 [Source:MGI Symbol;Acc:MGI:3651878]	6.00102	-6.45026	1.83422	-3.51663	0.000437068	0.00191237	10.1593	13.8447	0	0
ENSMUSG00000095186	Gm10718	predicted gene 10718 [Source:MGI Symbol;Acc:MGI:3642028]	65.4367	-6.44358	0.788775	-8.1691	3.10693e-16	4.80734e-15	157.47	101.067	0.651206	2.55949
ENSMUSG00000081423	Gm12882	predicted gene 12882 [Source:MGI Symbol;Acc:MGI:3651897]	5.94374	-6.4387	1.83633	-3.50629	0.0004544	0.00197425	12.6992	11.0758	0	0
ENSMUSG00000037797	Adh4	alcohol dehydrogenase 4 (class II), pi polypeptide [Source:MGI Symbol;Acc:MGI:1349472]	5.9151	-6.43287	1.84154	-3.49321	0.000477249	0.00206717	13.9691	9.69131	0	0
ENSMUSG00000058537	AW822073	expressed sequence AW822073 [Source:MGI Symbol;Acc:MGI:3034577]	5.88646	-6.42698	1.84971	-3.47458	0.000511653	0.00219911	15.239	8.30684	0	0
ENSMUSG00000074028	Slc22a13	solute carrier family 22 (organic cation transporter), member 13 [Source:MGI Symbol;Acc:MGI:2143107]	5.88646	-6.42698	1.84971	-3.47458	0.000511653	0.00219911	15.239	8.30684	0	0
ENSMUSG00000062017	Abca14	ATP-binding cassette, sub-family A (ABC1), member 14 [Source:MGI Symbol;Acc:MGI:2388708]	5.76946	-6.38982	1.88688	-3.38644	0.000708059	0.00295171	5.07967	17.9982	0	0
ENSMUSG00000094488	Olfr393	olfactory receptor 393 [Source:MGI Symbol;Acc:MGI:3030227]	5.62626	-6.35897	1.86056	-3.41778	0.000631343	0.00266492	11.4293	11.0758	0	0
ENSMUSG00000110866	Gm48362	predicted gene, 48362 [Source:MGI Symbol;Acc:MGI:6097831]	5.62626	-6.35897	1.86056	-3.41778	0.000631343	0.00266492	11.4293	11.0758	0	0
ENSMUSG00000106289	Trav23	T cell receptor alpha variable 23 [Source:MGI Symbol;Acc:MGI:5009959]	5.59762	-6.3528	1.86488	-3.40654	0.000657922	0.00276719	12.6992	9.69131	0	0
ENSMUSG00000087208	Gm5125	predicted gene 5125 [Source:MGI Symbol;Acc:MGI:3645259]	5.36606	-6.28763	1.89236	-3.32264	0.000891702	0.00362669	7.6195	13.8447	0	0
ENSMUSG00000022226	Mcpt2	mast cell protease 2 [Source:MGI Symbol;Acc:MGI:96938]	5.30878	-6.27458	1.88854	-3.32244	0.000892328	0.00362854	10.1593	11.0758	0	0
ENSMUSG00000095042	Gm12537	predicted gene 12537 [Source:MGI Symbol;Acc:MGI:3650720]	241.813	-6.2739	1.19583	-5.24646	1.55049e-07	1.148e-06	158.74	796.072	3.90723	8.53162
ENSMUSG00000105997	Gm44333	predicted gene, 44333 [Source:MGI Symbol;Acc:MGI:5690725]	5.2515	-6.26143	1.89855	-3.298	0.000973774	0.00393407	12.6992	8.30684	0	0
ENSMUSG00000056184	Olfr283	olfactory receptor 283 [Source:MGI Symbol;Acc:MGI:3030117]	5.22286	-6.25474	1.90928	-3.27597	0.00105299	0.00422273	13.9691	6.92237	0	0
ENSMUSG00000042414	Prdm14	PR domain containing 14 [Source:MGI Symbol;Acc:MGI:3588194]	5.19423	-6.24792	1.92449	-3.24653	0.00116821	0.00464001	15.239	5.53789	0	0
ENSMUSG00000081880	Gm5385	predicted gene 5385 [Source:MGI Symbol;Acc:MGI:3644448]	5.19423	-6.24792	1.92449	-3.24653	0.00116821	0.00464001	15.239	5.53789	0	0
ENSMUSG00000075069	Olfr1264	olfactory receptor 1264 [Source:MGI Symbol;Acc:MGI:3031098]	4.96266	-6.17798	1.92299	-3.21269	0.00131498	0.00516106	10.1593	9.69131	0	0
ENSMUSG00000103877	Gm21358	predicted gene, 21358 [Source:MGI Symbol;Acc:MGI:5434713]	4.93402	-6.17094	1.92875	-3.19945	0.00137692	0.0053753	11.4293	8.30684	0	0
ENSMUSG00000034918	Cdhr2	cadherin-related family member 2 [Source:MGI Symbol;Acc:MGI:2687323]	4.90538	-6.16383	1.93871	-3.17934	0.0014761	0.00571306	12.6992	6.92237	0	0
ENSMUSG00000091318	Gm5415	predicted gene 5415 [Source:MGI Symbol;Acc:MGI:3644687]	4.75974	-6.11213	1.98977	-3.07177	0.00212793	0.00793872	3.80975	15.2292	0	0
ENSMUSG00000111546	Gm47050	predicted gene, 47050 [Source:MGI Symbol;Acc:MGI:6095756]	4.67382	-6.08945	1.95955	-3.10758	0.00188627	0.00714532	7.6195	11.0758	0	0
ENSMUSG00000108220	Gm44056	predicted gene, 44056 [Source:MGI Symbol;Acc:MGI:5690448]	4.58791	-6.06681	1.97312	-3.07473	0.00210692	0.00787697	11.4293	6.92237	0	0
ENSMUSG00000036815	Dpp10	dipeptidylpeptidase 10 [Source:MGI Symbol;Acc:MGI:2442409]	4.55927	-6.05908	1.98757	-3.04849	0.00229994	0.00850412	12.6992	5.53789	0	0
ENSMUSG00000104952	Gm38697	predicted gene, 38697 [Source:MGI Symbol;Acc:MGI:5621582]	4.55927	-6.05908	1.98757	-3.04849	0.00229994	0.00850412	12.6992	5.53789	0	0
ENSMUSG00000082567	Gm14896	predicted gene 14896 [Source:MGI Symbol;Acc:MGI:3705722]	4.50199	-6.04308	2.03989	-2.96245	0.00305197	0.0109209	15.239	2.76895	0	0
ENSMUSG00000101636	4930579H20Rik	RIKEN cDNA 4930579H20 gene [Source:MGI Symbol;Acc:MGI:1923105]	4.50199	-6.04308	2.03989	-2.96245	0.00305197	0.0109209	15.239	2.76895	0	0
ENSMUSG00000070686	C87414	expressed sequence C87414 [Source:MGI Symbol;Acc:MGI:2141341]	4.41362	-6.00351	2.02827	-2.95991	0.00307728	0.0109967	3.80975	13.8447	0	0
ENSMUSG00000111436	Gm47356	predicted gene, 47356 [Source:MGI Symbol;Acc:MGI:6096261]	4.38498	-5.99531	2.0132	-2.978	0.00290139	0.0104456	5.07967	12.4603	0	0
ENSMUSG00000114091	Gm40655	predicted gene, 40655 [Source:MGI Symbol;Acc:MGI:5623540]	4.38498	-5.99531	2.0132	-2.978	0.00290139	0.0104456	5.07967	12.4603	0	0
ENSMUSG00000104174	Gm37701	predicted gene, 37701 [Source:MGI Symbol;Acc:MGI:5610929]	4.35634	-5.98719	2.0053	-2.98568	0.00282946	0.0102336	6.34959	11.0758	0	0
ENSMUSG00000031957	Ctrb1	chymotrypsinogen B1 [Source:MGI Symbol;Acc:MGI:88559]	4.3277	-5.97909	2.00286	-2.98528	0.00283322	0.0102399	7.6195	9.69131	0	0
ENSMUSG00000044820	AY074887	cDNA sequence AY074887 [Source:MGI Symbol;Acc:MGI:3575512]	4.3277	-5.97909	2.00286	-2.98528	0.00283322	0.0102399	7.6195	9.69131	0	0
ENSMUSG00000094672	Vmn2r25	vomeronasal 2, receptor 25 [Source:MGI Symbol;Acc:MGI:3644645]	4.3277	-5.97909	2.00286	-2.98528	0.00283322	0.0102399	7.6195	9.69131	0	0
ENSMUSG00000104377	Gm37515	predicted gene, 37515 [Source:MGI Symbol;Acc:MGI:5610743]	4.3277	-5.97909	2.00286	-2.98528	0.00283322	0.0102399	7.6195	9.69131	0	0
ENSMUSG00000109541	Gm6112	predicted gene 6112 [Source:MGI Symbol;Acc:MGI:3643615]	4.29907	-5.97097	2.00558	-2.97718	0.00290915	0.0104646	8.88942	8.30684	0	0
ENSMUSG00000112578	Gm33308	predicted gene, 33308 [Source:MGI Symbol;Acc:MGI:5592467]	4.29907	-5.97097	2.00558	-2.97718	0.00290915	0.0104646	8.88942	8.30684	0	0
ENSMUSG00000074603	Gm10729	predicted gene 10729 [Source:MGI Symbol;Acc:MGI:3642905]	4.24179	-5.9545	2.02717	-2.93735	0.00331028	0.0117402	11.4293	5.53789	0	0
ENSMUSG00000038067	Csf3	colony stimulating factor 3 (granulocyte) [Source:MGI Symbol;Acc:MGI:1339751]	4.21315	-5.94605	2.04806	-2.90326	0.00369301	0.0129417	12.6992	4.15342	0	0
ENSMUSG00000055471	Alk	anaplastic lymphoma kinase [Source:MGI Symbol;Acc:MGI:103305]	4.21315	-5.94605	2.04806	-2.90326	0.00369301	0.0129417	12.6992	4.15342	0	0
ENSMUSG00000096415	Gm24722	predicted gene, 24722 [Source:MGI Symbol;Acc:MGI:5454499]	4.03886	-5.87718	2.06075	-2.85196	0.00434499	0.0149158	5.07967	11.0758	0	0
ENSMUSG00000111639	1700019L13Rik	RIKEN cDNA 1700019L13 gene [Source:MGI Symbol;Acc:MGI:1919476]	4.03886	-5.87718	2.06075	-2.85196	0.00434499	0.0149158	5.07967	11.0758	0	0
ENSMUSG00000113791	Gm47216	predicted gene, 47216 [Source:MGI Symbol;Acc:MGI:6096024]	4.03886	-5.87718	2.06075	-2.85196	0.00434499	0.0149158	5.07967	11.0758	0	0
ENSMUSG00000079806	Gm21719	predicted gene, 21719 [Source:MGI Symbol;Acc:MGI:5433883]	4.01023	-5.86838	2.05479	-2.85595	0.00429085	0.0147586	6.34959	9.69131	0	0
ENSMUSG00000109326	Gm9165	predicted gene 9165 [Source:MGI Symbol;Acc:MGI:3647914]	4.01023	-5.86838	2.05479	-2.85595	0.00429085	0.0147586	6.34959	9.69131	0	0
ENSMUSG00000033569	Adgrb3	adhesion G protein-coupled receptor B3 [Source:MGI Symbol;Acc:MGI:2441837]	3.98159	-5.85957	2.05516	-2.85115	0.00435613	0.0149492	7.6195	8.30684	0	0
ENSMUSG00000070816	Vmn1r86	vomeronasal 1 receptor 86 [Source:MGI Symbol;Acc:MGI:4438438]	3.98159	-5.85957	2.05516	-2.85115	0.00435613	0.0149492	7.6195	8.30684	0	0
ENSMUSG00000113167	Gm48482	predicted gene, 48482 [Source:MGI Symbol;Acc:MGI:6098000]	3.95295	-5.85071	2.06151	-2.83807	0.00453872	0.015498	8.88942	6.92237	0	0
ENSMUSG00000047298	Kcnv2	potassium channel, subfamily V, member 2 [Source:MGI Symbol;Acc:MGI:2670981]	3.92431	-5.84175	2.0742	-2.81638	0.00485679	0.0164411	10.1593	5.53789	0	0
ENSMUSG00000052303	Mrgpra6	MAS-related GPR, member A6 [Source:MGI Symbol;Acc:MGI:3033107]	3.92431	-5.84175	2.0742	-2.81638	0.00485679	0.0164411	10.1593	5.53789	0	0
ENSMUSG00000104639	Gm42939	predicted gene 42939 [Source:MGI Symbol;Acc:MGI:5663076]	3.92431	-5.84175	2.0742	-2.81638	0.00485679	0.0164411	10.1593	5.53789	0	0
ENSMUSG00000112477	Gm48657	predicted gene, 48657 [Source:MGI Symbol;Acc:MGI:6098271]	3.92431	-5.84175	2.0742	-2.81638	0.00485679	0.0164411	10.1593	5.53789	0	0
ENSMUSG00000078487	Ankrd65	ankyrin repeat domain 65 [Source:MGI Symbol;Acc:MGI:2685285]	3.89567	-5.83263	2.09458	-2.78462	0.00535897	0.0179632	11.4293	4.15342	0	0
ENSMUSG00000113143	Ly6e-ps1	lymphocyte antigen 6 complex, locus E, pseudogene 1 [Source:MGI Symbol;Acc:MGI:107156]	3.89567	-5.83263	2.09458	-2.78462	0.00535897	0.0179632	11.4293	4.15342	0	0
ENSMUSG00000096519	Gm10721	predicted gene 10721 [Source:MGI Symbol;Acc:MGI:3641688]	3.86703	-5.82328	2.12619	-2.73884	0.00616569	0.0202982	12.6992	2.76895	0	0
ENSMUSG00000108249	Gm43960	predicted gene, 43960 [Source:MGI Symbol;Acc:MGI:5690352]	3.86703	-5.82328	2.12619	-2.73884	0.00616569	0.0202982	12.6992	2.76895	0	0
ENSMUSG00000107163	Gm43496	predicted gene 43496 [Source:MGI Symbol;Acc:MGI:5663633]	3.77866	-5.77798	2.1961	-2.63102	0.00851292	0.0267383	1.26992	13.8447	0	0
ENSMUSG00000051095	Olfr986	olfactory receptor 986 [Source:MGI Symbol;Acc:MGI:3030820]	3.72139	-5.75817	2.12918	-2.70441	0.00684267	0.0221994	3.80975	11.0758	0	0
ENSMUSG00000083007	Gm13623	predicted gene 13623 [Source:MGI Symbol;Acc:MGI:3649578]	3.69275	-5.74851	2.11804	-2.71407	0.00664616	0.0216813	5.07967	9.69131	0	0
ENSMUSG00000027517	Ankrd60	ankyrin repeat domain 60 [Source:MGI Symbol;Acc:MGI:1917315]	3.66411	-5.73887	2.1151	-2.71329	0.0066619	0.0217126	6.34959	8.30684	0	0
ENSMUSG00000107439	Gm45060	predicted gene 45060 [Source:MGI Symbol;Acc:MGI:5753636]	3.66411	-5.73887	2.1151	-2.71329	0.0066619	0.0217126	6.34959	8.30684	0	0
ENSMUSG00000108055	Gm43876	predicted gene, 43876 [Source:MGI Symbol;Acc:MGI:5690268]	3.66411	-5.73887	2.1151	-2.71329	0.0066619	0.0217126	6.34959	8.30684	0	0
ENSMUSG00000113024	Gm48502	predicted gene, 48502 [Source:MGI Symbol;Acc:MGI:6098029]	3.66411	-5.73887	2.1151	-2.71329	0.0066619	0.0217126	6.34959	8.30684	0	0
ENSMUSG00000060503	Olfr715	olfactory receptor 715 [Source:MGI Symbol;Acc:MGI:3030549]	3.63547	-5.7292	2.11927	-2.70338	0.00686377	0.0222202	7.6195	6.92237	0	0
ENSMUSG00000082008	Gm12390	predicted gene 12390 [Source:MGI Symbol;Acc:MGI:3650810]	3.63547	-5.7292	2.11927	-2.70338	0.00686377	0.0222202	7.6195	6.92237	0	0
ENSMUSG00000085827	Gm11290	predicted gene 11290 [Source:MGI Symbol;Acc:MGI:3651659]	3.63547	-5.7292	2.11927	-2.70338	0.00686377	0.0222202	7.6195	6.92237	0	0
ENSMUSG00000091680	Klhdc7b	kelch domain containing 7B [Source:MGI Symbol;Acc:MGI:3648212]	3.63547	-5.7292	2.11927	-2.70338	0.00686377	0.0222202	7.6195	6.92237	0	0
ENSMUSG00000095218	Olfr1338	olfactory receptor 1338 [Source:MGI Symbol;Acc:MGI:3031172]	3.63547	-5.7292	2.11927	-2.70338	0.00686377	0.0222202	7.6195	6.92237	0	0
ENSMUSG00000107750	Gm44013	predicted gene, 44013 [Source:MGI Symbol;Acc:MGI:5690405]	3.63547	-5.7292	2.11927	-2.70338	0.00686377	0.0222202	7.6195	6.92237	0	0
ENSMUSG00000108500	Gm45033	predicted gene 45033 [Source:MGI Symbol;Acc:MGI:5753609]	3.63547	-5.7292	2.11927	-2.70338	0.00686377	0.0222202	7.6195	6.92237	0	0
ENSMUSG00000110666	Gm9172	predicted gene 9172 [Source:MGI Symbol;Acc:MGI:3647102]	3.63547	-5.7292	2.11927	-2.70338	0.00686377	0.0222202	7.6195	6.92237	0	0
ENSMUSG00000048185	Gm7075	predicted gene 7075 [Source:MGI Symbol;Acc:MGI:3646561]	3.60683	-5.71944	2.13068	-2.68432	0.00726765	0.0232859	8.88942	5.53789	0	0
ENSMUSG00000083728	Gm13854	predicted gene 13854 [Source:MGI Symbol;Acc:MGI:3651023]	3.60683	-5.71944	2.13068	-2.68432	0.00726765	0.0232859	8.88942	5.53789	0	0
ENSMUSG00000110036	Gm6303	predicted gene 6303 [Source:MGI Symbol;Acc:MGI:3647931]	3.60683	-5.71944	2.13068	-2.68432	0.00726765	0.0232859	8.88942	5.53789	0	0
ENSMUSG00000111941	Gm33263	predicted gene, 33263 [Source:MGI Symbol;Acc:MGI:5592422]	3.60683	-5.71944	2.13068	-2.68432	0.00726765	0.0232859	8.88942	5.53789	0	0
ENSMUSG00000022454	Nell2	NEL-like 2 [Source:MGI Symbol;Acc:MGI:1858510]	3.57819	-5.70953	2.15059	-2.65487	0.00793388	0.0251657	10.1593	4.15342	0	0
ENSMUSG00000042041	2010003K11Rik	RIKEN cDNA 2010003K11 gene [Source:MGI Symbol;Acc:MGI:1917111]	3.57819	-5.70953	2.15059	-2.65487	0.00793388	0.0251657	10.1593	4.15342	0	0
ENSMUSG00000084083	Gm15782	predicted gene 15782 [Source:MGI Symbol;Acc:MGI:3783224]	3.57819	-5.70953	2.15059	-2.65487	0.00793388	0.0251657	10.1593	4.15342	0	0
ENSMUSG00000102137	Rpl28-ps2	ribosomal protein L28, pseudogene 2 [Source:MGI Symbol;Acc:MGI:3781837]	3.57819	-5.70953	2.15059	-2.65487	0.00793388	0.0251657	10.1593	4.15342	0	0
ENSMUSG00000115267	Vmn1r76	vomeronasal 1 receptor 76 [Source:MGI Symbol;Acc:MGI:2159643]	3.57819	-5.70953	2.15059	-2.65487	0.00793388	0.0251657	10.1593	4.15342	0	0
ENSMUSG00000061633	1700029P11Rik	RIKEN cDNA 1700029P11 gene [Source:MGI Symbol;Acc:MGI:1913596]	3.54955	-5.69937	2.18244	-2.61147	0.00901532	0.0281578	11.4293	2.76895	0	0
ENSMUSG00000101332	Gm28240	predicted gene 28240 [Source:MGI Symbol;Acc:MGI:5578946]	3.54955	-5.69937	2.18244	-2.61147	0.00901532	0.0281578	11.4293	2.76895	0	0
ENSMUSG00000051618	Ubqln3	ubiquilin 3 [Source:MGI Symbol;Acc:MGI:3045291]	3.52091	-5.68883	2.23658	-2.54354	0.0109736	0.033379	12.6992	1.38447	0	0
ENSMUSG00000064224	Gsdma3	gasdermin A3 [Source:MGI Symbol;Acc:MGI:3044668]	3.52091	-5.68883	2.23658	-2.54354	0.0109736	0.033379	12.6992	1.38447	0	0
ENSMUSG00000112355	Gm48285	predicted gene, 48285 [Source:MGI Symbol;Acc:MGI:6097720]	3.52091	-5.68883	2.23658	-2.54354	0.0109736	0.033379	12.6992	1.38447	0	0
ENSMUSG00000048562	Sp8	trans-acting transcription factor 8 [Source:MGI Symbol;Acc:MGI:2443471]	3.40391	-5.62858	2.2175	-2.53825	0.0111409	0.0338005	2.53983	11.0758	0	0
ENSMUSG00000106824	Gm7697	predicted gene 7697 [Source:MGI Symbol;Acc:MGI:3649141]	3.40391	-5.62858	2.2175	-2.53825	0.0111409	0.0338005	2.53983	11.0758	0	0
ENSMUSG00000113343	Gm34923	predicted gene, 34923 [Source:MGI Symbol;Acc:MGI:5594082]	3.40391	-5.62858	2.2175	-2.53825	0.0111409	0.0338005	2.53983	11.0758	0	0
ENSMUSG00000081467	Gm13337	predicted gene 13337 [Source:MGI Symbol;Acc:MGI:3650269]	3.37527	-5.61785	2.19707	-2.55698	0.0105586	0.032302	3.80975	9.69131	0	0
ENSMUSG00000042078	Svop	SV2 related protein [Source:MGI Symbol;Acc:MGI:1915916]	3.34663	-5.6072	2.18875	-2.56182	0.0104124	0.0319161	5.07967	8.30684	0	0
ENSMUSG00000063626	Unc5d	unc-5 netrin receptor D [Source:MGI Symbol;Acc:MGI:2389364]	3.34663	-5.6072	2.18875	-2.56182	0.0104124	0.0319161	5.07967	8.30684	0	0
ENSMUSG00000086981	Gm12171	predicted gene 12171 [Source:MGI Symbol;Acc:MGI:3649516]	3.34663	-5.6072	2.18875	-2.56182	0.0104124	0.0319161	5.07967	8.30684	0	0
ENSMUSG00000110201	Gm45675	predicted gene 45675 [Source:MGI Symbol;Acc:MGI:5791511]	3.34663	-5.6072	2.18875	-2.56182	0.0104124	0.0319161	5.07967	8.30684	0	0
ENSMUSG00000113860	Gm45949	predicted gene, 45949 [Source:MGI Symbol;Acc:MGI:5825586]	3.34663	-5.6072	2.18875	-2.56182	0.0104124	0.0319161	5.07967	8.30684	0	0
ENSMUSG00000033770	Clcnka	chloride channel, voltage-sensitive Ka [Source:MGI Symbol;Acc:MGI:1329026]	3.31799	-5.59655	2.18983	-2.5557	0.0105975	0.0323727	6.34959	6.92237	0	0
ENSMUSG00000043410	Hfm1	HFM1, ATP-dependent DNA helicase homolog [Source:MGI Symbol;Acc:MGI:3036246]	3.31799	-5.59655	2.18983	-2.5557	0.0105975	0.0323727	6.34959	6.92237	0	0
ENSMUSG00000083084	Gm14667	predicted gene 14667 [Source:MGI Symbol;Acc:MGI:3705673]	3.31799	-5.59655	2.18983	-2.5557	0.0105975	0.0323727	6.34959	6.92237	0	0
ENSMUSG00000097957	Gm8993	predicted gene 8993 [Source:MGI Symbol;Acc:MGI:3644225]	3.31799	-5.59655	2.18983	-2.5557	0.0105975	0.0323727	6.34959	6.92237	0	0
ENSMUSG00000103433	Gm2272	predicted gene 2272 [Source:MGI Symbol;Acc:MGI:3780442]	3.31799	-5.59655	2.18983	-2.5557	0.0105975	0.0323727	6.34959	6.92237	0	0
ENSMUSG00000104826	Gm42947	predicted gene 42947 [Source:MGI Symbol;Acc:MGI:5663084]	3.31799	-5.59655	2.18983	-2.5557	0.0105975	0.0323727	6.34959	6.92237	0	0
ENSMUSG00000112948	Gm48871	predicted gene, 48871 [Source:MGI Symbol;Acc:MGI:6098618]	3.31799	-5.59655	2.18983	-2.5557	0.0105975	0.0323727	6.34959	6.92237	0	0
ENSMUSG00000034532	Fbxo16	F-box protein 16 [Source:MGI Symbol;Acc:MGI:1354706]	3.28935	-5.58582	2.19936	-2.53975	0.0110932	0.0336801	7.6195	5.53789	0	0
ENSMUSG00000064943	Gm23240	predicted gene, 23240 [Source:MGI Symbol;Acc:MGI:5453017]	3.28935	-5.58582	2.19936	-2.53975	0.0110932	0.0336801	7.6195	5.53789	0	0
ENSMUSG00000072487	Mroh5	maestro heat-like repeat family member 5 [Source:MGI Symbol;Acc:MGI:2685474]	3.28935	-5.58582	2.19936	-2.53975	0.0110932	0.0336801	7.6195	5.53789	0	0
ENSMUSG00000081343	Gm16071	predicted gene 16071 [Source:MGI Symbol;Acc:MGI:3801777]	3.28935	-5.58582	2.19936	-2.53975	0.0110932	0.0336801	7.6195	5.53789	0	0
ENSMUSG00000105519	E430021H15Rik	RIKEN cDNA E430021H15 gene [Source:MGI Symbol;Acc:MGI:2444377]	3.28935	-5.58582	2.19936	-2.53975	0.0110932	0.0336801	7.6195	5.53789	0	0
ENSMUSG00000105643	Gm42611	predicted gene 42611 [Source:MGI Symbol;Acc:MGI:5662748]	3.28935	-5.58582	2.19936	-2.53975	0.0110932	0.0336801	7.6195	5.53789	0	0
ENSMUSG00000111611	Olfr157	olfactory receptor 157 [Source:MGI Symbol;Acc:MGI:1352684]	3.28935	-5.58582	2.19936	-2.53975	0.0110932	0.0336801	7.6195	5.53789	0	0
ENSMUSG00000115540	4930597G03Rik	RIKEN cDNA 4930597G03 gene [Source:MGI Symbol;Acc:MGI:1922627]	3.28935	-5.58582	2.19936	-2.53975	0.0110932	0.0336801	7.6195	5.53789	0	0
ENSMUSG00000050028	Olfr745	olfactory receptor 745 [Source:MGI Symbol;Acc:MGI:3030579]	3.26071	-5.57494	2.2182	-2.51327	0.0119618	0.0359463	8.88942	4.15342	0	0
ENSMUSG00000064201	Krt2	keratin 2 [Source:MGI Symbol;Acc:MGI:96699]	3.26071	-5.57494	2.2182	-2.51327	0.0119618	0.0359463	8.88942	4.15342	0	0
ENSMUSG00000082082	Gm13230	predicted gene 13230 [Source:MGI Symbol;Acc:MGI:3651934]	3.26071	-5.57494	2.2182	-2.51327	0.0119618	0.0359463	8.88942	4.15342	0	0
ENSMUSG00000091531	Olfr102	olfactory receptor 102 [Source:MGI Symbol;Acc:MGI:2177485]	3.26071	-5.57494	2.2182	-2.51327	0.0119618	0.0359463	8.88942	4.15342	0	0
ENSMUSG00000048483	Zdhhc22	zinc finger, DHHC-type containing 22 [Source:MGI Symbol;Acc:MGI:2685108]	9.1289	-5.57143	1.63876	-3.39979	0.000674366	0.00282514	19.0488	16.6137	0	0.853162
ENSMUSG00000043145	Gm11292	predicted gene 11292 [Source:MGI Symbol;Acc:MGI:3651660]	3.23207	-5.56382	2.24998	-2.47283	0.0134047	0.0397758	10.1593	2.76895	0	0
ENSMUSG00000081287	Olfr333-ps1	olfactory receptor 333, pseudogene 1 [Source:MGI Symbol;Acc:MGI:3030167]	3.23207	-5.56382	2.24998	-2.47283	0.0134047	0.0397758	10.1593	2.76895	0	0
ENSMUSG00000104623	Gm6394	predicted gene 6394 [Source:MGI Symbol;Acc:MGI:3648319]	3.23207	-5.56382	2.24998	-2.47283	0.0134047	0.0397758	10.1593	2.76895	0	0
ENSMUSG00000105995	Gm43554	predicted gene 43554 [Source:MGI Symbol;Acc:MGI:5663691]	3.23207	-5.56382	2.24998	-2.47283	0.0134047	0.0397758	10.1593	2.76895	0	0
ENSMUSG00000106955	Gm42960	predicted gene 42960 [Source:MGI Symbol;Acc:MGI:5663097]	3.20343	-5.5523	2.30567	-2.40811	0.0160353	0.046521	11.4293	1.38447	0	0
ENSMUSG00000085404	Gm12909	predicted gene 12909 [Source:MGI Symbol;Acc:MGI:3651135]	8.57986	-5.47466	1.66139	-3.29523	0.000983418	0.00396774	12.6992	20.7671	0	0.853162
ENSMUSG00000032269	Htr3a	5-hydroxytryptamine (serotonin) receptor 3A [Source:MGI Symbol;Acc:MGI:96282]	3.05779	-5.4743	2.29921	-2.38095	0.0172681	0.0495357	2.53983	9.69131	0	0
ENSMUSG00000105011	Gm43210	predicted gene 43210 [Source:MGI Symbol;Acc:MGI:5663347]	3.05779	-5.4743	2.29921	-2.38095	0.0172681	0.0495357	2.53983	9.69131	0	0
ENSMUSG00000114209	Gm48433	predicted gene, 48433 [Source:MGI Symbol;Acc:MGI:6097935]	3.05779	-5.4743	2.29921	-2.38095	0.0172681	0.0495357	2.53983	9.69131	0	0
ENSMUSG00000020673	Tpo	thyroid peroxidase [Source:MGI Symbol;Acc:MGI:98813]	3.02915	-5.46238	2.28158	-2.39412	0.0166602	0.0480951	3.80975	8.30684	0	0
ENSMUSG00000108027	Gm44271	predicted gene, 44271 [Source:MGI Symbol;Acc:MGI:5690663]	3.02915	-5.46238	2.28158	-2.39412	0.0166602	0.0480951	3.80975	8.30684	0	0
[truncated: 2,339 more rows]
